# Supplementary material for: Stromal vapors for real-time molecular guidance of breast-conserving surgery
Source: Sci Rep. 2020 Nov 18;10:20109. doi: 10.1038/s41598-020-77102-1 (PMC7674429; doi:10.1038/s41598-020-77102-1)
Supplement: Supplementary file 3 — Supplementary Figure 1. [file 41598_2020_77102_MOESM3_ESM.xlsx]

## Sheet: MAM_REIMS_A_S_T.data
Class	Patient	200.05	200.15	200.25	200.35	200.45	200.55	200.65	200.75	200.85	200.95	201.05	201.15	201.25	201.35	201.45	201.55	201.65	201.75	201.85	201.95	202.05	202.15	202.25	202.35	202.45	202.55	202.65	202.75	202.85	202.95	203.05	203.15	203.25	203.35	203.45	203.55	203.65	203.75	203.85	203.95	204.05	204.15	204.25	204.35	204.45	204.55	204.65	204.75
A	P01	0.000150665	8.14866e-05	2.30622e-06	2.24709e-06	0	2.30622e-06	3.84371e-06	9.04749e-06	7.51001e-06	3.54165e-06	0.000379912	2.76155e-05	7.09607e-06	4.73071e-06	2.77929e-06	5.38119e-06	4.37591e-06	3.37063e-06	9.5797e-06	5.73599e-06	0.000243319	8.29616e-06	2.12882e-06	3.3115e-06	2.18796e-06	4.49418e-06	7.03694e-06	2.30622e-06	2.18796e-06	5.52802e-06	0.000343717	3.89693e-05	4.06377e-06	6.5212e-06	6.20906e-06	8.45615e-06	1.24181e-06	4.61245e-06	6.85954e-06	1.16259e-06	0.000242055	0.000122348	5.05303e-06	3.6629e-06	2.28298e-06	1.24181e-06	4.90812e-06	2.30622e-06
A	P02	1.37293e-05	7.34832e-05	0	2.37161e-06	5.41499e-07	2.37447e-06	2.65065e-06	2.68452e-06	6.78309e-06	4.31263e-06	6.62575e-05	0.000170271	4.22401e-06	4.07836e-06	1.01959e-06	7.71975e-06	7.13712e-06	7.85257e-06	2.74225e-06	5.21748e-06	4.94414e-05	1.46748e-05	5.53491e-06	1.44903e-06	5.61526e-06	2.91311e-06	2.69463e-06	1.23807e-06	1.00502e-05	1.36916e-05	5.50301e-05	1.92907e-05	2.69463e-06	4.73381e-06	4.66098e-06	7.42843e-06	0	5.69174e-06	2.84028e-06	8.57731e-06	2.36854e-05	8.37822e-06	4.84003e-06	0	6.26319e-06	1.60221e-06	4.66098e-06	1.07057e-05
A	P02	5.28381e-06	9.28671e-06	2.25306e-06	0	1.42694e-06	3.98041e-06	7.5102e-07	3.00408e-06	7.93702e-07	3.45033e-06	7.10761e-05	6.283e-05	2.21551e-06	4.95673e-06	6.55544e-06	2.00619e-06	7.5102e-07	5.40787e-06	4.31784e-06	0	4.08647e-05	3.71755e-06	2.10286e-06	3.8302e-06	4.95673e-06	3.6049e-06	4.69387e-06	2.40326e-06	1.65224e-06	0	8.82344e-05	4.7502e-06	1.46449e-06	3.45469e-06	4.55256e-06	4.23438e-06	4.99428e-06	4.83532e-06	6.31841e-06	9.12562e-07	5.49998e-05	1.89653e-05	2.75869e-06	2.83431e-06	3.6049e-06	2.66769e-06	3.07762e-06	1.87755e-06
A	P03	8.78859e-07	2.47575e-05	1.78539e-05	1.6607e-05	1.43701e-05	4.39196e-06	1.35037e-05	5.64125e-06	1.00351e-05	8.10312e-05	0.000132726	0	1.22528e-05	1.73671e-05	1.62004e-05	9.95539e-06	1.29008e-05	1.51785e-05	1.17423e-05	5.10533e-07	2.97366e-05	1.67455e-06	1.09318e-05	3.86033e-06	9.82775e-06	6.76456e-06	5.74349e-06	2.2974e-06	9.95539e-06	5.11625e-06	1.39537e-05	0	1.62881e-05	7.33268e-06	1.02462e-05	1.02928e-05	3.0706e-05	2.11229e-05	9.95539e-06	0	3.55458e-05	3.39504e-05	7.01982e-06	1.50607e-05	1.19975e-05	2.06766e-05	1.71028e-05	1.32738e-05
A	P03	0.000132879	4.44731e-05	4.15292e-06	3.2935e-06	4.67116e-06	5.93589e-06	4.57863e-06	4.82341e-06	7.22562e-06	4.81961e-07	0.000437063	4.02995e-05	3.15283e-06	4.01686e-06	7.28915e-06	2.00817e-06	7.57081e-06	4.95103e-06	7.23857e-06	0	0.000290752	3.19309e-05	5.79051e-06	3.06856e-06	6.05583e-06	6.69303e-06	3.37373e-06	3.63479e-06	8.51465e-06	3.38493e-06	0.000273016	1.17136e-05	5.09575e-06	4.98285e-06	3.61471e-06	1.54629e-06	7.65113e-06	4.51839e-06	4.8302e-06	7.43972e-06	0.000289207	0.000110911	4.73928e-06	4.04854e-06	3.42186e-06	4.23724e-06	3.55446e-06	3.17291e-06
A	P04	0.000100794	0.000125278	8.45355e-06	5.59101e-06	4.30508e-06	7.12853e-06	5.33941e-06	4.39838e-06	7.5565e-06	1.82343e-05	0.00036783	7.93415e-05	6.6533e-06	7.48424e-06	8.30477e-06	5.89416e-06	4.09138e-06	5.47919e-06	1.04927e-05	8.18126e-06	0.000260349	2.27201e-05	5.87436e-06	7.24969e-06	3.34527e-06	4.91487e-06	5.45645e-06	5.03191e-06	6.21439e-06	8.22946e-06	0.00024374	8.65358e-06	5.24886e-06	5.73078e-06	4.50076e-06	2.96323e-06	3.15892e-06	8.87444e-06	5.45904e-06	3.41797e-06	0.000192834	8.56962e-05	5.47919e-06	2.82346e-06	4.24917e-06	6.0659e-06	3.61064e-06	7.57172e-06
A	P04	5.82086e-05	0.000166166	1.81423e-05	3.49952e-06	9.30137e-06	2.29311e-05	1.04986e-05	6.81486e-06	9.37544e-06	4.69028e-05	0.000427553	5.50706e-05	7.76058e-06	1.60241e-05	8.65672e-06	1.584e-05	1.47348e-05	7.09114e-06	1.62083e-05	3.49952e-06	0.000104653	1.78515e-05	7.7612e-06	2.44341e-06	7.13424e-06	1.35376e-05	8.38044e-06	1.19721e-05	6.72277e-06	1.519e-05	0.000282335	2.93578e-05	3.31534e-06	1.37974e-05	1.40302e-05	1.12197e-05	1.28009e-05	1.43665e-05	9.12157e-06	0	4.37321e-05	0.000110465	1.93395e-06	7.96632e-06	1.08206e-05	1.75897e-05	8.10416e-06	8.56462e-06
A	P04	6.0182e-05	0.000186422	1.05288e-05	9.35077e-06	4.68531e-06	1.37217e-05	7.65732e-06	5.66937e-06	9.79254e-06	0	0.000386844	0.000159852	6.40602e-06	9.27714e-06	1.34739e-05	7.14193e-06	4.78583e-06	1.36212e-05	1.1486e-05	2.94405e-05	0.00030094	2.62392e-05	7.58196e-06	4.12317e-06	1.06761e-05	6.18476e-06	5.37485e-06	6.03751e-06	4.34406e-06	8.88108e-06	0.000363961	1.7608e-05	5.00671e-06	5.74299e-06	7.69371e-06	4.2055e-06	5.78439e-06	9.48517e-06	6.33202e-06	3.82866e-06	0.000222283	0.000117216	4.07453e-06	6.56812e-06	1.21147e-06	1.21486e-05	0	7.00707e-06
A	P04	2.867e-05	0.000188708	7.23446e-06	1.41617e-05	8.09099e-06	0	8.09099e-06	3.9556e-06	1.04284e-05	4.0348e-06	0.000111892	9.25508e-05	1.98987e-05	1.08471e-05	5.73505e-06	3.97414e-06	0	0	1.15072e-05	1.4384e-06	0.000189768	1.25967e-05	1.5283e-05	3.7758e-06	1.11476e-05	4.31519e-06	0	7.19199e-06	3.596e-06	2.58912e-05	0.000203248	0	2.55188e-06	0	0	4.31519e-06	6.83239e-06	3.9556e-06	3.0566e-06	1.38446e-05	8.60342e-05	2.83185e-05	7.55159e-06	1.14983e-05	5.76252e-06	3.2364e-06	0	0
A	P04	4.09626e-05	7.16e-05	1.16244e-06	4.77891e-06	6.45798e-06	1.35618e-06	5.03723e-06	3.97768e-06	3.31984e-06	8.22979e-07	0.00038719	1.94855e-05	8.3308e-06	6.65172e-06	2.58319e-06	2.58319e-06	7.53266e-06	3.63965e-06	8.52453e-06	2.1619e-05	0.000330326	3.29503e-05	6.52198e-06	5.74819e-06	0	3.0969e-06	7.55877e-06	1.35618e-06	5.1018e-06	1.03328e-05	0.00016112	1.23372e-06	6.52256e-06	7.62042e-06	0	5.23096e-06	4.90807e-06	0	8.26622e-06	1.04619e-05	0.000114952	9.07992e-05	2.15693e-06	5.39891e-06	0	5.61844e-06	4.97265e-06	3.55189e-06
A	P04	2.19267e-05	3.08899e-05	2.96931e-06	2.01615e-06	5.48055e-06	4.42493e-06	5.81652e-06	3.26898e-06	5.4947e-06	1.0978e-06	0.000153102	9.00878e-06	3.16661e-06	3.13741e-06	5.07012e-06	2.59938e-06	4.17282e-06	5.59533e-06	4.97482e-06	1.18339e-05	0.000140856	8.39272e-06	4.64344e-06	5.1326e-06	4.215e-06	3.23294e-06	4.34052e-06	4.25174e-06	2.16152e-06	0	8.37711e-05	1.57648e-06	2.90877e-06	2.50349e-06	3.14894e-06	3.2259e-06	4.08283e-06	1.77982e-06	6.80339e-06	9.64325e-06	0.000135947	2.55154e-05	3.72492e-06	4.79829e-06	4.79833e-06	2.87563e-06	4.51105e-06	4.44706e-06
A	P05	5.96438e-05	0.000122618	4.44093e-06	3.26841e-06	0	0	3.18708e-06	4.13679e-06	7.58085e-06	8.48027e-06	0.000230596	0.000175879	9.50818e-06	6.9384e-06	8.60876e-06	0	5.13956e-06	1.02791e-05	1.64466e-05	1.1307e-05	0.000154137	1.3605e-05	0	7.32387e-06	2.69827e-06	2.3128e-06	1.2078e-05	7.32387e-06	2.69827e-06	1.14739e-05	0.000123227	3.27201e-05	9.63667e-06	2.3624e-06	2.52018e-06	8.0948e-06	4.53839e-06	4.72683e-07	1.71094e-07	1.73034e-05	0.00018284	5.75631e-05	1.24972e-05	8.70349e-06	1.01506e-05	7.19538e-06	9.76516e-06	0
A	P05	5.47932e-05	8.93269e-05	3.54959e-06	1.24893e-06	2.43213e-06	5.25866e-06	1.31466e-06	1.1832e-06	3.79216e-06	9.15729e-06	0.000144742	6.28762e-05	8.80825e-06	2.82653e-06	0	5.45586e-06	4.14119e-06	4.92999e-06	1.02544e-05	0	0.000177345	9.85329e-06	3.6582e-06	5.12719e-06	1.3804e-06	2.14321e-06	1.66931e-06	3.74679e-06	2.62933e-06	4.23979e-06	0.000118911	9.79425e-06	2.49786e-06	6.57332e-06	6.65798e-06	4.90572e-06	4.29922e-06	3.26544e-06	1.84053e-06	2.43213e-06	0.000114507	3.75994e-05	5.19292e-06	6.11319e-06	7.9204e-06	1.15078e-06	3.94399e-06	5.06146e-06
A	P05	3.72097e-05	5.81461e-05	0	0	0	0	0	8.74823e-06	0	1.97449e-07	6.38198e-05	4.79601e-05	0	0	0	0	0	0	0	0	8.65848e-05	7.0213e-06	0	0	0	0	0	0	7.87341e-06	1.09353e-05	3.71123e-05	2.39066e-05	0	0	0	0	8.31082e-06	0	0	0	5.22962e-05	5.07143e-05	0	0	0	0	0	0
A	P05	0.000230423	0.000111573	4.02611e-06	4.24979e-06	8.2759e-06	1.2302e-05	1.27494e-05	0	4.27215e-06	2.03319e-05	0.000575605	3.68119e-05	5.14448e-06	2.8512e-05	1.89066e-05	4.02611e-06	8.49957e-06	0	8.72325e-06	9.17059e-06	0.000412007	2.21425e-05	1.45387e-05	0	1.43151e-05	0	0	0	1.2973e-05	8.94692e-06	0.000527421	1.99069e-05	2.192e-05	4.24979e-06	8.05223e-06	0	8.2759e-06	1.25257e-05	0	1.72228e-05	0.000363021	0.000140019	1.38677e-05	8.72325e-06	4.02611e-06	1.53929e-05	2.35262e-05	9.61794e-06
A	P05	0.000151269	6.50701e-05	4.08085e-06	7.08425e-06	5.51061e-06	8.22655e-06	6.80645e-06	6.40438e-06	6.17893e-06	8.18066e-06	0.000543668	3.70481e-05	3.87709e-06	5.22883e-06	5.88549e-06	6.86388e-06	9.1327e-06	5.22689e-06	5.5428e-06	1.3498e-05	0.000415245	2.56089e-05	4.76738e-06	3.38886e-06	4.59507e-06	7.92649e-06	5.80127e-06	5.53637e-06	3.28041e-06	8.50088e-06	0.000463944	1.35411e-05	1.10853e-05	2.41274e-06	7.23893e-06	5.33468e-06	3.59529e-06	5.14073e-06	9.79938e-06	8.26498e-06	0.00043086	0.000110875	7.97873e-06	7.8006e-06	4.72096e-06	4.91098e-06	8.51413e-06	7.65477e-06
A	P06	4.88382e-05	0.000117269	7.26175e-06	5.18114e-06	2.32539e-06	4.73238e-06	5.79308e-06	1.67265e-06	5.83388e-06	2.91894e-05	0.000336375	3.47703e-05	2.36619e-06	5.5891e-06	4.77317e-06	7.09856e-06	3.1109e-06	3.49811e-06	3.95725e-06	0	0.000345349	1.95464e-05	1.71345e-06	5.38512e-06	7.34334e-07	3.05973e-06	3.18212e-06	7.34334e-07	4.07963e-06	0	0.000342137	2.12306e-05	6.6498e-06	2.40698e-06	2.44778e-06	3.91645e-06	4.89556e-06	8.56723e-07	4.56919e-06	1.30344e-05	0.000345831	8.91196e-05	3.05973e-06	3.91645e-06	3.18212e-06	5.34432e-06	3.99804e-06	6.05189e-06
A	P06	7.87624e-05	8.29542e-05	5.09764e-06	2.95741e-06	3.69676e-06	4.78633e-06	5.50136e-06	4.21439e-06	3.24056e-06	0	0.000384886	4.60655e-05	3.11306e-06	2.17914e-06	4.90307e-06	1.1674e-06	3.96915e-06	5.58574e-06	9.31804e-06	0	0.000338978	1.67085e-05	3.9693e-06	2.25645e-06	3.03523e-06	8.21069e-06	2.96662e-06	3.64864e-06	3.65785e-06	0	0.000337748	4.99772e-06	5.0419e-06	2.21806e-06	6.14408e-06	3.46749e-06	2.99632e-06	5.86781e-06	2.42071e-06	0	0.00037454	0.000111876	4.84161e-06	5.31475e-06	6.26503e-06	4.47502e-06	6.04893e-06	3.64047e-06
A	P08	0.000141592	0.000123005	1.10231e-05	1.44221e-05	6.49989e-06	6.75202e-06	9.8601e-06	2.97552e-06	1.5214e-05	5.6297e-06	0.000494193	1.05153e-05	1.26982e-05	8.9568e-06	8.18102e-06	6.10779e-06	6.14588e-06	5.39447e-06	8.96697e-06	2.0992e-05	0.000462617	1.89342e-06	5.48026e-06	7.5051e-06	1.00521e-05	6.67179e-06	5.26554e-06	7.25492e-06	6.65112e-06	1.27156e-06	0.000752801	5.95554e-05	1.00916e-05	4.08951e-06	7.75407e-06	5.02944e-06	1.03036e-05	1.27611e-05	6.91633e-06	1.64335e-05	0.000586873	1.41838e-07	1.12534e-05	4.74237e-06	6.26093e-06	9.68147e-06	7.4308e-06	6.10897e-06
A	P08	3.00273e-05	8.98755e-05	4.71813e-06	8.97001e-06	5.49637e-06	5.73564e-06	8.19001e-06	4.446e-06	6.57554e-06	1.1252e-05	0.000106505	0.000100223	3.59534e-06	3.432e-06	3.354e-06	3.7639e-06	3.7241e-06	6.94201e-06	9.43801e-06	7.04007e-07	7.09444e-05	3.19264e-06	4.368e-06	6.16201e-06	4.836e-06	0	1.2714e-05	5.694e-06	9.67201e-06	0	0.000122862	2.86918e-05	9.54086e-06	9.33515e-06	1.56e-06	2.73e-06	5.772e-06	6.08401e-06	1.092e-06	4.49767e-07	8.64476e-05	4.07903e-06	1.05407e-05	2.964e-06	4.368e-06	3.198e-06	6.24001e-06	1.1466e-05
A	P10	7.40026e-05	4.02967e-05	3.34831e-06	5.23916e-06	6.08332e-06	1.86009e-06	6.18298e-06	3.17737e-06	6.78411e-06	6.35473e-06	0.000311275	3.67177e-05	6.82014e-06	5.15249e-06	5.71067e-06	3.27564e-06	5.01128e-06	6.82704e-06	9.81116e-06	1.36326e-05	0.000362182	2.91951e-05	4.77697e-06	4.92365e-06	5.88242e-06	5.83948e-06	4.31825e-06	4.09748e-06	3.43499e-06	1.15502e-05	0.000300283	1.48993e-05	4.37961e-06	6.09711e-06	6.92361e-06	6.00055e-06	5.91789e-06	3.14189e-06	4.98074e-06	2.03523e-05	0.000359343	0.000102534	5.88242e-06	4.5943e-06	7.01147e-06	4.49575e-06	2.31862e-06	5.92536e-06
A	P10	0.000214214	0.000100147	1.03541e-06	7.59299e-06	7.40173e-06	8.93469e-06	4.42924e-06	6.80601e-06	1.01656e-05	1.10994e-05	0.000700736	5.05097e-05	5.69474e-06	4.25667e-06	7.49517e-06	1.16544e-05	1.57718e-05	4.48168e-06	6.12022e-06	0	0.000521913	3.27202e-05	1.0995e-05	4.9963e-06	5.69474e-06	7.82308e-06	8.62839e-06	4.48676e-06	1.1447e-05	1.52435e-05	0.000557456	6.03598e-06	5.40557e-06	8.51491e-06	6.50006e-06	1.10443e-05	1.22594e-05	6.89566e-06	1.24991e-05	9.61837e-06	0.000470218	0.000193244	7.68736e-06	5.20141e-06	4.48676e-06	4.54429e-06	1.65912e-05	1.09047e-05
A	P12	1.02529e-05	4.51647e-05	8.01039e-06	8.18352e-06	1.84705e-05	0	8.14887e-06	1.2905e-05	8.75666e-06	4.13938e-05	0.00013032	3.49952e-05	1.4227e-05	1.34471e-05	3.55344e-06	1.18017e-05	1.02079e-05	6.66351e-06	5.60018e-06	0	6.30367e-05	1.01702e-05	1.0775e-05	9.00283e-06	1.35097e-05	7.40239e-06	1.08459e-05	9.35727e-06	9.85349e-06	0	0.000103143	8.17483e-06	1.01144e-05	8.13436e-06	8.0282e-06	9.42816e-06	1.35397e-05	7.58506e-06	6.7344e-06	3.50002e-06	7.47335e-05	3.70665e-05	1.31852e-05	5.52929e-06	9.26577e-06	7.03856e-06	8.36483e-06	1.38941e-05
A	P12	0	1.97396e-05	2.99332e-07	2.27493e-05	2.60041e-05	1.68005e-05	3.11306e-05	1.58646e-05	2.87359e-05	8.14559e-05	2.42084e-05	0	4.05859e-05	3.11102e-05	1.63076e-05	1.04766e-05	4.93899e-05	1.70619e-05	2.99332e-05	0	4.48297e-05	5.07181e-05	1.67626e-05	1.6164e-05	1.13746e-05	1.10753e-05	3.55325e-05	2.5232e-05	1.82593e-05	0	4.16072e-05	2.87359e-05	3.65186e-05	2.24499e-05	1.22726e-05	3.41239e-05	2.92117e-05	1.62869e-05	2.98644e-05	1.86486e-06	5.53765e-06	1.32624e-05	1.06842e-05	3.89132e-05	2.9148e-05	1.71217e-05	1.92841e-05	4.00449e-05
A	P12	5.72546e-06	1.80161e-05	5.55722e-05	5.04888e-05	4.70822e-05	2.88669e-05	5.76978e-05	1.97995e-05	2.44194e-05	1.51796e-05	0	5.77739e-05	7.00605e-05	8.7118e-05	3.51221e-05	4.37461e-05	6.07186e-05	5.54387e-05	3.29082e-05	9.16586e-05	7.76011e-06	4.88389e-05	5.60987e-05	3.16793e-05	3.05172e-05	6.06547e-05	5.23748e-05	3.93949e-05	3.55133e-05	2.77194e-05	3.95812e-05	2.51561e-05	3.22804e-05	6.03886e-05	3.62992e-05	5.79803e-05	5.02572e-05	2.60694e-05	5.93986e-05	6.23686e-05	4.5209e-05	3.76191e-05	3.89391e-05	2.96993e-05	6.28205e-05	2.21076e-05	6.29084e-05	3.26692e-05
A	P12	0.00016628	4.5744e-05	6.86543e-06	8.21163e-06	5.73725e-06	6.07101e-06	1.16013e-05	1.21813e-05	8.32081e-06	4.30484e-06	0.000554033	3.61287e-05	5.77672e-06	1.44689e-05	8.63078e-06	8.85983e-06	9.38343e-06	3.29898e-06	1.02289e-05	0	0.000447142	3.45178e-05	6.28565e-06	1.16818e-05	8.14889e-06	7.69359e-06	7.89522e-06	5.14895e-06	5.32182e-06	5.9438e-06	0.000452088	1.36435e-05	1.33491e-05	3.9395e-06	4.76886e-06	4.43433e-06	7.58164e-06	5.84999e-06	9.05393e-06	1.0609e-05	0.000394675	0.000132907	8.93199e-06	4.76886e-06	7.11874e-06	5.15403e-06	4.07461e-06	1.01595e-05
A	P12	0.000115515	5.4646e-05	5.53362e-06	5.81923e-06	7.45179e-06	5.85584e-06	9.26798e-06	3.57657e-06	2.82962e-06	1.04734e-05	0.000458368	1.47266e-05	7.71295e-06	3.82537e-06	5.0383e-06	5.4737e-06	6.84213e-06	6.12682e-06	1.47728e-05	0	0.000521642	1.22e-05	2.3216e-06	3.18321e-06	5.32363e-06	3.60223e-06	2.89235e-06	3.54547e-06	8.61575e-06	0	0.000276494	8.88466e-06	5.5048e-06	7.76427e-06	3.10253e-06	3.87546e-06	7.52576e-06	2.55025e-06	1.43374e-05	9.20577e-06	0.00030236	0.000104311	8.39716e-06	7.35858e-06	6.85439e-06	5.66031e-06	6.96653e-06	7.50023e-06
A	P12	8.17976e-05	9.55222e-05	4.53075e-06	1.08235e-05	0	3.87504e-06	0	1.3844e-05	1.43272e-05	1.641e-05	0.00032027	0.000293492	4.53075e-06	9.56492e-06	1.52693e-05	1.36772e-05	2.08918e-05	1.3844e-05	1.032e-05	0	0.000170573	7.61036e-05	0	9.0615e-06	4.53075e-06	2.33318e-05	0	2.49191e-05	5.03417e-07	3.4484e-05	0.000241009	4.19111e-05	0	5.03417e-06	9.0615e-06	7.80296e-06	0	1.10752e-05	1.83747e-05	2.99533e-05	0.000133775	2.03966e-05	8.55808e-06	0	0	0	1.58576e-05	1.3844e-05
A	P13	0.000181426	0.000237065	6.67367e-06	7.25452e-06	9.96428e-06	1.01224e-06	5.73366e-06	5.24285e-06	9.13173e-06	1.29136e-05	0.000656011	9.02539e-05	5.71886e-06	4.33526e-06	9.7774e-06	8.39766e-06	1.35554e-05	3.78183e-06	7.28693e-06	8.94725e-06	0.000420207	4.91085e-05	1.153e-05	7.10245e-06	6.24699e-06	8.05016e-06	3.32063e-06	1.84479e-06	2.12151e-06	1.09915e-05	0.000443335	1.59575e-05	3.32063e-06	3.59735e-06	0	5.25766e-06	3.50511e-06	7.19469e-06	6.82573e-06	2.07539e-05	0.000420198	0.000127195	5.7221e-06	4.05854e-06	9.40844e-06	3.68959e-06	9.86964e-06	7.47141e-06
A	P13	0	7.44056e-05	2.09197e-05	2.01352e-05	4.70693e-06	5.22993e-06	3.32688e-08	1.5395e-05	0	0	0.00011954	0.000203465	2.17042e-05	1.01984e-05	9.93686e-06	0	1.49053e-05	6.20353e-06	1.83771e-05	0	7.84489e-06	4.83768e-05	0	0	1.12443e-05	0	9.67536e-06	4.96843e-06	9.93686e-06	0	2.19525e-05	1.77818e-05	0	1.51668e-05	0	0	4.70693e-06	0	0	2.64111e-05	3.09873e-05	1.17673e-05	1.46438e-05	0	1.07213e-05	1.20288e-05	4.70693e-06	4.70693e-06
A	P13	6.34536e-06	2.63991e-05	6.28775e-06	1.24871e-05	5.74193e-06	5.34956e-06	1.41765e-05	5.58247e-06	8.71178e-06	0.000406885	6.69568e-05	1.85838e-05	7.05154e-06	6.90464e-06	1.31186e-05	7.4484e-06	7.2719e-06	7.2719e-06	2.93814e-06	2.57822e-05	3.29807e-05	1.00061e-05	1.24706e-05	1.45792e-06	5.84072e-06	1.3856e-05	4.26031e-06	5.50902e-06	7.34536e-08	2.89352e-05	5.3976e-05	1.00443e-05	1.17526e-05	3.73996e-06	1.35216e-05	6.6203e-06	5.35263e-06	1.39562e-06	1.46907e-06	1.34694e-06	1.24991e-05	2.82796e-05	6.72845e-06	4.5834e-06	7.52565e-06	1.2388e-05	5.79506e-06	4.33376e-06
A	P14	2.11837e-05	1.39308e-05	2.0092e-06	2.40926e-06	2.23629e-06	1.68401e-06	1.31237e-06	4.33197e-06	3.28553e-06	3.40679e-06	0.000118664	1.09785e-05	3.54223e-06	2.55505e-06	2.46214e-06	2.28793e-06	3.90226e-06	2.60151e-06	3.01961e-06	1.15236e-05	6.96119e-05	1.73388e-05	3.85193e-06	4.65637e-06	3.44205e-06	1.90467e-06	3.14961e-06	1.81903e-06	3.06816e-06	3.69321e-06	0.000141136	2.35305e-06	4.14347e-06	3.82364e-06	2.71333e-06	3.19813e-06	1.88145e-06	2.346e-06	1.78854e-06	1.5744e-05	0.000222921	2.37513e-05	4.23815e-06	1.62594e-06	3.77451e-06	2.40509e-06	3.23194e-06	6.68529e-06
A	P15	5.23635e-05	6.43174e-05	3.24504e-06	2.5396e-06	0	6.20791e-06	2.5396e-06	7.61879e-06	2.82178e-06	2.223e-05	0.00017519	7.09306e-05	5.22029e-06	3.50107e-06	9.62019e-06	0	1.12871e-05	2.5396e-06	2.5396e-06	0	6.9228e-05	9.42896e-06	2.68069e-06	5.22029e-06	2.68069e-06	0	8.46533e-06	0	5.36137e-06	9.31462e-07	0.000212813	3.88461e-06	0	5.78464e-06	5.36137e-06	3.38613e-06	5.92573e-06	5.0792e-06	4.52875e-06	2.74984e-05	0.000118938	1.58019e-05	0	2.5396e-06	2.5396e-06	2.68069e-06	2.5396e-06	2.82178e-06
A	P15	3.62396e-05	3.65591e-05	4.96808e-06	7.42476e-07	2.83967e-06	2.87088e-06	2.4028e-06	4.04913e-06	3.12807e-06	3.7919e-06	0.000150363	3.79906e-05	5.3985e-06	5.92899e-07	4.15029e-06	4.30632e-06	4.15029e-06	3.40043e-06	4.96256e-06	2.96449e-06	9.96046e-05	8.13136e-06	3.17909e-06	2.71869e-06	2.3716e-06	1.27941e-06	2.86633e-06	4.37327e-06	3.52619e-06	2.83967e-06	0.000120324	5.93267e-06	4.68078e-06	2.64876e-06	2.46889e-06	2.69139e-06	1.49011e-06	2.15316e-06	1.74749e-06	6.11622e-06	9.79035e-05	4.35029e-05	1.19878e-06	4.88624e-06	1.71629e-06	2.34039e-06	1.8099e-06	0
A	P15	4.46853e-05	3.34932e-05	2.3659e-06	5.13659e-06	2.35836e-06	4.52766e-06	2.22216e-06	2.22216e-06	5.05633e-06	1.63766e-06	0.000279141	1.82822e-05	1.49996e-06	1.13886e-06	3.49991e-06	1.55551e-06	5.83318e-07	4.07496e-06	4.42482e-06	0	0.000196845	1.01914e-05	4.63877e-06	5.83318e-07	2.80548e-06	2.38883e-06	3.36102e-06	2.24994e-06	4.7221e-06	9.16643e-07	0.000169599	3.80155e-06	2.65035e-06	1.63885e-06	4.16656e-06	4.23727e-06	1.92923e-06	4.05941e-06	2.8824e-06	7.04945e-06	0.000146106	6.6076e-05	5.1709e-06	2.798e-06	1.62968e-06	3.72237e-06	2.8422e-06	4.82402e-06
A	P15	4.23311e-05	5.61309e-05	4.51056e-06	1.53037e-06	1.77201e-06	1.77201e-06	1.53037e-06	2.98019e-06	1.61092e-07	1.00872e-05	0.000384017	3.92315e-05	1.85255e-06	9.10167e-06	0	0	0	9.9471e-07	1.90498e-06	0	0.00020063	1.18904e-05	2.98019e-06	0	1.44982e-06	5.15493e-06	0	0	8.78536e-06	0	0.000189884	0	2.89965e-06	1.28873e-06	2.89965e-06	6.12148e-06	7.46295e-07	2.15335e-06	2.41637e-07	3.06074e-06	0.000124925	6.70555e-05	3.06074e-06	5.96039e-06	4.99384e-06	1.44982e-06	1.53037e-06	1.9331e-06
A	P15	4.52804e-05	3.60392e-05	2.16041e-06	1.91705e-06	3.76402e-06	1.6003e-06	3.12059e-06	4.08077e-06	7.75231e-06	1.26956e-05	0.000196506	5.29371e-05	1.52029e-06	2.33262e-06	1.38809e-06	3.6807e-06	4.48085e-06	2.34375e-06	8.93839e-06	5.41718e-08	0.000105709	1.73799e-05	6.02772e-06	3.89416e-06	3.08058e-06	3.76071e-06	3.00057e-06	4.49401e-06	7.38824e-06	7.12135e-06	7.48287e-05	5.85546e-07	3.56067e-06	2.96056e-06	4.00076e-06	3.1606e-06	3.96075e-06	1.52029e-06	9.60182e-07	9.60182e-07	5.86471e-05	5.21538e-05	4.19791e-06	2.88343e-06	3.1606e-06	3.91724e-06	2.76403e-06	4.52086e-06
A	P15	4.97022e-05	3.45357e-05	2.41622e-06	3.53287e-06	3.12484e-06	2.73502e-06	2.37964e-06	2.20116e-06	1.5568e-06	6.50422e-06	0.000280436	3.42708e-05	4.23213e-06	2.22264e-06	2.23091e-06	4.2536e-06	0	5.80609e-06	1.42206e-06	0	0.000126502	8.16396e-06	1.16007e-06	3.60936e-06	2.35108e-06	2.3088e-06	3.88998e-06	2.69443e-06	4.14593e-06	2.551e-06	0.000120914	6.11182e-07	5.0486e-06	1.40617e-06	1.66575e-06	7.43636e-07	1.07084e-06	2.17142e-06	2.88531e-06	0	0.000112577	3.90803e-05	3.36124e-06	2.92133e-06	5.43714e-06	3.47644e-06	5.20689e-06	2.35223e-06
A	P15	3.98181e-05	3.46864e-05	6.19559e-06	0	2.90992e-06	5.14549e-06	3.88537e-06	0	0	6.74599e-06	0.000205087	3.95082e-05	0	1.89018e-06	0	4.30541e-06	0	3.78036e-06	1.89018e-06	0	0.000144277	9.06199e-06	0	2.1002e-06	2.1002e-06	1.89018e-06	2.73026e-06	1.89018e-06	8.50581e-06	8.61082e-06	0.000156055	1.0596e-05	2.1002e-06	0	4.56613e-06	4.25471e-06	0	0	1.34413e-05	5.35551e-06	0.00013585	5.26432e-05	0	1.99519e-06	1.99519e-06	0	0	2.20521e-06
A	P15	3.85558e-05	3.88395e-05	2.27406e-06	5.65356e-06	5.59597e-07	3.52484e-06	3.16998e-06	3.90643e-06	3.26431e-06	5.62706e-06	0.000291486	2.94848e-05	1.5748e-06	3.26431e-06	4.4146e-06	2.54927e-06	1.70988e-06	3.48193e-06	6.18665e-06	6.80843e-06	0.000228719	1.20474e-05	3.53476e-06	3.11823e-06	2.39383e-06	2.58036e-06	2.58036e-06	3.76173e-06	2.82907e-06	0	0.000160745	6.71433e-06	1.0881e-06	1.30573e-06	4.50786e-06	1.67879e-06	1.48484e-06	3.6448e-06	1.21246e-06	6.90169e-06	0.000194844	6.97208e-05	1.70988e-06	1.3679e-06	5.59597e-07	4.22885e-06	3.01482e-06	3.69422e-06
A	P15	2.60328e-05	3.6187e-05	3.7709e-06	2.82817e-06	2.51393e-06	4.65077e-06	2.57678e-06	0	4.65077e-06	6.28527e-06	0.000152368	5.85509e-05	2.57678e-06	3.58235e-06	1.31981e-06	3.58235e-06	2.26254e-06	8.08503e-06	5.99299e-06	0	0.000132285	1.18844e-05	6.39743e-06	0	4.71362e-06	0	4.80048e-06	4.65077e-06	6.97616e-06	2.07399e-06	0.000120971	1.39822e-06	3.73304e-07	5.09071e-06	2.32539e-06	4.65077e-06	2.89162e-06	6.66132e-06	1.09356e-05	8.35882e-06	9.1947e-05	3.73947e-05	1.13127e-06	1.13127e-06	3.5195e-06	3.21689e-06	3.13079e-06	0
A	P15	0	3.52888e-05	0	6.35609e-06	0	5.86716e-06	4.40037e-06	1.00231e-05	0	2.71305e-05	1.56509e-05	7.0406e-05	0	4.64484e-06	0	1.7846e-05	4.40037e-06	6.86755e-06	0	2.75164e-05	2.61262e-05	1.24852e-05	8.80075e-06	4.64484e-06	2.44465e-06	1.46679e-06	8.80075e-06	0	0	2.54244e-05	7.05945e-05	1.22792e-05	4.64484e-06	3.00753e-06	6.52661e-06	8.80075e-06	0	0	3.66698e-06	0	7.13838e-05	1.46679e-05	4.40037e-06	0	0	5.86716e-06	4.40037e-06	4.64484e-06
A	P16	3.93159e-05	4.3036e-05	5.61339e-06	8.7943e-06	7.48451e-06	5.61339e-06	3.36803e-06	4.02293e-06	7.25871e-06	9.60036e-06	0.000216698	9.07565e-05	5.70694e-06	4.48289e-06	5.92751e-06	6.66339e-06	1.47731e-06	6.33492e-06	5.61339e-06	0	0.000130291	5.61339e-06	3.55514e-06	5.05205e-06	7.11029e-06	3.6487e-06	9.4492e-06	5.23916e-06	0	1.2335e-05	0.000137776	5.61386e-06	1.68402e-06	8.60719e-06	5.61339e-06	1.68402e-06	7.2974e-06	6.54895e-06	1.19752e-05	5.62005e-06	0.000105968	1.38123e-06	9.07497e-06	5.05205e-06	7.20385e-06	6.17472e-06	3.74226e-07	3.36803e-06
A	P16	3.38117e-05	3.40784e-05	1.04215e-05	1.36131e-05	1.44734e-05	5.07341e-06	3.71583e-06	1.36932e-05	1.59379e-05	8.69066e-05	4.95823e-05	3.77625e-05	1.3684e-05	1.3684e-05	3.15784e-06	1.76313e-05	1.20954e-05	1.50971e-05	6.49112e-06	6.56983e-06	4.3132e-05	7.97256e-06	1.54383e-05	6.4034e-06	4.11069e-06	1.49241e-05	1.9967e-06	1.20381e-05	1.35085e-05	9.29808e-06	0	3.3804e-06	1.4912e-05	8.59634e-06	1.58769e-05	9.4431e-06	3.89e-06	7.01742e-06	1.24543e-05	3.77352e-06	6.10778e-05	8.74555e-06	9.99983e-06	9.49196e-06	7.52529e-06	9.97016e-06	3.71382e-06	1.14628e-05
A	P16	6.84836e-05	4.95825e-05	7.75592e-06	5.81694e-06	0	9.32557e-06	4.98595e-06	1.12646e-05	6.00161e-06	0	0.000194931	1.46169e-05	3.78563e-06	9.9719e-06	5.17061e-06	7.20193e-06	0	0	4.98595e-06	0	9.94214e-05	6.76884e-06	5.35528e-06	5.07828e-06	9.23324e-08	1.66198e-06	3.97029e-06	4.2159e-06	6.58699e-06	5.95544e-06	0.000167424	0	0	5.35528e-06	9.23324e-06	8.49458e-06	3.32397e-06	5.26295e-06	6.09394e-06	9.68124e-06	0.000135973	1.77278e-05	7.66359e-06	5.17061e-06	2.67764e-06	7.20193e-06	1.66198e-06	3.6933e-06
A	P18	0.000122381	0.000131442	1.02132e-05	7.59441e-06	1.0475e-05	0	7.72535e-06	2.35689e-06	1.03441e-05	2.22595e-06	0.000602217	2.53037e-05	5.23752e-06	7.20159e-06	1.49269e-05	0	6.67784e-06	7.59441e-06	7.07066e-06	0	0.000551799	2.88488e-05	3.92814e-07	2.51602e-06	2.30313e-05	1.68766e-05	0	9.82036e-06	8.6489e-07	7.30714e-06	0.000320948	1.36724e-06	4.71377e-06	4.60572e-06	1.25472e-05	7.72535e-06	9.68942e-06	2.35689e-06	1.37485e-05	0	0.000350693	0.000120946	7.72535e-06	9.68942e-06	2.35689e-06	9.95129e-06	2.35689e-06	3.314e-06
A	P20	0.000149047	0.000455653	1.70804e-05	1.10728e-05	8.97601e-06	1.79992e-05	1.10728e-05	2.40303e-05	1.66092e-05	3.12747e-05	0.000260913	0.000136353	1.53134e-05	1.50778e-05	1.27219e-05	1.59024e-05	1.47096e-05	1.73283e-05	1.58277e-05	2.38278e-05	9.6401e-05	1.22078e-05	2.84317e-05	1.53134e-05	1.13084e-05	6.36096e-06	1.34287e-05	1.54312e-05	1.04511e-05	1.94344e-05	0.000315432	0	3.29828e-05	1.62558e-05	6.59656e-06	4.71183e-06	1.79049e-05	8.11323e-06	2.08645e-05	1.643e-05	0.000120331	1.23096e-05	1.02135e-05	7.33809e-06	1.87295e-05	1.75515e-05	2.04964e-05	2.43837e-05
A	P20	0.000138949	0.000294126	3.49528e-05	2.72638e-05	1.86541e-05	3.44384e-05	6.02673e-05	1.06774e-05	0	7.07901e-05	0.00010053	5.69713e-05	2.97573e-05	4.87878e-05	1.81758e-05	6.74826e-05	2.33966e-05	1.91325e-05	1.43493e-05	4.01782e-05	9.01617e-05	5.45275e-05	0	9.56623e-06	1.72192e-05	2.58288e-05	4.4483e-05	1.20372e-05	5.18205e-06	3.35347e-05	0.000458887	0	0	0	2.64478e-05	1.37303e-05	3.683e-05	1.43525e-05	2.43907e-05	4.58517e-05	0.000282819	3.19765e-05	7.66714e-06	1.00304e-05	2.29377e-05	4.54608e-05	4.4483e-05	4.4483e-05
A	P21	0.000105869	0.000162742	0	6.44186e-06	9.15422e-06	2.71236e-06	0	6.10281e-06	2.54284e-06	3.80026e-06	0.000207086	7.05214e-05	3.39045e-07	0	9.15422e-06	3.55997e-06	6.10281e-06	2.82369e-06	6.50005e-06	5.87054e-06	0.000244207	0	0	9.83231e-06	1.37313e-05	1.30532e-05	3.22093e-06	3.39045e-06	1.8759e-06	2.77086e-06	0.000108223	0	1.41456e-05	3.22093e-06	3.89902e-06	0	6.61138e-06	6.27234e-06	6.27234e-06	5.80609e-06	6.25222e-05	6.87307e-05	1.06799e-05	6.61138e-06	3.39045e-06	3.39045e-07	9.83231e-06	6.61138e-06
A	P21	0.00017722	0.000167056	2.32277e-06	3.06709e-06	4.14571e-06	6.9683e-06	4.89004e-06	2.75065e-06	1.24085e-05	1.29161e-05	0.000412884	1.43645e-05	3.66753e-06	1.10026e-06	3.54528e-06	5.50129e-06	3.6064e-06	3.3619e-06	4.0954e-06	8.61869e-06	0.000404192	2.56727e-06	4.52328e-06	2.26164e-06	5.86804e-06	8.19081e-06	3.8509e-06	2.32277e-06	1.10026e-06	0	0.000202443	1.14051e-05	2.56727e-06	2.32277e-06	1.10026e-06	3.54528e-06	2.20052e-06	2.32277e-06	5.74579e-06	5.87868e-06	0.000162033	8.28238e-05	1.95723e-06	2.93402e-06	3.66753e-06	2.20052e-06	2.20052e-06	0
A	P22	0.000263436	9.22762e-05	4.45259e-06	2.02738e-06	4.19089e-06	1.01335e-05	1.00567e-05	0	0	3.69462e-06	0.000768174	2.87542e-05	3.22429e-06	8.82842e-06	1.53538e-06	8.67488e-06	0	0	0	5.06675e-06	0.000437893	0	3.14752e-06	4.29906e-06	7.44658e-06	4.98998e-06	4.45259e-06	0	7.06274e-06	3.91521e-06	0.000227028	1.55128e-06	4.22229e-06	6.37182e-06	1.41927e-06	6.31267e-06	8.23598e-06	1.01119e-06	7.74046e-06	1.18608e-05	0.000332817	0.000108681	2.84045e-06	4.52936e-06	7.21627e-06	3.07075e-06	5.72217e-06	3.95071e-06
A	P22	1.21252e-05	2.41009e-05	0	3.72418e-06	0	0	0	2.2305e-06	0	3.41101e-05	0.000186047	3.19019e-05	3.04706e-06	7.27908e-06	2.87778e-06	0	0	0	0	3.17896e-05	7.30231e-05	0	0	3.38562e-07	9.31045e-06	0	4.56108e-06	0	9.17085e-07	0	4.23548e-05	0	0	3.16979e-06	7.15634e-06	6.94052e-06	0	1.21882e-05	6.09411e-06	0	9.14117e-05	2.86085e-05	3.5549e-06	4.4013e-06	1.74137e-05	0	0	0
A	P22	3.92784e-05	3.27743e-05	3.03822e-06	4.91018e-08	2.5425e-06	3.45054e-06	1.54366e-06	2.5425e-06	4.95904e-06	5.48338e-06	0.000107009	3.4894e-05	2.4971e-06	2.5879e-06	1.63447e-06	2.39492e-06	3.87053e-06	8.26313e-06	4.17697e-06	0	4.53393e-05	0	2.85566e-06	0	3.26893e-06	2.67871e-06	9.70955e-07	2.43418e-06	3.26893e-06	0	1.7189e-05	0	4.13157e-06	0	2.5425e-06	2.36089e-06	1.99768e-06	2.1033e-06	7.0138e-07	5.48116e-06	1.41359e-05	3.29231e-05	0	0	1.63447e-06	4.26777e-06	2.74416e-06	1.56902e-06
A	P22	0.000128676	1.7292e-05	9.28851e-07	6.19193e-06	0	2.30433e-06	6.94316e-06	1.22717e-05	1.47787e-05	4.04439e-05	0.000273985	5.87207e-05	0	2.61099e-06	3.91649e-07	0	0	7.04969e-06	5.09144e-06	0	7.22081e-05	1.60876e-05	0	2.3499e-06	4.96089e-06	2.61099e-06	2.34432e-06	2.09437e-06	4.41546e-06	0	0	0	7.83298e-06	5.09144e-06	9.53013e-06	2.3499e-06	4.69979e-06	0	0	1.29281e-05	0.000112079	2.06209e-05	2.61099e-07	2.74154e-06	0	4.69979e-06	2.21935e-06	2.94622e-06
A	P22	0.000135295	3.87839e-05	7.36413e-06	7.36413e-06	1.08416e-05	4.09119e-07	7.65383e-06	4.82429e-06	3.06839e-06	0	0.000260001	5.8185e-05	1.00804e-06	0	0	1.98422e-05	0	8.18237e-06	8.38693e-06	0	0.000187189	0	1.10462e-05	1.18644e-05	0	0	7.36413e-06	4.09119e-07	0	0	0.000207405	0	6.95502e-06	0	0	7.36413e-06	0	0	1.14553e-05	0	0.000174801	8.61141e-05	4.09119e-07	0	0	3.06839e-06	7.97781e-06	0
A	P22	0.000114716	8.12468e-05	5.79081e-06	0	1.91272e-05	7.89655e-06	3.3341e-06	0	1.03248e-05	1.72847e-05	0.000295842	2.00843e-05	0	1.29854e-05	0	0	0	3.24278e-06	0	0	7.1115e-05	0	3.68506e-06	1.29854e-05	0	2.63218e-06	2.39044e-06	0	1.73724e-05	0	0	0	4.74495e-06	8.59145e-06	5.26437e-07	0	1.5074e-05	2.01973e-05	0	0	0.000123033	2.82675e-05	6.31724e-06	0	0	0	5.38861e-06	2.63218e-06
A	P24	0	4.67926e-05	0	4.75454e-06	0	9.99126e-06	8.07037e-07	7.99874e-06	7.19886e-06	1.77845e-05	8.9671e-05	4.61202e-05	0	0	3.59943e-06	0	0	8.59864e-06	0	3.97937e-05	0.000104519	2.12616e-05	1.51976e-05	3.59943e-06	0	0	0	0	0	0	0.000184285	0	4.19934e-06	0	3.59943e-06	3.59943e-06	1.57975e-05	2.39962e-06	0	0	0.000108625	7.79877e-06	0	6.99889e-06	0	0	7.5988e-06	5.99905e-07
A	P25	9.70798e-06	1.98196e-05	0	0	0	8.88003e-07	1.77601e-06	1.036e-06	1.77601e-06	6.87777e-06	4.28183e-05	3.01009e-05	0	0	8.88003e-07	4.93335e-08	2.76268e-06	0	8.88003e-07	0	1.25013e-05	3.40889e-07	1.77601e-06	0	3.74935e-06	8.88003e-07	2.71334e-06	0	3.19207e-06	4.72691e-06	3.1129e-05	3.50218e-06	8.88003e-07	0	2.02267e-06	0	1.87467e-06	1.77601e-06	8.88003e-07	1.67734e-06	3.11294e-05	9.37337e-06	0	0	0	0	8.88003e-07	1.87467e-06
A	P25	3.38739e-05	1.39244e-05	1.34245e-22	9.0688e-07	1.36032e-06	2.82611e-06	7.25836e-07	1.36032e-06	1.36032e-06	5.31891e-06	0.000145953	3.70567e-05	0	3.70309e-06	2.87179e-06	0	1.51147e-06	1.40711e-06	4.29867e-06	0	9.77036e-05	1.57155e-05	3.02327e-06	1.39811e-06	2.11605e-06	7.55733e-07	1.36032e-06	2.31933e-06	2.06392e-06	2.57434e-06	0.000111118	1.48015e-05	2.90957e-06	2.04048e-06	3.55195e-06	1.51147e-06	1.4574e-07	1.97031e-06	0	6.19701e-06	7.22292e-05	3.69495e-05	9.8833e-07	6.8016e-07	9.89769e-07	5.21698e-07	1.36032e-06	2.04048e-06
A	P25	0.000323883	8.31078e-05	6.08315e-06	1.47969e-05	1.29062e-05	6.41197e-06	2.95937e-06	6.08315e-06	9.45355e-06	5.76528e-06	0.000898375	0.000103649	3.12378e-06	4.76788e-06	1.09332e-05	4.68567e-06	1.14555e-05	1.09042e-05	3.70744e-05	3.87425e-07	0.000794506	0.000167114	1.08864e-05	5.34331e-06	5.85008e-06	9.93324e-06	9.70016e-06	6.48634e-06	6.33761e-06	5.51912e-06	0.000880973	2.2638e-05	8.19344e-06	6.00095e-06	6.00095e-06	1.03578e-05	4.68567e-06	5.45179e-06	3.07183e-05	1.43312e-05	0.000706892	0.000549169	2.95937e-06	6.49418e-06	7.80945e-06	6.08315e-06	8.22048e-06	1.13443e-05
A	P25	0	6.55496e-06	0	1.65435e-06	2.61939e-06	1.65435e-06	8.27174e-07	3.06963e-06	3.79752e-06	4.10742e-05	4.36175e-05	3.27931e-05	0	4.68732e-06	0	9.19083e-07	2.48152e-06	1.65435e-06	1.65435e-06	0	1.43147e-05	2.15984e-06	1.23763e-06	4.16722e-07	1.79221e-06	8.27174e-07	3.49251e-06	1.7003e-06	1.50581e-06	8.80848e-07	3.04246e-05	4.38076e-06	9.95875e-07	8.27174e-07	1.26452e-06	2.04418e-06	1.71545e-06	2.69615e-06	2.61939e-06	2.05693e-06	1.41419e-05	5.27878e-06	2.67129e-06	2.48152e-06	0	3.17084e-06	1.33267e-06	0
A	P26	0.00011311	6.0941e-05	1.98632e-06	1.48974e-06	0	4.46923e-06	2.97948e-06	6.62107e-06	4.38772e-06	0	0.000331759	3.93954e-05	3.31054e-06	4.46923e-06	4.71752e-06	4.46923e-06	4.65839e-06	5.10769e-06	3.14501e-06	0	0.000222581	2.77976e-05	6.12449e-06	2.97948e-06	0	0	3.14501e-06	0	2.18265e-06	9.2387e-06	0.000224025	1.23891e-05	7.86253e-06	2.31738e-06	1.48974e-06	4.63475e-06	6.22227e-07	2.35726e-06	4.63475e-06	7.03489e-06	0.000185657	9.17661e-05	6.04173e-06	8.66337e-07	3.76842e-06	0	4.87023e-06	1.25427e-06
A	P26	4.49115e-05	8.89649e-05	4.4729e-06	0	6.08812e-06	2.23645e-06	2.23645e-06	2.23645e-06	0	0	0.000134698	8.30478e-05	6.95785e-06	0	0	0	5.65224e-06	4.13074e-06	0	0	5.42532e-05	1.11823e-05	4.59715e-06	2.25733e-07	2.25921e-06	4.7214e-06	2.3607e-06	4.4729e-06	2.48495e-06	4.7214e-06	5.63684e-05	0	0	2.48495e-06	4.7214e-06	2.23645e-06	0	2.23645e-06	0	4.81506e-06	6.98742e-05	2.6945e-05	0	0	4.7214e-06	3.78065e-06	4.29542e-06	1.98796e-06
A	P27	0	0	1.07435e-05	0	5.10318e-06	0	2.97617e-05	2.36358e-05	3.38422e-05	0	0	0	2.78458e-05	0	0	2.95447e-05	6.27271e-06	1.49768e-05	3.9718e-06	0	2.56919e-05	0	2.04077e-05	2.17557e-05	5.64036e-06	0	1.56935e-05	1.03596e-05	1.49995e-05	0	0	0	2.20968e-05	0	3.50057e-06	2.10515e-05	4.50415e-06	4.83459e-06	5.37177e-06	0	0	1.22453e-05	2.90076e-05	0	5.37177e-06	0	2.30147e-05	1.21504e-05
A	P29	1.15482e-05	1.95229e-05	2.25562e-06	2.25562e-06	2.14284e-06	2.25562e-06	0	0	0	6.65407e-06	8.14842e-05	1.7481e-05	1.61411e-06	4.15945e-07	4.28567e-06	2.03006e-06	2.03006e-06	0	1.5989e-06	0	5.61424e-05	1.17292e-05	2.03006e-06	2.03006e-06	2.03006e-06	2.25562e-06	0	4.00678e-22	0	6.92891e-06	0.000144396	0	2.25562e-06	2.25562e-06	0	2.25562e-06	2.03006e-06	0	2.25562e-06	3.02507e-06	0.00010079	1.20676e-05	2.25562e-06	0	2.03006e-06	2.03006e-06	0	0
A	P29	0.000282467	2.35689e-05	3.05499e-06	1.01833e-06	2.03666e-06	1.01833e-06	2.20638e-06	2.20638e-06	3.11156e-06	5.05744e-08	0.00076627	1.39172e-05	1.13148e-06	0	2.03666e-06	1.38579e-06	3.87557e-06	4.24304e-06	3.91361e-06	6.57351e-06	0.000581699	1.21351e-05	2.26295e-06	1.01833e-06	0	3.05499e-06	2.26295e-06	0	1.01833e-06	3.6461e-06	0.000470995	1.39022e-05	2.03666e-06	2.09323e-06	1.01833e-06	1.01833e-06	2.1498e-06	1.13148e-06	3.22471e-06	8.52293e-06	0.000347411	0.000144291	0	1.01833e-06	1.13148e-06	1.01833e-06	1.13148e-07	1.01833e-06
A	P29	1.96211e-05	1.63448e-05	1.48965e-06	4.63448e-06	1.48965e-06	1.65517e-06	0	0	4.49309e-07	7.24723e-06	0.000134441	4.95724e-05	1.48965e-06	0	6.20689e-06	1.48965e-06	3.31034e-06	1.48965e-06	0	1.05931e-05	9.31033e-05	4.05517e-06	0	0	0	3.14482e-06	0	1.48965e-06	3.22758e-06	1.09241e-05	0.000106417	5.48348e-07	0	3.64137e-06	1.48965e-06	0	2.12739e-06	2.58985e-06	1.48965e-06	7.61378e-06	6.01654e-05	2.18896e-05	4.71724e-06	0	0	1.48965e-06	4.79999e-06	1.48965e-06
A	P29	3.32849e-05	9.03988e-06	6.38109e-07	1.27622e-06	6.38109e-07	1.98523e-06	3.2969e-06	1.31167e-06	2.2486e-06	8.50992e-07	0.000191772	3.58937e-05	3.2969e-06	7.0901e-07	0	1.91433e-06	6.38109e-07	3.08162e-06	7.51808e-06	5.14077e-06	0.000139107	3.33235e-06	1.48892e-06	1.34712e-06	6.38109e-07	0	1.41802e-07	6.38109e-07	2.76514e-06	3.28402e-06	0.00016523	3.1539e-06	2.19913e-06	3.19055e-06	1.27622e-06	2.72969e-06	6.7356e-07	1.94978e-06	3.26145e-06	3.62182e-06	0.000124408	2.63397e-05	1.94978e-06	3.19055e-06	1.27622e-06	0	1.77142e-06	2.49264e-07
A	P29	2.99212e-05	9.71945e-06	3.13271e-06	1.44587e-06	0	3.13271e-06	0	0	3.32784e-06	5.71173e-06	0.00011647	3.45e-05	1.60652e-06	1.44587e-06	2.89174e-06	4.3376e-06	2.89174e-06	1.87098e-06	8.65173e-06	1.38159e-05	6.21323e-05	4.25728e-06	1.44587e-06	0	4.73923e-06	1.44587e-06	0	1.60652e-06	1.60652e-06	8.83586e-07	0.000157158	4.3376e-06	1.60652e-06	1.44587e-06	1.44587e-06	1.76717e-06	1.60652e-06	4.89989e-06	1.44587e-06	2.40978e-06	0.000122337	1.45792e-05	4.89989e-06	2.97206e-06	1.44587e-06	1.44587e-06	0	1.44587e-06
A	P29	6.81773e-06	6.60244e-06	1.50708e-06	2.58356e-06	1.29178e-06	1.29178e-06	5.00088e-07	2.22701e-06	0	3.50708e-06	0.000121765	8.26022e-05	2.14236e-06	2.02004e-06	6.85398e-06	1.18376e-06	2.58356e-06	5.44228e-06	2.81077e-06	9.89906e-06	3.97986e-05	3.30122e-06	1.29178e-06	2.72709e-06	4.77202e-06	7.42814e-06	2.44003e-06	2.58356e-06	2.39528e-06	2.78448e-06	0.000104693	1.20566e-05	1.2236e-06	6.81783e-08	4.01887e-06	1.43531e-07	1.29178e-06	0	6.45891e-06	2.21263e-06	5.51999e-05	1.27743e-05	1.43531e-06	2.58356e-06	1.29178e-06	1.43531e-06	3.67528e-06	1.7789e-06
A	P29	7.57191e-05	7.21992e-06	2.56132e-06	1.12438e-06	1.00978e-06	9.08802e-07	9.08802e-07	5.0489e-08	2.69235e-06	2.66641e-06	0.000306108	2.51857e-05	3.0881e-06	1.86809e-06	9.08802e-07	1.8176e-06	1.00978e-06	3.63521e-06	1.8176e-06	8.2297e-06	0.000294376	1.42126e-05	1.21174e-06	1.8176e-06	9.08802e-07	1.00978e-06	0	0	0	3.86039e-06	0.000211526	7.37139e-06	0	9.08802e-07	0	2.7264e-06	9.08802e-07	2.7264e-06	1.8176e-06	1.09178e-06	0.000204954	4.4809e-05	9.08802e-07	2.77689e-06	2.19864e-06	1.43657e-06	1.8176e-06	1.00978e-06
A	P29	3.00684e-05	2.61283e-05	0	3.19939e-06	0	0	3.19939e-06	1.06646e-06	1.18496e-06	4.44359e-06	0.000119236	2.39362e-05	2.31067e-06	0	2.13292e-06	1.30345e-06	1.06646e-06	5.12965e-06	4.39605e-06	0	0.000126832	1.25309e-05	0	1.41015e-06	7.22776e-07	1.06646e-06	1.06646e-06	0	2.48841e-06	4.38435e-06	0.000139825	2.90315e-06	0	0	0	1.18496e-06	1.06646e-06	2.13292e-06	1.06646e-06	7.32476e-06	0.000111408	1.77744e-05	3.55487e-06	2.25142e-06	1.12571e-06	3.19939e-06	0	1.12571e-06
A	P29	0.000124689	5.18754e-05	1.20797e-06	0	2.41593e-06	0	1.20797e-06	6.37537e-06	7.38201e-06	3.69101e-06	0.000412017	2.18105e-05	0	5.1003e-06	1.20797e-06	3.6239e-06	3.69101e-06	2.41593e-06	1.34218e-06	2.10601e-06	0.000281732	2.01328e-07	2.48304e-06	1.8752e-06	1.01049e-06	0	0	1.20797e-06	6.82794e-06	7.59686e-06	0.000256025	2.78503e-06	0	1.20797e-06	3.6239e-06	1.27507e-06	2.36741e-06	2.73289e-06	2.55015e-06	1.39514e-05	0.00015201	7.30148e-05	1.34218e-06	1.20797e-06	2.55015e-06	2.41593e-06	1.40929e-06	6.03983e-06
A	P29	2.98642e-05	1.96404e-05	0	3.61494e-06	3.61494e-06	1.10456e-05	7.22987e-06	0	7.63153e-06	0	7.88167e-05	5.85419e-05	0	0	7.4307e-06	0	3.61494e-06	7.22987e-06	0	0	7.5651e-05	1.28531e-05	4.0166e-06	0	0	3.61494e-06	0	0	3.61494e-06	1.86772e-05	0.000118891	1.04432e-05	2.0083e-07	0	0	3.61494e-06	0	0	3.61494e-06	0	0.00012582	2.28946e-05	0	4.41826e-06	4.0166e-06	7.22987e-06	0	3.81577e-06
A	P30	1.42254e-06	1.2869e-05	1.19096e-06	1.32329e-06	1.71931e-06	0	1.32329e-06	2.38193e-06	1.1248e-06	6.61646e-07	8.05834e-05	3.63956e-05	1.19096e-06	0	1.19096e-06	1.45562e-06	1.19096e-06	4.96235e-06	1.19096e-06	0	2.10115e-05	1.32329e-06	3.57289e-06	1.19096e-06	0	1.19096e-06	0	1.25713e-06	1.25713e-06	5.38998e-06	9.17531e-05	9.87814e-06	2.84508e-06	0	2.99487e-06	3.09227e-06	2.38193e-06	2.51426e-06	0	5.66059e-07	5.6931e-05	1.55688e-05	2.62651e-06	2.51426e-06	0	1.19096e-06	1.19096e-06	7.36563e-07
A	P30	2.51128e-05	3.61125e-05	0	3.66677e-06	0	1.73689e-06	0	4.39699e-06	8.2437e-06	3.39765e-06	0.000148339	1.89128e-05	6.28114e-06	1.14889e-06	1.04213e-05	0	3.66677e-06	6.94756e-06	7.33353e-06	0	9.66878e-05	2.12286e-06	0	3.47378e-06	0	0	0	3.57027e-06	4.05274e-06	9.07042e-06	0.000103453	2.06861e-05	1.73689e-06	1.83338e-06	1.73689e-06	3.47378e-06	0	5.59664e-06	1.92988e-06	1.08798e-05	9.30441e-05	2.17111e-05	1.73689e-06	1.76414e-06	0	0	0	1.73689e-06
A	P31	2.26388e-06	3.69218e-05	3.1916e-06	3.1916e-06	6.5605e-06	6.5605e-06	3.1916e-06	1.06728e-05	2.81583e-05	0	0.00022476	1.55147e-05	8.11238e-06	0	3.1916e-06	0	1.41849e-05	6.38319e-06	1.0284e-05	0	4.39544e-05	2.35823e-05	3.36891e-06	6.38319e-06	3.1916e-06	3.54622e-06	3.1916e-06	5.32473e-06	1.41308e-06	3.86538e-05	0.000155598	0	9.7521e-06	0	0	1.38302e-05	6.73781e-06	9.39747e-06	0	0	9.41368e-05	2.61533e-05	9.39747e-06	0	3.36891e-06	0	7.9538e-06	0
A	P31	1.45867e-05	1.75853e-05	1.48064e-06	4.01158e-06	6.01737e-06	2.89725e-06	8.24602e-06	6.01737e-06	6.1288e-06	0	0.000413265	7.75813e-06	3.1011e-07	0	0	6.01737e-06	4.23444e-06	2.00579e-06	0	0	0.000111316	1.26699e-05	5.17161e-06	5.0802e-06	0	4.12301e-06	6.01737e-06	0	0	8.03445e-06	0.00035929	2.39978e-06	3.53912e-06	5.83893e-07	2.00579e-06	0	4.01158e-06	1.00289e-05	2.00579e-06	5.89547e-06	0.000142301	3.37174e-05	2.00579e-06	2.00579e-06	0	2.00579e-06	2.00579e-06	4.45731e-06
A	P37	0	4.60666e-05	0	3.79477e-06	4.15617e-06	7.40883e-06	7.22812e-06	0	3.79477e-06	0	5.70109e-05	0.000100832	6.86672e-06	8.18512e-06	9.52379e-06	0	3.61406e-06	0	1.39141e-05	0	9.08e-05	2.30976e-05	0	7.22812e-06	0	3.61406e-06	1.06615e-05	3.25266e-06	6.05983e-06	1.18298e-05	0.000137372	2.66156e-05	3.25266e-06	4.22659e-06	1.0049e-05	6.86672e-06	1.04808e-05	0	7.04742e-06	1.01194e-05	5.52952e-05	2.94546e-05	3.25266e-06	5.42109e-06	1.04808e-05	3.61406e-06	8.13164e-06	1.13843e-05
A	P38	3.32391e-05	1.85139e-05	8.28733e-06	3.27691e-06	0	2.15819e-06	4.02825e-06	7.94969e-06	6.9062e-06	0	0	0.000113573	5.57589e-07	2.15819e-06	0	1.94237e-06	6.47456e-06	9.92766e-06	2.15819e-06	0	0.000102574	8.00724e-06	7.68292e-06	8.61139e-06	4.74454e-06	4.75148e-06	7.24941e-06	7.42626e-06	6.15083e-06	0	2.27786e-06	3.2364e-06	1.94237e-06	6.04292e-06	8.74066e-06	5.07174e-06	3.69042e-06	0	4.31637e-06	1.32728e-05	6.35046e-05	1.76097e-05	4.51167e-06	4.42428e-06	3.88474e-06	8.45753e-06	3.52041e-06	3.99265e-06
A	P38	1.57788e-05	1.51758e-05	1.38417e-06	2.62993e-06	7.26692e-06	3.87569e-06	0	2.24055e-07	2.26746e-06	0	0	3.89335e-05	5.5008e-06	3.44583e-06	4.15252e-06	1.06581e-05	1.24576e-06	5.81353e-06	1.24576e-06	7.69904e-06	0.000273491	1.32582e-05	1.24576e-06	2.49151e-06	5.06558e-06	4.83127e-06	5.46749e-06	5.60591e-06	4.01411e-06	0	6.2693e-05	1.36514e-06	1.24576e-06	0	4.98303e-06	2.49151e-06	3.75107e-06	0	4.10253e-06	1.01545e-05	7.90339e-05	3.88763e-05	2.8244e-06	1.31497e-06	2.69914e-06	0	4.63699e-06	3.46044e-07
A	P41	0.000139082	0.000360716	6.88646e-06	6.94773e-06	1.02308e-05	1.2948e-05	9.63577e-06	8.27243e-06	1.2497e-05	2.0529e-05	0.000364916	0.000354924	1.15726e-05	1.39818e-05	1.39375e-05	1.08565e-05	4.91408e-06	1.98325e-05	1.39996e-05	4.28722e-05	0.000596055	0.000140136	7.77881e-06	1.47295e-05	6.54874e-06	1.22919e-05	1.37534e-05	1.43246e-05	4.22027e-06	0	0.000253997	9.76048e-06	1.43154e-05	1.37943e-05	1.17013e-05	1.36871e-05	7.14504e-06	1.22648e-05	1.08814e-05	3.24731e-05	0.000662165	4.11567e-05	8.84146e-06	1.55893e-05	7.86754e-06	9.96752e-06	1.22892e-05	1.1343e-05
A	P42	0.000533422	0.000130877	7.50912e-06	5.31779e-06	8.00454e-06	4.75495e-06	6.09891e-06	3.87828e-06	5.23672e-06	0	0.0011064	9.44576e-05	6.88225e-06	4.08935e-06	6.02573e-06	5.6806e-06	4.60778e-06	6.66884e-06	6.59682e-06	7.92357e-06	0.000725673	2.33427e-05	4.70089e-06	6.72289e-06	6.35732e-06	8.18121e-06	3.84571e-06	4.22897e-06	5.56984e-06	0	0.000660825	2.42951e-05	5.83733e-06	3.99979e-06	8.55393e-06	6.13082e-06	4.65437e-06	3.7453e-06	4.36109e-06	1.01572e-05	0.000725594	0.000271381	5.52924e-06	4.94587e-06	9.67678e-06	4.66544e-06	7.2647e-06	8.60939e-06
A	P42	1.00996e-05	6.70786e-05	3.00015e-06	7.16529e-06	7.75583e-06	9.77041e-06	8.15086e-06	6.0235e-06	7.7532e-06	0.00020742	0.000104333	0.000134104	6.00031e-06	4.51129e-06	7.09107e-06	5.05234e-06	4.26646e-06	5.89471e-06	1.01846e-05	2.22327e-05	2.75324e-05	1.93815e-06	9.13951e-07	8.00795e-06	3.92831e-06	7.7827e-06	4.24446e-06	5.6286e-06	5.8523e-06	2.15174e-05	6.53429e-05	1.09519e-05	5.60205e-06	4.09433e-06	5.51678e-06	7.32781e-06	5.30276e-06	3.51185e-06	9.87472e-06	2.99769e-05	0.000220432	4.64625e-06	3.95595e-06	4.4604e-06	7.30126e-06	5.4693e-06	4.98736e-06	3.3228e-06
A	P45	0.000132761	0.000130008	7.34621e-05	5.40092e-05	7.80659e-05	2.67385e-05	3.18316e-05	5.70607e-05	4.4675e-05	0	0	0	7.90481e-05	5.79687e-05	6.62854e-05	3.11002e-05	5.07451e-05	5.37387e-05	6.96987e-05	4.52008e-05	0	0	7.4115e-05	7.85618e-05	4.62069e-05	3.09149e-05	3.58041e-05	4.00541e-05	4.43885e-05	0	0	0	3.68213e-05	3.87122e-05	7.23457e-05	5.37294e-05	7.38516e-05	4.09991e-05	8.43033e-05	0	0	1.52792e-06	3.69246e-05	3.92165e-05	5.67875e-05	7.15574e-05	6.82469e-05	6.17545e-05
A	P46	4.29069e-05	0.000101778	5.36453e-06	5.33754e-06	4.54666e-06	4.60058e-06	5.69426e-06	7.69142e-06	5.18361e-06	1.90811e-06	0.000204237	0.000374226	4.38545e-06	5.08524e-06	5.74354e-06	9.37474e-06	5.60931e-06	1.0392e-05	1.23717e-05	8.32789e-07	3.28158e-05	2.17933e-05	7.93777e-06	6.91709e-06	3.72503e-06	5.23075e-06	8.52016e-06	5.32748e-06	3.28708e-06	0	3.46363e-05	2.88032e-05	5.67239e-06	7.45553e-06	3.58236e-06	6.85868e-06	5.28121e-06	7.04292e-06	4.44922e-06	1.2721e-05	3.07057e-05	2.39029e-05	7.4217e-06	5.27491e-06	1.03741e-05	6.71921e-06	1.2381e-05	3.80248e-06
A	P46	0	8.43444e-05	1.67605e-05	1.14084e-05	3.23942e-06	9.01403e-06	1.35211e-05	6.47884e-06	8.30981e-06	0.000126802	0	0.000118585	1.5352e-05	8.30217e-06	2.46554e-05	1.61971e-05	5.07039e-06	1.56906e-05	1.65627e-05	1.04929e-05	0	0	3.45481e-06	1.89727e-06	1.43661e-05	6.19715e-06	2.01407e-05	9.99994e-06	1.69013e-05	8.02812e-06	7.90196e-06	6.88669e-06	2.81689e-06	5.49293e-06	5.91546e-06	2.39435e-06	8.02812e-06	1.50703e-05	1.28168e-05	0	9.57715e-05	6.12673e-05	2.26759e-05	1.07861e-05	2.03405e-05	1.15492e-05	1.47886e-05	5.35208e-06
A	P46	0	6.13982e-05	7.44405e-06	1.00282e-05	1.29608e-05	1.06187e-05	9.85242e-06	3.94097e-06	1.59828e-05	9.35213e-05	0	0.000191086	1.1604e-05	2.20037e-05	9.63348e-06	2.37553e-05	4.02468e-06	9.26523e-06	1.79094e-05	0	0	0	1.02377e-05	8.85496e-06	9.80774e-06	1.06187e-05	6.83125e-06	1.1122e-05	1.63487e-05	6.58559e-06	1.48482e-06	0	1.6102e-05	8.59667e-06	1.98143e-05	3.61255e-06	2.53973e-05	2.10647e-05	1.35431e-05	0	9.46359e-05	2.90646e-05	1.19324e-05	1.30271e-05	1.67491e-05	5.69251e-06	9.85242e-06	4.15991e-06
A	P46	1.40734e-05	3.45662e-05	1.58783e-05	1.36658e-05	7.63786e-06	9.49611e-06	6.88561e-06	1.225e-05	1.19297e-05	0	8.60743e-05	0.000129224	1.19667e-05	5.36453e-06	1.75211e-05	1.30723e-05	1.2892e-05	7.75635e-06	6.24509e-06	0	7.97685e-05	5.38086e-06	1.28905e-05	1.60931e-05	1.39314e-05	7.52613e-06	9.28757e-06	6.72548e-06	6.24509e-06	0	0	0	1.30507e-05	5.76466e-06	4.05247e-06	8.27758e-06	2.13774e-05	1.40606e-05	1.40423e-05	0	0.0001229	3.03376e-05	7.73344e-06	1.28905e-05	1.7214e-05	3.76307e-06	3.20261e-06	1.05152e-05
A	P46	2.5511e-05	0	5.52328e-06	1.87792e-05	1.93315e-06	0	4.69479e-06	2.23693e-05	3.0378e-06	0	0.000118872	0.000244284	0	0	2.83431e-05	1.41861e-05	6.9041e-06	2.38957e-05	1.62087e-05	0	3.64716e-05	0	7.18027e-06	1.21512e-05	1.07704e-05	6.62794e-06	5.52328e-06	6.75775e-06	2.19633e-05	0	0.000147716	0	2.92734e-05	1.87437e-05	1.32914e-05	2.09885e-05	5.52328e-06	1.48063e-05	0	0	3.0378e-05	8.81262e-06	2.11512e-05	4.97095e-06	1.15989e-05	0	0	6.07561e-06
A	P46	0.000359392	0.00031388	9.91462e-06	5.43887e-06	4.5801e-06	3.00569e-06	2.64787e-06	6.51233e-06	6.65546e-06	0	0.000526268	8.00862e-05	1.22504e-06	7.44267e-06	4.79479e-06	7.3711e-06	1.03052e-05	1.06731e-05	1.23768e-05	0	0.000525228	0	5.79669e-06	1.50285e-06	5.19762e-06	2.96069e-06	3.22038e-06	9.80428e-06	1.02337e-05	0	0.00040746	0	1.12356e-05	8.44456e-06	7.65736e-06	6.22608e-06	2.49533e-06	8.42637e-06	5.72656e-06	7.35156e-06	0.000263437	0.000300599	7.84265e-06	4.36541e-06	6.72702e-06	2.50474e-06	5.36731e-06	7.22797e-06
A	P47	0	8.43929e-05	4.74347e-06	0	3.60114e-06	0	0	3.74687e-06	2.44314e-05	7.52263e-06	0.000104161	3.66935e-05	0	0	0	7.75215e-06	5.2973e-06	1.20219e-06	3.60141e-06	0	0.000230859	6.95845e-06	4.92818e-06	0	7.62294e-06	9.04417e-06	4.90969e-06	9.43178e-06	1.45999e-05	6.81809e-06	0.000247452	0	5.0389e-06	2.97166e-06	0	1.09822e-05	5.4265e-06	3.35926e-06	7.75215e-06	3.19483e-05	4.61546e-05	4.41226e-05	6.20172e-06	1.31787e-05	2.32564e-06	2.84245e-06	4.65129e-06	3.10086e-06
A	P47	0	3.83735e-05	8.84988e-06	0	1.57502e-05	1.21783e-05	0	0	1.9955e-05	0	0.000210895	8.62322e-05	5.17816e-06	1.2672e-05	1.07626e-05	1.36723e-05	1.1528e-05	1.57502e-05	4.98756e-06	0	0.000367007	4.75131e-05	2.82491e-06	9.56296e-06	0	0	1.10251e-05	4.72505e-06	0	2.40798e-06	0.000575361	0	1.41752e-05	5.77507e-06	0	1.99502e-05	1.49627e-05	4.98756e-06	3.01878e-05	3.34833e-05	0.00010945	6.43132e-05	4.98756e-06	1.54152e-05	2.1725e-06	2.04752e-05	1.54877e-05	2.84314e-06
A	P47	0	0.000114963	1.93567e-05	2.52858e-05	1.85816e-05	2.68457e-05	2.57833e-05	1.4063e-05	3.22618e-05	0	0	0	1.63922e-05	2.81621e-05	2.60715e-05	1.75257e-05	1.64249e-05	1.04303e-05	2.12079e-05	0	0	0	2.10134e-05	1.79616e-05	1.01143e-05	1.15923e-05	1.29998e-05	2.21796e-05	2.2023e-05	0	0	0	1.843e-05	1.11053e-05	1.94852e-05	2.1021e-05	2.19788e-05	1.86592e-05	2.31689e-05	4.32465e-07	0	8.71924e-07	1.36892e-05	1.77872e-05	1.82232e-05	1.32333e-05	1.10084e-05	2.28422e-05
A	P48	0	1.73997e-05	2.53599e-06	1.94147e-06	3.34185e-06	2.65951e-07	2.76315e-06	2.95866e-06	8.94642e-06	5.53772e-06	0	0.000121235	5.21287e-06	4.22665e-06	3.87443e-06	0	2.67688e-06	1.26282e-05	1.20977e-05	2.74733e-06	2.07811e-06	1.90199e-06	1.268e-06	2.67688e-06	0	0	3.16999e-06	0	5.84687e-06	0	0	6.76265e-06	3.45177e-06	1.268e-06	1.33844e-06	2.65058e-06	5.66184e-06	2.67688e-06	1.268e-06	3.72769e-06	9.30449e-06	5.77643e-06	2.88821e-06	4.15621e-06	0	1.268e-06	9.15775e-06	3.73355e-06
A	P48	3.71807e-06	4.96472e-05	1.16817e-06	1.16817e-06	4.86737e-06	3.6992e-06	5.25676e-06	0	0	1.62824e-05	0.000116402	1.96642e-05	5.06207e-06	5.12697e-06	6.61963e-06	7.00902e-06	6.42493e-06	1.16817e-06	2.46614e-06	6.86134e-06	3.45438e-05	0	1.29797e-06	4.44128e-06	4.0604e-06	1.23307e-06	4.75073e-06	2.19339e-06	2.74267e-06	0	0.000143715	0	1.63106e-06	2.52243e-06	6.14804e-06	8.38919e-06	7.7229e-06	4.0237e-06	2.72573e-06	2.31279e-06	3.29919e-05	3.56941e-06	1.16817e-06	1.62246e-06	0	1.16817e-06	1.16817e-06	0
A	P48	0	1.21115e-05	0	5.49448e-06	4.38228e-06	4.45237e-06	7.50573e-06	3.07053e-06	0	1.80579e-05	4.02822e-05	5.89371e-05	3.07053e-06	7.16457e-06	3.4117e-06	0	0	3.07053e-06	0	2.32597e-05	1.93892e-05	1.19143e-06	3.07053e-06	0	1.04822e-05	2.8234e-06	3.07053e-06	0	6.14106e-06	0	3.37819e-05	0	6.31164e-06	0	0	0	3.24111e-06	6.48223e-06	6.31164e-06	0	4.18546e-05	3.30082e-05	3.58228e-06	3.07053e-06	1.00645e-05	0	9.55275e-06	0
A	P49	3.66427e-05	3.49246e-05	2.24564e-06	4.1521e-06	1.33335e-06	1.55558e-06	2.95477e-06	2.21844e-06	3.79767e-06	0	0.000153081	3.84999e-05	2.68577e-06	3.10378e-06	2.26904e-06	3.00589e-06	2.67208e-06	2.13083e-06	4.9984e-06	5.46757e-06	0.000101797	3.88005e-06	1.10247e-06	2.28073e-06	2.386e-06	2.66655e-06	1.77847e-06	1.63693e-06	1.55121e-06	0	0.000130831	3.74908e-06	2.59019e-06	2.43278e-06	1.4854e-06	3.15646e-06	4.08743e-06	2.99016e-06	3.50127e-06	2.33042e-06	9.20819e-05	1.72926e-05	3.47373e-06	2.41925e-06	2.63345e-06	2.78208e-06	1.68581e-06	2.60822e-06
A	P49	0.00013281	5.06282e-05	3.54002e-06	2.79887e-06	7.04548e-07	4.59962e-06	5.11288e-06	3.65705e-06	5.31025e-06	0	0.00042424	3.05197e-05	3.05862e-06	3.67921e-06	4.34413e-06	4.12249e-06	5.04148e-06	3.62462e-06	2.77049e-06	2.62578e-06	0.000238743	1.5733e-05	2.83698e-06	2.63751e-06	3.35975e-06	2.88869e-06	3.17124e-06	3.87416e-06	4.68112e-06	0	0.000270599	1.55812e-05	3.08013e-06	4.07882e-06	4.11487e-06	5.9254e-06	3.83436e-06	3.08114e-06	2.45984e-06	2.41442e-06	0.000237898	8.28514e-05	4.81395e-06	3.7016e-06	4.18176e-06	3.16944e-06	2.17207e-06	3.65705e-06
A	P49	5.96307e-05	3.93265e-05	2.77073e-06	2.2102e-06	3.73921e-06	3.0597e-06	6.30638e-06	2.95495e-06	4.43932e-06	0	0.000231066	3.26574e-05	4.54127e-06	1.2345e-06	3.0597e-06	1.27487e-06	5.82889e-06	2.39996e-06	2.61607e-06	3.33968e-06	0.000134568	9.96102e-06	2.26078e-06	2.66874e-06	3.0767e-06	2.32877e-06	1.46186e-06	2.0398e-06	2.29602e-06	0	0.000131412	0	2.89541e-06	2.66304e-06	2.15879e-06	6.45936e-07	2.65174e-06	1.92081e-06	4.00796e-06	4.83193e-06	0.000142972	4.13585e-05	2.33574e-06	1.61484e-06	4.0456e-06	2.48176e-06	2.10056e-06	7.04168e-07
A	P49	1.21997e-05	1.13076e-05	2.04685e-06	2.03404e-06	1.70481e-06	2.87158e-06	2.82705e-06	1.80508e-06	1.58329e-06	1.12315e-07	7.4151e-05	5.27201e-05	1.60596e-06	1.61659e-06	8.18933e-07	1.85772e-06	9.28777e-07	2.64754e-06	3.22325e-06	2.29727e-06	4.26217e-05	1.6575e-06	1.78174e-06	1.43906e-06	2.56654e-06	1.7974e-06	6.16858e-07	1.18863e-06	2.47674e-06	0	4.80811e-05	0	1.75486e-06	1.41452e-06	2.21218e-06	1.65629e-06	1.78334e-06	1.386e-06	1.52376e-06	0	3.37297e-05	1.03696e-05	1.14533e-06	2.40692e-06	8.18933e-07	1.03164e-06	9.99736e-07	2.14571e-06
A	P49	4.48233e-05	5.93008e-05	0	1.76877e-06	2.912e-06	2.85372e-06	3.62942e-06	5.28334e-07	1.44717e-06	2.54896e-06	0.000198298	4.94566e-05	4.61718e-06	3.37674e-06	3.64586e-06	3.15665e-06	3.71822e-06	9.87754e-07	3.00921e-06	1.01073e-06	6.88557e-05	5.95111e-06	2.64006e-06	4.3645e-07	1.72283e-06	0	2.59289e-06	3.81016e-06	2.93489e-06	0	0.000128036	0	2.38899e-06	1.83627e-06	1.93098e-06	2.2971e-06	2.27413e-06	2.2805e-06	3.02581e-06	2.0383e-06	6.85746e-05	3.18615e-05	3.69768e-06	1.76877e-06	3.56051e-06	1.72283e-06	1.88362e-06	1.40123e-06
A	P49	2.65417e-05	3.0997e-05	2.4864e-06	1.85535e-06	2.60264e-06	2.96334e-06	3.41233e-06	2.9456e-06	5.13623e-06	0	0.000177038	6.11525e-05	4.31031e-06	2.87354e-06	3.2926e-06	2.87354e-06	2.12522e-06	1.4874e-06	5.06469e-06	1.79914e-06	7.70917e-05	5.35795e-06	5.35795e-06	2.63408e-06	2.33475e-06	6.58296e-07	6.68979e-06	9.43271e-07	2.34999e-06	0	0.000126118	0	3.36215e-06	2.88996e-06	4.49346e-06	1.55099e-06	4.76297e-06	5.69901e-06	2.39462e-06	0	7.97355e-05	4.4031e-05	3.74159e-06	1.86758e-06	1.72434e-06	3.3824e-06	1.67623e-06	3.3824e-06
A	P49	6.41329e-06	3.63323e-05	2.58416e-06	2.1531e-06	2.64605e-06	4.31583e-06	3.19124e-06	1.04433e-06	2.01243e-06	0	9.83127e-05	5.55228e-05	3.25969e-06	2.1582e-06	2.92493e-06	5.13992e-06	1.15086e-06	4.46835e-06	6.30769e-06	5.3387e-06	4.07076e-05	2.65288e-06	2.25986e-06	1.0507e-06	3.37929e-06	2.1582e-06	3.29409e-06	1.16429e-06	2.45663e-06	0	7.03746e-05	0	1.61865e-06	3.40768e-06	1.67544e-06	1.27788e-06	2.66935e-06	2.21499e-06	1.73224e-06	0	5.69335e-05	1.38295e-05	5.11152e-07	1.13589e-06	5.96344e-07	3.32249e-06	1.64705e-06	1.56185e-06
A	P49	3.80069e-05	5.26985e-05	1.18269e-06	2.30794e-06	2.17811e-06	1.97794e-06	2.31194e-06	3.68306e-06	1.84399e-06	0	0.00017877	3.75833e-05	4.05009e-06	5.25347e-07	4.58965e-07	2.3958e-06	3.16063e-06	1.25761e-07	4.68655e-06	0	6.40385e-05	8.0749e-06	1.88662e-06	7.6423e-07	1.91677e-06	2.10029e-06	2.93633e-06	2.34498e-06	1.66206e-06	0	0.000121156	0	2.98609e-06	1.67463e-06	1.40444e-06	2.2269e-06	3.87006e-06	2.24303e-06	1.25198e-06	1.36526e-07	8.44889e-05	1.251e-05	2.5489e-06	2.85476e-06	1.59051e-06	1.50895e-06	2.42107e-06	3.37003e-06
A	P49	9.40495e-05	5.86994e-05	2.7121e-06	3.56566e-06	2.84033e-06	3.4099e-06	3.93038e-06	3.3713e-06	4.77126e-06	0	0.000278631	3.57461e-05	5.50681e-06	1.10136e-06	4.08881e-06	4.45146e-06	3.04946e-06	3.19606e-06	4.15764e-06	2.63639e-06	0.000137822	9.10276e-06	3.12254e-06	3.46929e-06	2.45053e-06	1.58171e-06	3.52586e-06	1.90666e-06	1.67977e-06	0	0.000139189	4.26778e-07	1.65659e-06	4.66247e-06	3.8823e-06	4.15172e-06	3.08974e-06	4.87353e-06	3.74613e-06	2.6193e-06	0.000138546	3.47893e-05	3.55189e-06	5.16264e-06	3.09519e-06	2.7463e-06	1.64882e-06	2.16037e-06
A	P49	0.000133672	1.45805e-05	3.79928e-06	4.42555e-06	3.30811e-06	1.92497e-06	3.51223e-06	3.16915e-06	4.66582e-06	5.90393e-07	0.000445674	6.09152e-05	1.91911e-06	3.8766e-06	4.70385e-06	4.71446e-06	3.81617e-06	3.50977e-06	5.47343e-06	1.43529e-06	0.000307735	2.09449e-05	1.67169e-06	3.57977e-06	4.10409e-06	2.29216e-06	2.77269e-06	3.32648e-06	4.2008e-06	0	0.000268009	2.13098e-05	2.88746e-06	4.50848e-06	4.4916e-06	3.77723e-06	3.88889e-06	3.89333e-06	4.87894e-06	0	0.000229022	0.000108575	5.25146e-06	3.88371e-06	2.73548e-06	4.68723e-06	2.35621e-06	3.51185e-06
A	P49	6.75322e-06	3.03539e-05	1.83281e-06	1.15432e-06	2.34827e-06	3.01061e-06	2.24731e-06	3.87206e-06	5.26072e-06	0	7.67866e-05	5.11352e-05	7.80051e-07	1.89939e-06	3.67294e-06	1.65583e-06	1.08382e-06	4.20442e-06	2.93071e-06	4.63634e-06	2.56955e-05	1.39993e-06	2.43859e-06	1.08382e-06	0	4.08184e-06	2.21032e-06	2.40849e-06	5.02609e-06	0	6.08511e-05	0	2.51203e-06	1.02697e-06	3.95741e-06	1.92679e-06	2.4687e-06	1.14403e-06	2.78181e-06	7.47213e-07	4.36622e-05	5.80223e-06	1.21248e-06	5.41909e-07	6.32228e-07	2.92029e-06	4.81697e-07	5.13097e-06
A	P49	5.54687e-05	4.02934e-05	1.71139e-06	6.62029e-06	4.84261e-06	2.3295e-06	1.54608e-06	5.19656e-06	4.38057e-06	0	0.000357027	4.20694e-05	3.3069e-06	2.57681e-06	2.79154e-06	9.87776e-07	3.67289e-06	3.38706e-06	1.87316e-06	6.64782e-06	0.000217153	5.27748e-06	8.58936e-07	4.037e-06	2.40502e-06	4.11168e-06	4.40676e-07	1.88966e-06	4.16584e-06	0	0.000141058	1.48765e-06	2.6627e-06	3.52164e-06	2.74859e-06	1.84671e-06	2.53386e-06	7.73042e-07	1.4142e-06	1.96979e-06	0.000135607	6.65739e-05	4.46647e-06	2.40502e-06	1.54608e-06	3.3928e-06	6.61136e-06	5.02722e-06
A	P49	9.27622e-05	9.76822e-05	1.70001e-06	1.30684e-06	3.59381e-06	1.34314e-06	1.30684e-06	1.48835e-06	3.81162e-06	0	0.000527827	5.49987e-05	3.52121e-06	2.4875e-06	2.84876e-06	0	1.45204e-06	2.32933e-06	3.12541e-06	7.89668e-06	0.000274667	1.03043e-05	1.52465e-06	3.66952e-06	3.69961e-06	3.25763e-06	1.41985e-06	3.27247e-06	1.45204e-06	2.461e-06	0.000242639	2.16498e-06	2.61368e-06	2.17807e-06	3.48491e-06	1.99656e-06	2.64998e-06	1.30684e-06	0	1.54014e-06	0.00019782	7.4822e-05	4.57394e-06	1.66985e-06	2.86779e-06	2.97154e-06	2.33893e-06	2.45797e-06
A	P49	1.0703e-05	2.49316e-05	4.79938e-06	2.13805e-06	3.59872e-06	3.47547e-06	2.81843e-06	2.52853e-06	4.06192e-06	4.70245e-06	0.000124796	0.000127781	3.62369e-06	2.14201e-06	3.0278e-06	1.69106e-06	1.35285e-06	5.95372e-06	6.88221e-06	6.22947e-06	5.28693e-05	2.71344e-06	2.27085e-06	1.69215e-06	2.11824e-06	1.79005e-06	2.87095e-06	4.05854e-06	3.12443e-06	7.4619e-07	8.43117e-05	7.153e-06	2.34086e-06	3.8919e-06	2.97948e-06	2.27085e-06	2.89896e-06	2.50408e-06	5.24257e-06	6.99619e-06	3.82412e-05	1.61034e-05	2.14755e-06	1.83478e-06	3.54347e-06	2.19253e-06	4.04026e-06	4.4676e-06
A	P49	4.80914e-05	2.86672e-05	2.85089e-06	1.70434e-06	1.7973e-06	2.12267e-06	1.56714e-06	1.88802e-06	1.87798e-06	3.65632e-06	0.000264308	3.50797e-05	2.51285e-06	2.01886e-06	2.80198e-06	2.76036e-06	2.78235e-06	6.37343e-06	3.54467e-06	6.83429e-06	0.000165897	4.93454e-06	2.78891e-06	3.45515e-06	1.72372e-06	2.67252e-06	1.52245e-06	2.3241e-06	2.69595e-06	7.22011e-07	0.000151736	2.90728e-06	2.51002e-06	1.27051e-06	1.5339e-06	3.3467e-06	2.88516e-06	2.56872e-06	9.14144e-07	1.25877e-06	8.89603e-05	3.97364e-05	2.75381e-06	2.22929e-06	3.62397e-06	1.58298e-06	4.07183e-06	3.32039e-06
A	P49	9.50536e-05	4.97081e-05	3.9828e-06	4.57267e-06	3.88264e-06	5.75701e-06	2.87851e-06	2.5438e-06	7.09586e-06	0	0.000437374	3.28876e-05	4.5093e-06	3.65763e-06	3.19085e-06	5.24384e-06	5.48925e-06	5.3509e-06	4.1214e-06	1.66674e-06	0.000343002	6.42581e-06	1.30537e-06	1.97479e-06	2.47686e-06	2.40118e-06	2.67269e-06	6.77487e-06	6.11383e-06	3.52847e-06	0.000246825	5.30982e-06	2.40991e-06	4.3847e-06	6.1252e-06	7.36362e-06	3.1128e-06	1.40578e-06	1.57314e-06	3.37389e-06	0.000266029	7.97329e-05	2.83326e-06	3.62664e-06	2.47686e-06	3.98305e-06	4.77364e-06	5.23419e-06
A	P50	1.19607e-05	3.18617e-05	3.27848e-06	2.35485e-06	2.62174e-06	2.52035e-06	2.56991e-06	2.05407e-06	1.96798e-06	2.09097e-06	9.58957e-05	2.84537e-05	1.05364e-06	1.34068e-06	1.4328e-06	1.72606e-06	1.84717e-06	1.52067e-06	2.6804e-06	3.01653e-06	4.63482e-05	2.82896e-07	1.77138e-06	1.93087e-06	1.51288e-06	1.88188e-06	1.73731e-06	2.53535e-06	1.82229e-06	0	6.12168e-05	1.75273e-06	1.58571e-06	2.63314e-06	6.88791e-07	2.66907e-06	2.38617e-06	2.22627e-06	2.86603e-06	3.76388e-06	5.49677e-05	1.38989e-05	2.17094e-06	3.71056e-06	1.73821e-06	2.07867e-06	2.58318e-06	1.13941e-06
A	P50	1.37612e-05	3.47436e-05	1.76998e-06	3.09442e-06	1.94725e-06	2.02322e-06	1.94367e-06	1.94696e-06	1.77546e-06	1.09897e-06	7.03162e-05	4.18596e-05	2.84968e-06	2.20166e-06	1.66316e-06	2.16749e-06	1.1073e-06	1.4607e-06	1.86121e-06	2.21888e-06	2.79797e-05	1.89549e-06	2.47376e-06	2.01435e-06	1.09552e-06	2.2889e-06	2.08142e-06	2.04531e-06	2.21898e-06	1.96021e-10	4.18947e-05	0	1.09552e-06	2.04496e-06	1.86244e-06	2.41836e-06	1.68451e-06	2.10576e-06	2.61872e-06	2.03714e-06	2.02377e-05	1.05724e-05	2.32062e-06	1.54316e-06	2.13215e-06	1.21332e-06	1.4751e-06	5.03914e-07
A	P50	5.806e-05	6.7322e-05	2.04198e-06	1.53148e-06	2.51108e-06	2.24893e-06	3.53528e-06	2.8899e-06	2.40748e-06	2.44497e-06	0.00025389	3.14349e-05	2.1519e-06	6.43913e-07	1.33832e-06	2.53409e-06	2.36119e-06	2.46209e-06	3.87351e-06	1.96977e-06	0.000155474	2.32691e-06	1.42396e-06	1.95739e-06	1.53043e-06	3.26152e-06	1.78006e-06	2.51717e-06	2.80289e-06	0	0.000151271	5.26701e-06	2.71056e-06	3.56802e-06	1.85864e-06	4.01466e-06	2.9112e-06	2.4145e-06	2.10134e-06	2.52069e-06	0.000113854	4.91667e-05	2.35872e-06	2.12476e-06	3.44929e-06	1.66945e-06	4.00727e-06	1.77373e-06
A	P50	6.73355e-05	7.67972e-05	3.52081e-06	4.09803e-06	8.39491e-07	1.19091e-06	1.5228e-06	2.6927e-06	2.59804e-06	8.46522e-07	0.000206137	3.09676e-05	1.55774e-06	3.10416e-06	3.51415e-07	3.22414e-06	1.24664e-06	3.27204e-06	4.0491e-06	4.63404e-06	0.000117914	7.85897e-07	2.29718e-06	2.22563e-06	2.16238e-06	2.75743e-06	1.5228e-06	2.30372e-06	2.61772e-06	0	0.00014345	9.46867e-07	2.46295e-06	1.34405e-06	1.5228e-06	3.37749e-06	4.2365e-06	7.02829e-07	2.02926e-06	2.81334e-06	0.000134884	4.6377e-05	3.94365e-06	4.09984e-06	1.9523e-06	4.08032e-06	1.97183e-06	1.46423e-06
A	P50	0.000201722	6.99557e-05	5.8346e-06	5.00056e-06	4.58692e-06	4.44955e-06	9.96864e-06	9.95712e-06	4.88934e-06	9.46336e-06	0.000899526	2.16624e-05	5.85293e-06	3.17629e-06	2.71233e-06	4.88934e-06	8.31544e-06	4.49676e-06	5.60311e-06	5.79075e-06	0.000578164	1.70948e-05	5.62174e-06	2.90783e-06	3.71161e-06	2.8194e-06	5.56534e-06	7.67513e-06	6.10275e-06	0	0.000412283	1.75231e-05	3.21197e-06	3.7473e-06	5.60311e-06	6.20982e-06	5.46698e-06	2.67002e-06	7.52488e-06	7.15055e-06	0.000314498	0.0001687	2.78371e-06	3.53317e-06	3.76133e-06	5.76752e-06	3.10491e-06	3.89006e-06
A	P60	9.0985e-05	7.24649e-05	3.50764e-06	4.1941e-06	4.02645e-06	5.07317e-06	6.23878e-06	2.60255e-06	6.41466e-06	0	0.000288797	4.10792e-05	5.11943e-06	6.39745e-06	1.01822e-05	3.4828e-06	1.50099e-06	7.23227e-06	6.17447e-06	4.82997e-06	0.000235328	0	5.68038e-06	5.14047e-06	1.92971e-06	5.47794e-06	5.10808e-06	2.76428e-06	7.0676e-06	0	0.00031241	6.27178e-06	4.28224e-06	2.64349e-06	2.5823e-06	5.27477e-06	3.85502e-06	6.31497e-06	4.98503e-06	7.8345e-06	0.000294499	8.3428e-05	5.80756e-06	3.97908e-06	2.02743e-06	7.7236e-06	4.64895e-06	5.23012e-06
A	P60	3.91058e-05	6.33825e-05	6.87478e-06	4.17001e-06	6.18383e-06	4.51582e-06	6.22451e-06	7.42466e-06	6.1228e-06	0	0.000184144	0.000106732	6.75339e-06	6.01546e-06	5.83804e-06	2.43716e-06	5.07855e-06	9.97509e-06	1.05105e-05	0	0.000104677	0	4.55274e-06	1.07344e-05	7.26998e-06	7.13133e-06	7.22125e-06	4.57685e-06	3.01055e-06	0	0.000156702	0	7.85022e-06	5.38794e-06	2.05275e-06	4.00143e-06	6.50929e-06	5.47188e-06	1.32215e-06	6.9059e-06	0.00012508	3.73979e-05	7.6279e-06	6.45699e-06	4.18751e-06	5.20174e-06	6.93519e-06	5.0614e-06
A	P60	0.000138344	0.000161648	4.34782e-06	4.21939e-06	3.93917e-06	4.47179e-06	4.11705e-06	4.54498e-06	7.89835e-06	0	0.000439459	8.93194e-05	4.58045e-06	5.43598e-06	6.79502e-06	6.36158e-06	6.15025e-06	7.13944e-06	1.5222e-05	3.44346e-06	0.00029599	1.28515e-06	4.11421e-06	5.43193e-06	5.37149e-06	7.51599e-06	6.51101e-06	6.97776e-06	4.47018e-06	1.83606e-06	0.000319934	0	5.2169e-06	6.82416e-06	3.51503e-06	7.3439e-06	4.61046e-06	7.4981e-06	6.10472e-06	8.15812e-06	0.000261966	0.000100513	5.36315e-06	4.41825e-06	6.4756e-06	7.02181e-06	7.74967e-06	5.75558e-06
A	P60	5.72563e-05	0.000146357	4.07546e-06	8.5048e-06	6.50484e-06	6.8926e-06	1.27791e-05	1.03531e-05	5.4493e-06	0	0.000234694	0.000103662	7.46292e-06	5.219e-06	8.8244e-06	6.68133e-06	8.63186e-06	1.21987e-05	1.25606e-05	7.62639e-06	0.000191657	0	5.33972e-06	8.89338e-06	8.74549e-06	7.70512e-06	1.06478e-05	5.55021e-06	5.08136e-06	0	0.000303196	0	9.69424e-06	4.99209e-06	3.68104e-06	1.3757e-05	6.55242e-06	5.93686e-06	2.84662e-06	2.55404e-05	0.00032532	7.73648e-05	6.65612e-06	6.83261e-06	6.73176e-06	5.44592e-06	1.07406e-05	9.85812e-06
A	P60	5.70701e-05	9.62973e-05	5.82413e-06	6.33413e-06	9.0324e-06	4.41913e-06	5.02502e-06	6.34762e-06	9.77785e-06	0	0.000191182	0.000207381	5.8587e-06	9.10609e-06	8.87174e-06	1.00435e-07	2.67678e-06	7.70332e-06	1.62703e-05	2.16364e-06	6.63145e-05	0	4.01029e-06	7.20493e-06	8.7915e-06	1.11335e-05	4.90707e-06	6.97231e-06	1.06208e-05	1.50011e-06	0.000132606	8.76032e-06	7.1552e-06	9.61165e-06	4.88783e-06	1.03783e-05	1.02991e-05	4.50097e-06	9.79691e-06	2.35095e-05	9.07111e-05	4.02241e-05	5.8803e-06	7.14275e-06	5.49044e-06	5.12413e-06	9.95621e-06	4.02736e-06
A	P60	1.26114e-05	7.84292e-05	6.07866e-06	7.95603e-06	5.31071e-06	2.95158e-06	5.58117e-06	8.0766e-06	7.75461e-06	1.91545e-05	0.000116216	0.000133446	6.21708e-06	9.47189e-06	1.00085e-05	1.36846e-06	5.01769e-06	7.96131e-06	8.12776e-06	1.63e-06	8.51167e-05	0	4.35385e-06	5.99365e-06	1.59107e-06	7.04547e-06	7.89231e-06	3.72972e-06	1.03642e-05	0	0.000156445	0	8.6535e-06	6.50767e-06	2.05191e-06	1.0982e-05	7.77392e-06	8.1571e-06	4.32004e-06	2.19691e-05	0.000203424	2.43103e-05	4.66886e-06	5.47384e-06	8.13525e-06	6.81204e-06	4.26482e-06	5.09833e-06
A	P60	0.000125251	0.000129316	2.70692e-06	1.8835e-06	2.216e-06	6.91375e-06	4.86208e-06	4.70722e-06	6.04555e-06	0	0.000413584	2.02898e-05	3.70007e-06	5.79146e-06	3.49992e-06	2.23054e-06	2.96443e-06	4.40077e-06	6.23612e-06	6.03948e-06	0.000311314	5.19572e-06	1.65811e-06	3.53625e-06	2.5019e-06	2.47196e-06	3.46888e-06	6.34552e-06	6.34552e-06	0	0.000261645	6.23783e-06	3.38019e-06	3.43515e-06	5.36805e-06	3.06123e-06	2.46129e-06	3.70732e-06	2.56128e-06	9.72474e-07	0.000240496	0.00011265	4.48616e-06	6.1078e-06	1.65577e-06	4.55052e-06	5.04408e-06	5.26063e-06
A	P60	0	0.000165934	2.37975e-05	3.76488e-05	1.41038e-05	2.92783e-05	1.63197e-05	1.97981e-05	3.64277e-05	0	2.25615e-05	0	2.63623e-05	4.11354e-05	1.42255e-05	3.3612e-05	2.40176e-05	2.41869e-05	2.4415e-05	0	0	0	2.81444e-05	2.24002e-05	2.8806e-05	1.71355e-05	3.22157e-05	9.56854e-06	2.56782e-05	1.19602e-05	7.93444e-05	0	2.39897e-05	2.78122e-05	3.51398e-05	2.86803e-05	1.73758e-05	3.59846e-05	4.49477e-05	1.71788e-05	6.59943e-05	2.37261e-06	3.58948e-05	2.1575e-05	2.49124e-05	2.74168e-05	1.25221e-05	3.60694e-05
A	P60	8.04524e-06	7.40735e-05	9.06858e-06	1.52246e-06	6.22224e-06	2.38298e-06	7.34753e-06	5.83392e-06	3.87892e-06	0	0.000117482	0.000333221	7.59264e-06	5.91093e-06	1.33946e-05	9.89464e-06	5.37281e-06	1.09143e-05	1.97997e-05	0	7.71998e-05	9.63123e-06	2.64776e-06	3.44209e-06	1.7409e-05	1.60227e-05	6.35088e-06	1.43714e-05	9.11491e-06	1.40623e-05	0.000137766	3.03499e-05	1.03263e-05	1.0922e-05	5.29552e-06	6.42082e-06	6.48701e-06	5.29552e-06	9.58916e-06	4.97797e-05	7.21917e-05	0	6.50169e-06	1.34374e-05	8.93619e-06	5.74378e-06	4.97965e-06	3.83925e-06
A	P60	3.2948e-05	6.88834e-05	9.31507e-06	1.36735e-06	1.58549e-06	9.01147e-06	8.2041e-06	4.19894e-06	3.29867e-06	0	0.000195504	6.54619e-05	0	5.0421e-06	9.1591e-06	8.87283e-06	5.12756e-06	1.03081e-05	2.93814e-06	1.19155e-05	0.000181351	0	5.57154e-06	1.28189e-06	1.4699e-05	1.53827e-06	7.26706e-06	1.08503e-05	6.34299e-06	0	0.000159884	0	3.93113e-06	7.69134e-06	1.20498e-05	7.69134e-06	3.41838e-06	7.43869e-06	7.45426e-06	3.31709e-05	0.000121573	3.15345e-05	3.58929e-06	1.70919e-06	3.24746e-06	7.60588e-06	0	3.17608e-07
A	P60	1.5406e-05	7.60172e-05	3.00984e-06	3.00984e-06	4.71106e-06	3.26444e-06	3.53315e-06	4.02898e-06	4.86537e-06	1.95478e-06	0.000110621	0.000188406	3.73761e-06	6.34145e-06	7.43786e-06	6.83081e-06	3.9592e-06	4.82532e-06	6.74667e-06	4.8757e-06	0.000107286	0	3.35002e-06	4.28939e-06	2.51547e-06	2.65899e-06	4.43361e-06	5.63743e-06	4.11941e-06	0	0.000110314	1.75792e-05	4.26031e-06	3.51875e-06	3.97021e-06	3.05275e-06	3.80956e-06	3.5484e-06	5.27599e-06	7.38838e-06	6.53292e-05	1.47439e-05	2.45731e-06	3.13415e-06	5.38646e-06	3.86045e-06	4.36209e-06	3.34427e-06
A	P60	7.79171e-05	0.000211061	6.89907e-06	5.24415e-06	7.14876e-06	7.92858e-06	6.50107e-06	4.27372e-06	4.80684e-06	0	0.00029313	0.000111696	6.59818e-06	5.86744e-06	1.07002e-05	7.36019e-06	4.05538e-06	5.70227e-06	1.04912e-05	1.01889e-06	0.000215766	2.22447e-06	3.26685e-06	5.32007e-06	2.09672e-06	3.52286e-06	5.02279e-06	4.3909e-06	5.856e-06	0	0.000294973	4.8358e-07	5.45518e-06	6.06905e-06	5.68317e-06	8.71656e-06	5.89674e-06	9.46628e-06	7.86623e-06	2.33737e-05	0.000220232	6.81525e-05	2.85466e-06	6.81922e-06	2.98294e-06	7.93294e-06	5.33012e-06	6.06087e-06
A	P60	6.27396e-05	0.00010335	5.18128e-06	8.36758e-06	7.52627e-06	5.63171e-06	7.03001e-06	6.65985e-06	5.52982e-06	7.10625e-06	0.000270288	6.09468e-05	6.99709e-06	3.07863e-06	8.29693e-06	7.50422e-06	9.10833e-06	1.01896e-05	1.20723e-05	5.96174e-06	0.000215572	7.60548e-07	6.26576e-06	8.79467e-06	5.89565e-06	4.71924e-06	4.24748e-06	8.72672e-06	6.59515e-06	2.92278e-06	0.000308023	0	8.24915e-06	5.97347e-06	7.71639e-06	6.86682e-06	9.56567e-06	9.32316e-06	5.00848e-06	8.25725e-06	0.00024555	7.56983e-05	5.99724e-06	9.09665e-06	6.22522e-06	1.00297e-05	7.61961e-06	5.95934e-06
A	P60	0.00068994	0.000258724	5.90653e-06	6.02686e-06	1.36831e-05	7.08084e-06	1.14185e-05	8.24579e-06	5.47468e-06	0	0.00179257	7.62217e-05	3.29548e-06	1.03042e-05	5.38417e-06	6.31247e-06	9.1713e-06	5.19421e-06	1.34095e-05	3.01461e-06	0.00158795	5.17236e-05	7.03191e-06	6.48653e-06	3.41357e-06	1.36556e-05	1.38085e-05	1.05827e-05	1.26543e-05	0	0.00151864	0.000126563	6.45108e-06	6.27404e-06	6.97815e-06	7.54247e-06	7.83121e-06	5.65241e-06	1.05479e-05	7.86754e-06	0.00146519	0.000627824	8.24443e-06	8.32581e-06	1.05718e-05	1.21747e-05	9.77705e-06	9.52857e-06
A	P60	0.000351253	0.000112596	1.28463e-05	1.5445e-05	1.04126e-05	1.37085e-05	1.47666e-05	1.32184e-05	1.15383e-05	3.45804e-07	0.000964547	4.91289e-05	8.32396e-06	9.76173e-06	1.35396e-05	1.21065e-05	1.59365e-05	1.95734e-05	1.96987e-05	1.0709e-05	0.000767828	2.36201e-05	6.1001e-06	9.2925e-06	6.61145e-06	6.26818e-06	6.29318e-06	1.21065e-05	1.56334e-05	1.69781e-06	0.00079776	1.15383e-05	1.21226e-05	1.39252e-05	1.14454e-05	1.28972e-05	8.96212e-06	7.67819e-06	7.70865e-06	1.61315e-05	0.000588677	0.000286228	1.48968e-05	7.97493e-06	1.71962e-05	8.0422e-06	8.5487e-06	8.51806e-06
A	P60	0.000354054	0.000242484	7.96954e-06	5.48476e-06	5.58651e-06	5.71612e-06	6.27484e-06	8.52367e-06	7.43712e-06	0	0.000906002	6.65207e-05	4.34138e-06	4.98363e-06	7.47759e-06	6.31676e-06	9.45191e-06	8.37909e-06	7.96883e-06	7.55053e-06	0.000673156	2.11017e-05	5.43668e-06	4.43549e-06	4.67219e-06	3.73256e-06	7.03216e-06	1.05602e-05	6.59974e-06	0	0.000650988	1.93951e-05	6.28045e-06	4.43868e-06	9.54909e-06	5.7747e-06	8.70116e-06	6.32788e-06	8.1441e-06	8.51136e-06	0.000475253	0.000243056	8.82442e-06	1.14787e-05	5.11349e-06	5.73659e-06	5.68412e-06	6.7448e-06
A	P60	0.0003155	0.000222313	6.40661e-06	6.57158e-06	9.76253e-06	8.73463e-06	6.46935e-06	9.84363e-06	6.70906e-06	0	0.000711752	5.21456e-05	1.47196e-06	9.67865e-06	6.35161e-06	8.03449e-06	1.02667e-05	9.03105e-06	1.07114e-05	7.3898e-06	0.000638596	1.43728e-05	8.64356e-06	8.30782e-06	2.38656e-06	6.34547e-06	8.3326e-06	7.43071e-06	1.18958e-05	0	0.00060595	4.23154e-06	7.86678e-06	6.38476e-06	1.06216e-05	4.97342e-06	9.40327e-06	4.06717e-06	6.9333e-06	2.31225e-05	0.000523159	0.000240875	8.36383e-06	8.4248e-06	7.28512e-06	8.62419e-06	7.21692e-06	9.94069e-06
A	P60	0.00010999	7.67866e-05	6.93732e-06	1.16802e-05	1.2742e-05	8.74665e-06	8.26454e-06	2.73845e-06	5.09219e-06	9.18435e-06	0.000203754	0.000148161	1.62815e-06	7.57442e-06	5.87548e-06	5.80469e-06	5.09681e-06	7.27916e-06	9.78098e-06	2.21963e-06	9.16465e-05	0	5.73391e-06	2.33604e-06	0	9.19631e-06	4.95523e-07	3.11471e-06	6.22943e-06	0	0.000175481	0	6.56576e-06	5.96389e-06	1.43702e-05	1.20341e-06	8.50822e-06	1.50645e-05	1.47378e-05	6.90047e-05	0.000197219	2.88819e-05	5.37814e-06	1.01246e-05	6.54177e-06	4.5721e-06	9.886e-06	6.25388e-06
A	P60	5.90923e-05	0.000109407	5.23609e-06	7.66664e-06	7.89377e-06	6.13396e-06	1.03889e-05	6.88886e-06	7.52775e-06	0	0.000289356	9.14735e-05	9.30393e-06	8.02458e-06	9.50843e-06	9.88764e-06	1.04403e-05	7.17474e-06	1.27974e-05	9.5686e-06	0.000271205	9.96164e-06	7.6833e-06	8.74856e-06	4.35322e-06	7.61463e-06	7.65044e-06	9.70136e-06	7.77191e-06	0	0.000290984	1.81944e-05	5.36109e-06	5.86109e-06	2.91666e-06	1.05064e-05	1.02158e-05	7.35915e-06	4.69801e-06	2.88924e-05	0.000263049	7.94997e-05	6.29616e-06	7.8149e-06	3.01309e-06	9.9377e-06	9.24358e-06	8.36423e-06
A	P60	9.04333e-05	9.48284e-05	9.54939e-06	6.12665e-06	8.47771e-06	6.68497e-06	4.33619e-06	7.19667e-06	1.00476e-05	6.08774e-06	0.000388745	8.04154e-05	7.5161e-06	1.08574e-05	4.96348e-06	5.31443e-06	3.10844e-06	1.27492e-05	9.83785e-06	1.40233e-06	0.000306771	3.49699e-06	7.52187e-06	6.75705e-06	3.71996e-06	7.99138e-06	3.87835e-06	7.99937e-06	8.7874e-06	0	0.000332346	0	4.2365e-06	8.32357e-06	1.02682e-06	9.05329e-06	4.8456e-06	5.62942e-06	5.71523e-06	1.2931e-05	0.000269323	0.000109949	7.7711e-06	5.7451e-06	9.99764e-06	5.81849e-06	1.04863e-05	5.45427e-06
A	P60	4.16839e-05	2.53142e-05	9.17494e-06	7.78165e-06	9.59031e-06	2.38063e-06	1.24194e-05	8.26165e-06	1.72251e-05	6.27796e-06	0.0002136	0	7.03481e-06	1.14364e-05	9.4182e-06	6.05456e-06	3.29154e-06	6.74146e-06	2.97453e-06	9.6356e-06	0.000264845	0	2.35455e-06	6.26155e-06	3.15665e-06	5.43358e-06	8.43498e-06	2.40345e-06	7.27349e-06	0	0.000265398	0	0	9.93568e-06	1.26558e-06	7.01416e-06	7.814e-06	6.53017e-06	6.52541e-06	7.33223e-05	0.000404895	6.90767e-05	4.9234e-06	8.95491e-06	2.67182e-07	6.07538e-06	1.43013e-05	9.62652e-06
A	P60	0.000192887	0.000244379	3.69785e-06	7.40137e-06	2.481e-06	1.7367e-05	1.91951e-05	1.16215e-05	1.56695e-06	0	0.000479522	0.000145008	5.74548e-06	8.61821e-06	1.56695e-05	1.47554e-05	2.87274e-06	1.08381e-05	1.2405e-05	0	0.000693196	0	1.16215e-05	7.18185e-06	3.39505e-06	1.13504e-06	6.56912e-06	1.26662e-05	1.16215e-05	0	0.000531652	0	2.481e-06	5.22316e-06	5.09258e-06	1.61918e-05	8.59544e-06	1.24278e-05	7.89633e-06	3.86144e-05	0.000588952	0.000111449	2.35042e-06	1.56695e-05	8.0959e-06	9.22681e-06	6.83441e-06	2.61158e-06
A	P61	0.000212975	0.000165951	8.46298e-06	1.05226e-05	8.06748e-06	7.60999e-06	1.02034e-05	5.04259e-06	1.2318e-05	1.11605e-06	0.000608678	5.85699e-05	1.0349e-05	5.11217e-06	9.17315e-06	8.28968e-06	8.2046e-06	7.52441e-06	1.11558e-05	1.34841e-06	0.000471019	5.82764e-06	6.91839e-06	6.65266e-06	9.51968e-06	8.48465e-06	6.24448e-06	8.26311e-06	9.12542e-06	6.14558e-06	0.000483326	3.90396e-06	5.17788e-06	7.52025e-06	6.57508e-06	6.39376e-06	5.72312e-06	9.50523e-06	6.67815e-06	1.52636e-05	0.000390813	0.000131995	1.01633e-05	1.02606e-05	8.41024e-06	8.1302e-06	6.57601e-06	7.30549e-06
A	P61	0.00011588	0.000178791	5.27565e-06	1.02619e-05	5.62244e-06	7.33125e-06	8.26188e-06	5.1716e-06	6.75194e-06	1.15152e-06	0.000407694	0.000128618	6.37821e-06	7.017e-06	5.87734e-06	8.06834e-06	8.15433e-06	7.98226e-06	4.49262e-06	4.56709e-06	0.000212795	7.17095e-07	5.37391e-06	7.98842e-06	5.79458e-06	2.60418e-06	4.02828e-06	5.00602e-06	5.62511e-06	0	0.000324702	0	3.01418e-06	7.61342e-06	6.60013e-06	6.17513e-06	3.87531e-06	7.94486e-06	4.03312e-06	6.4562e-06	0.000267281	5.6083e-05	5.06468e-06	5.68044e-06	5.89216e-06	6.85774e-06	7.28472e-06	6.74503e-06
A	P61	0.000252863	0.000209127	6.34675e-06	6.84653e-06	1.22292e-05	5.62596e-06	5.40347e-06	7.01063e-06	1.20707e-05	1.88718e-07	0.000675666	9.62443e-05	6.54687e-06	8.58956e-06	6.12052e-06	1.08649e-05	6.16246e-06	8.40646e-06	5.77356e-06	7.95852e-07	0.000370527	8.90289e-07	4.03512e-06	8.83926e-06	8.53866e-06	6.55285e-06	8.01634e-06	5.30937e-06	8.78724e-06	3.0155e-06	0.000464608	0	3.9746e-06	6.95299e-06	1.20346e-05	8.87796e-06	9.02961e-06	9.4293e-06	5.40593e-06	6.88061e-06	0.000363007	0.000142181	1.01564e-05	6.14043e-06	5.9033e-06	4.70574e-06	6.38295e-06	6.79289e-06
A	P61	0.000254933	0.000200209	9.21972e-06	7.5293e-06	8.37343e-06	8.55965e-06	7.2395e-06	1.02342e-05	9.53246e-06	0	0.000617445	5.82175e-05	9.42276e-06	1.02933e-05	8.81774e-06	1.02151e-05	9.55358e-06	8.63266e-06	5.36174e-06	2.81792e-06	0.000571709	7.45711e-06	9.96475e-06	8.86738e-06	5.27276e-06	6.05999e-06	1.22228e-05	7.15435e-06	9.64843e-06	0	0.000508013	1.04651e-05	6.75938e-06	1.37121e-05	5.27625e-06	1.06445e-05	6.09109e-06	4.18532e-06	6.44703e-06	2.47085e-05	0.000585199	0.00015634	5.63252e-06	7.84952e-06	1.03592e-05	7.42195e-06	9.85777e-06	7.69147e-06
A	P61	7.4797e-05	8.98119e-05	6.10695e-06	8.00432e-06	1.36542e-05	1.11646e-05	1.01534e-05	9.79289e-06	1.24088e-05	2.37703e-06	0.000313498	8.35487e-05	1.12597e-05	6.95712e-06	7.81435e-06	4.94606e-06	7.80274e-06	9.83129e-06	7.49999e-06	0	0.000268819	0	8.2352e-06	5.46245e-06	8.84879e-06	8.54589e-06	4.6513e-06	1.19974e-05	6.84486e-06	1.61639e-06	0.00034095	0	6.10696e-06	9.31832e-06	7.27774e-06	1.07635e-05	4.03979e-06	6.51292e-06	4.82752e-06	8.43379e-06	0.000405221	9.15233e-05	8.59992e-06	1.21294e-05	8.09309e-06	6.48433e-06	8.29712e-06	7.01892e-06
A	P61	3.08474e-05	0.000103825	3.80587e-06	7.76461e-06	5.08944e-06	7.72124e-06	4.86415e-06	7.29644e-06	8.29826e-06	0	0.000169122	0.000140701	5.70446e-06	4.34229e-06	9.05823e-06	9.31455e-06	5.95943e-06	9.76501e-06	1.32444e-05	1.16494e-06	7.52197e-05	1.94025e-07	1.1756e-05	1.34228e-05	8.7887e-06	7.81787e-06	6.64387e-06	6.16192e-06	6.88626e-06	3.23621e-06	0.000227616	0	3.51816e-06	3.28871e-06	8.32253e-06	8.92682e-06	8.83091e-06	9.40725e-06	3.63288e-06	4.74405e-05	0.00026709	1.63097e-05	3.21223e-06	9.69951e-06	1.33215e-05	3.63288e-06	1.1434e-05	2.37093e-06
A	P61	6.67904e-05	5.73038e-05	7.37801e-06	3.89493e-06	9.10102e-06	1.06821e-05	7.58386e-06	3.86954e-06	1.46927e-05	1.7626e-05	0.000224303	0.000110157	9.79516e-06	1.38829e-05	1.71898e-05	5.40853e-06	7.17284e-06	2.05799e-05	2.42311e-05	1.47648e-05	0.000240083	8.07908e-06	9.98798e-06	8.484e-06	1.33891e-05	1.20509e-05	1.01315e-05	1.20683e-05	2.30859e-05	5.67755e-06	0.000729091	1.75546e-05	1.24083e-05	8.85559e-06	1.31116e-05	8.17549e-06	6.55582e-06	4.242e-06	8.13693e-06	2.006e-05	0.000544839	0.000110157	2.5452e-06	8.60393e-06	7.74705e-06	5.86167e-06	5.82311e-06	1.50784e-05
A	P61	7.19666e-05	7.31863e-05	6.28931e-06	7.87095e-06	5.40251e-06	7.9568e-06	5.42846e-06	7.27328e-06	7.73337e-06	1.00922e-05	0.000251015	0.000156705	1.00515e-05	5.44581e-06	8.94117e-06	5.54612e-06	3.6283e-06	7.77951e-06	7.72755e-06	3.04806e-06	0.000121044	0	1.02888e-05	5.57204e-06	5.10554e-06	8.60426e-06	4.92412e-06	6.86786e-06	6.99744e-06	3.54264e-06	0.000152316	0	6.58278e-06	4.58721e-06	7.20655e-06	5.67393e-06	7.74902e-06	8.39904e-06	6.27943e-06	1.76135e-05	0.000134895	2.96873e-05	6.29831e-06	1.09361e-05	4.89821e-06	9.96873e-06	4.75181e-06	8.06598e-06
A	P61	0.000100099	8.0396e-05	5.25736e-06	6.82385e-06	4.17724e-06	5.08136e-06	5.50582e-06	6.46414e-06	4.16803e-06	4.12697e-06	0.000354362	3.95296e-05	5.89188e-06	4.56914e-06	7.54957e-06	9.50307e-06	5.20872e-06	1.02103e-05	1.19846e-05	8.0941e-06	0.000295327	2.67266e-06	5.11693e-06	6.17987e-06	3.69051e-06	7.63221e-06	6.0174e-06	7.58223e-06	7.05769e-06	1.93394e-06	0.000410204	7.14939e-06	5.03111e-06	5.34531e-06	7.34751e-06	5.68514e-06	6.00659e-06	4.14216e-06	4.85854e-06	7.13278e-06	0.000299626	9.08703e-05	6.49336e-06	5.49226e-06	3.36397e-06	7.14297e-06	2.75532e-06	4.89898e-06
A	P61	0.00010208	6.81053e-05	8.37823e-06	8.67314e-06	8.29274e-06	8.82074e-06	6.78266e-06	7.72188e-06	9.06922e-06	1.86025e-05	0.000364898	0.000208126	8.75863e-06	8.91392e-06	1.10259e-05	5.52849e-06	6.36709e-06	1.31682e-05	1.06728e-05	0	0.000230102	1.43678e-05	9.82713e-06	7.20568e-06	7.60025e-06	8.11559e-06	6.70874e-06	1.16913e-05	9.83251e-06	4.55986e-06	0.000345984	1.36782e-05	5.53994e-06	9.45392e-06	3.39971e-06	1.01252e-05	7.17462e-06	5.74591e-06	5.26418e-06	5.46963e-06	0.000231635	9.75872e-05	6.06647e-06	6.35912e-06	5.68179e-06	5.74591e-06	3.2554e-06	8.71641e-06
A	P61	1.34017e-05	4.85031e-05	6.15781e-06	5.11616e-06	1.32175e-05	8.67487e-06	4.52343e-06	5.4505e-06	7.35726e-06	2.37214e-06	0.000148555	9.6643e-05	4.85361e-06	3.13669e-06	9.24497e-06	8.30655e-06	8.51566e-06	1.04835e-05	1.42637e-05	1.14534e-06	0.000109794	2.73537e-06	7.28551e-06	6.14636e-06	9.63612e-06	8.51203e-06	4.99223e-06	6.81539e-06	1.2533e-05	4.58155e-06	0.000212279	2.42813e-06	5.85933e-06	4.88663e-06	7.62017e-06	9.49369e-06	8.90413e-06	8.67547e-06	4.71106e-06	2.20751e-06	0.000170544	2.29811e-05	8.99658e-06	7.82521e-06	5.91018e-06	2.87254e-06	8.95694e-06	8.53761e-06
A	P61	2.49058e-05	8.10945e-05	4.384e-06	5.31473e-06	8.85788e-06	4.80856e-06	6.39032e-06	5.96459e-06	1.01483e-05	1.27062e-06	0.000253161	0.000152324	1.1128e-05	5.25908e-06	5.50454e-06	9.09525e-06	1.11513e-05	8.78181e-06	8.74413e-06	1.29072e-05	0.000138594	1.29388e-05	4.87183e-06	1.36032e-05	3.92277e-06	5.80717e-06	6.59386e-06	6.39066e-06	1.04393e-05	1.08433e-05	0.000311773	1.86648e-05	6.07397e-06	5.659e-06	5.7297e-06	7.97209e-06	9.04769e-06	5.08734e-06	1.07936e-05	0	0.000226164	7.36469e-05	7.66404e-06	1.11273e-05	8.54152e-06	4.74529e-06	1.06295e-05	6.70668e-06
A	P61	5.33399e-05	0.000117619	9.36577e-06	7.78151e-06	3.93022e-06	1.02586e-05	3.75857e-06	2.81266e-06	1.58154e-05	1.39692e-05	0.000319884	0.000106558	1.65993e-06	7.80597e-06	1.15715e-05	8.80879e-06	1.43725e-05	1.11888e-05	5.49076e-06	8.61402e-06	0.000150106	4.26362e-08	1.62108e-05	7.55934e-06	9.77771e-06	3.25724e-06	6.79456e-06	7.15024e-06	9.03603e-06	9.43289e-07	0.000309946	1.04376e-06	9.23858e-06	7.93078e-06	6.13845e-06	1.00749e-05	1.16365e-05	8.80685e-06	6.56875e-06	1.4616e-05	0.000179529	5.7429e-05	8.94518e-06	1.29567e-05	6.17863e-06	1.04668e-05	3.41208e-06	6.96249e-06
A	P61	0	4.91053e-05	1.72938e-06	8.30415e-06	4.93925e-06	8.19179e-06	3.54978e-06	7.12371e-06	5.41277e-06	1.90873e-06	4.56507e-05	0.000109019	5.4612e-06	9.32954e-06	5.77977e-06	3.00366e-06	1.10134e-05	8.46485e-06	9.01097e-06	1.14793e-06	2.15155e-06	2.57131e-06	5.0061e-06	9.23852e-06	7.1833e-06	4.50402e-06	8.5191e-06	4.64202e-06	5.50671e-06	3.74621e-06	7.00254e-05	6.6283e-06	4.52164e-06	6.18936e-06	6.99132e-06	8.56768e-06	6.01273e-06	4.551e-06	1.03135e-05	9.64431e-06	1.08069e-05	6.66721e-06	8.19179e-06	5.27916e-06	3.77733e-06	2.22035e-06	7.88287e-06	1.02853e-05
A	P62	1.46547e-05	8.88821e-05	2.26169e-06	7.51981e-06	4.83344e-06	7.65161e-06	4.58575e-06	5.36742e-06	4.64777e-06	9.38926e-07	0.000154958	0.00022827	4.66226e-06	6.96528e-06	8.09784e-06	7.17341e-06	4.90987e-06	6.76995e-06	9.09664e-06	3.69773e-06	7.07047e-05	8.24359e-06	3.38149e-06	4.34627e-06	5.75924e-06	7.10763e-06	5.58092e-06	3.80893e-06	3.55167e-06	1.09325e-06	0.000172033	8.40304e-07	5.51505e-06	5.01182e-06	4.30773e-06	5.81764e-06	3.58209e-06	3.35295e-06	4.49328e-06	5.30927e-06	0.000126154	1.46054e-05	3.91911e-06	6.67218e-06	9.64672e-06	8.00672e-06	5.50335e-06	8.48239e-06
A	P62	3.33066e-05	7.69735e-05	4.52763e-06	6.76988e-06	1.2345e-05	8.00772e-06	9.1415e-06	9.52958e-06	9.6964e-06	1.38244e-06	0.000179383	0.000252404	4.83236e-07	9.99499e-06	6.94236e-06	5.17164e-06	9.17853e-06	5.92821e-06	1.05095e-05	5.86663e-06	0.000105039	1.6666e-05	7.67541e-06	4.52763e-06	5.82124e-06	8.46787e-06	9.772e-06	5.69187e-06	7.89101e-06	0	0.000225429	2.4966e-05	1.16491e-06	2.9753e-06	6.98548e-06	9.48646e-06	7.33044e-06	8.06349e-06	9.1516e-06	3.27214e-06	0.000117433	6.31281e-05	5.30379e-06	7.43024e-06	6.06641e-06	8.26624e-06	1.06739e-05	1.00367e-05
A	P62	0	5.35919e-05	2.84462e-06	1.12808e-05	1.69551e-05	1.29511e-05	1.15873e-05	9.15948e-06	3.97278e-06	7.28425e-06	0.00028317	0.000277654	1.08148e-05	7.50415e-06	1.31323e-05	1.25805e-05	3.97278e-06	1.75362e-05	1.53056e-05	1.18454e-05	0.000215199	0	6.73166e-06	6.4006e-06	8.87088e-06	9.11701e-06	8.49734e-06	2.09675e-05	8.82841e-06	2.46087e-08	0.000224934	2.84148e-05	5.29874e-06	7.28344e-06	8.7169e-06	8.60886e-06	1.26908e-05	6.64468e-06	1.46208e-05	8.48444e-06	8.51849e-05	2.35056e-05	1.76568e-06	1.08148e-05	9.93196e-06	1.13666e-05	4.85563e-06	1.14769e-05
A	P62	0	0.00020762	3.64354e-06	1.744e-05	0	4.55404e-06	1.41681e-05	1.36621e-05	4.38537e-06	1.71921e-05	0.000267604	0.000292976	1.53807e-05	1.39676e-05	1.50114e-05	1.38308e-05	6.74672e-06	3.06038e-06	3.11792e-05	1.68392e-05	0.000238187	1.85931e-05	1.81765e-05	3.37336e-06	8.60207e-06	1.83848e-05	1.8508e-05	0	2.10835e-05	1.30771e-05	0.000280743	0	0	1.60235e-05	3.37336e-07	6.07205e-06	0	1.30552e-05	1.80683e-05	1.27939e-05	0.000194916	0.000107104	1.06261e-05	3.03602e-06	9.61407e-06	0	1.61921e-05	8.77073e-06
A	P62	0	7.92475e-05	1.06032e-05	4.5492e-06	2.44438e-06	3.30879e-06	1.24832e-05	8.30508e-06	1.2037e-05	0	0.000113895	0.000367163	4.28639e-06	8.72317e-06	4.21119e-06	3.23359e-06	8.27197e-06	1.29408e-05	1.80415e-05	9.70473e-06	1.75176e-05	3.84647e-05	1.50399e-05	1.06214e-05	7.57691e-06	1.40624e-05	5.76505e-06	5.19385e-06	1.15258e-05	3.96789e-06	9.8003e-05	6.23394e-05	9.11463e-06	4.79848e-06	7.67037e-06	1.12048e-05	9.12459e-06	8.32175e-06	7.72307e-06	2.03106e-06	3.97435e-05	0	6.39198e-06	8.02229e-06	1.13792e-05	7.89597e-06	5.92101e-06	1.36309e-05
A	P62	5.18454e-06	3.3155e-05	5.72165e-06	7.25343e-06	3.99688e-06	6.72208e-06	1.36994e-05	4.00966e-06	9.50604e-06	1.08544e-05	9.44329e-05	0.000119344	1.14433e-05	1.27239e-05	4.03559e-06	9.7313e-06	7.27336e-06	8.72656e-06	6.00455e-06	0	9.23571e-05	4.59534e-06	1.40563e-05	8.10942e-06	3.91955e-06	5.00924e-06	9.4075e-06	1.6905e-06	1.19909e-05	0	0.000211897	0	4.10045e-06	2.67588e-06	5.38202e-06	9.10948e-06	2.19956e-06	8.3853e-06	4.48743e-06	8.57988e-06	0.000227602	2.29767e-05	6.69361e-06	5.53707e-06	8.80876e-06	3.64924e-06	5.94846e-06	1.3331e-05
A	P62	0	0.000452976	1.67877e-05	1.49088e-05	1.49603e-05	1.1044e-05	1.36377e-05	1.18317e-05	1.61768e-05	1.97931e-05	0	0.000106388	1.56046e-05	2.08074e-05	1.25418e-05	1.18817e-05	1.73488e-05	1.70004e-05	1.3501e-05	0	0	0	1.91212e-05	1.91433e-05	1.30449e-05	1.58193e-05	1.57899e-05	1.61095e-05	1.38566e-05	0	3.37354e-05	0	1.67912e-05	1.06804e-05	1.94056e-05	1.74992e-05	2.18496e-05	1.98944e-05	1.03653e-05	0	1.17365e-05	6.42555e-06	1.46664e-05	1.14695e-05	2.04358e-05	2.22055e-05	1.17406e-05	1.70315e-05
A	P63	0	0	5.26991e-05	3.45135e-05	3.61873e-05	2.77373e-05	2.24451e-05	2.66098e-05	2.87566e-05	0.000169508	0	0	3.38875e-05	2.61471e-05	2.47825e-05	3.77478e-05	2.95554e-05	4.70043e-05	3.30861e-05	0	0	0	1.44046e-05	1.87717e-05	2.19024e-05	2.18118e-05	1.99866e-05	3.00575e-05	2.66724e-05	0	8.52471e-06	0	2.65738e-05	9.7921e-06	2.69655e-05	3.19701e-05	2.32073e-05	2.4639e-05	1.5876e-05	2.7808e-05	2.97987e-06	1.03999e-05	2.8507e-05	1.29804e-05	1.76733e-05	3.41073e-05	1.79641e-05	2.47336e-05
A	P64	7.10281e-05	0.000102238	1.3615e-05	1.64221e-05	1.93059e-05	1.3414e-05	2.05299e-05	1.11753e-05	1.69541e-05	0	0.000252869	5.17531e-05	1.51939e-05	1.51023e-05	4.35797e-06	1.4029e-05	1.64357e-05	9.10796e-06	1.41592e-05	1.82563e-05	0.000128428	0	1.08073e-05	1.05644e-05	1.61449e-05	1.45156e-05	1.56759e-05	1.39553e-05	8.16886e-06	0	0.000336827	0	1.21265e-05	1.15937e-05	2.01938e-05	9.43732e-06	4.51571e-06	1.35016e-05	7.98603e-06	2.02752e-05	0.000297727	6.3017e-05	1.38262e-05	9.52634e-06	9.17683e-06	1.68136e-05	1.58811e-05	1.47835e-05
A	P65	0.000100748	7.43871e-05	8.82255e-06	9.45348e-06	5.62534e-06	9.43522e-06	5.79498e-06	1.23498e-05	2.86307e-06	0	0.000307843	1.83464e-05	1.0006e-05	8.47252e-06	1.16873e-05	6.38857e-06	1.0815e-05	1.5008e-05	1.23685e-05	3.4243e-06	0.00016807	0	3.54518e-06	1.09987e-05	4.33082e-06	6.70353e-06	8.32476e-06	9.6623e-06	7.04548e-06	0	0.000288245	0	4.2327e-06	9.15339e-06	8.06952e-06	9.36924e-06	5.87863e-06	9.01103e-06	4.31346e-06	5.81504e-06	0.000248696	9.25426e-05	6.3324e-06	7.18415e-06	8.29302e-06	8.65955e-06	1.43886e-05	7.84935e-06
A	P65	0.000107592	0.000104076	6.52847e-06	6.051e-06	6.87085e-06	1.22758e-05	1.09721e-05	7.65197e-06	5.3617e-06	0	0.000307359	2.16052e-05	9.23377e-06	6.99107e-06	1.01071e-05	8.01178e-06	6.18739e-06	1.5261e-05	1.08973e-05	0	0.000240308	0	6.46569e-06	7.04765e-06	8.17665e-06	9.52543e-06	6.43616e-06	7.51861e-06	7.9465e-06	0	0.000257289	0	4.66644e-06	8.31476e-06	4.65196e-06	8.32239e-06	6.29084e-06	1.20924e-05	7.09523e-06	1.0306e-05	0.000219456	9.24952e-05	8.49604e-06	9.11548e-06	6.67199e-06	2.55465e-06	2.77886e-06	6.57854e-06
A	P65	4.18511e-05	8.18944e-05	1.00906e-05	1.19612e-05	1.13273e-05	1.3602e-05	8.46902e-06	6.7927e-06	7.0818e-06	0	0.000292339	6.62621e-05	1.18494e-05	7.53861e-06	1.06955e-05	1.06921e-05	9.70947e-06	1.18551e-05	7.07594e-06	1.08601e-05	0.000217172	0	6.39485e-06	1.00665e-05	8.69955e-06	7.70473e-06	1.33978e-05	3.08043e-06	9.6442e-06	0	0.000251396	0	8.03969e-06	5.22923e-06	6.32912e-06	9.74338e-06	9.77131e-06	8.64438e-06	1.78509e-06	5.21547e-06	0.000156968	0.000103293	1.26354e-05	1.04421e-05	9.30802e-06	9.0149e-06	1.09561e-05	1.62932e-05
A	P65	0.000155404	9.87478e-05	1.14722e-05	8.986e-06	9.3879e-06	9.77269e-06	9.65582e-06	1.06984e-05	5.58323e-06	0	0.000509656	4.53139e-05	1.10733e-05	8.74754e-06	1.1367e-05	7.05587e-06	1.00802e-05	1.32173e-05	1.176e-05	8.30407e-06	0.00029333	9.3044e-06	9.85276e-06	1.31756e-05	6.82166e-06	1.37226e-05	8.30958e-06	7.12998e-06	9.43415e-06	0	0.000382771	0	1.28781e-05	7.67185e-06	4.37573e-06	1.01186e-05	6.23607e-06	8.60794e-06	4.60682e-06	3.518e-06	0.000310523	0.000144519	1.06079e-05	4.87595e-06	1.41805e-05	5.66031e-06	1.03233e-05	8.6792e-06
A	P65	8.6492e-06	7.06504e-05	1.24622e-05	1.40835e-05	8.58068e-06	1.58507e-05	7.39293e-06	1.2453e-05	1.04145e-05	0	0.000120815	0.000117223	1.42667e-05	8.61901e-06	1.23863e-05	1.0863e-05	6.67819e-06	8.09589e-06	1.06893e-05	0	3.95378e-05	0	1.12693e-05	1.05367e-05	8.18351e-06	6.37343e-06	7.71009e-06	4.06637e-06	5.54453e-06	0	0.000191861	0	1.045e-05	5.28238e-06	6.96738e-06	1.0947e-05	9.62062e-06	8.44375e-06	3.44872e-06	7.75301e-06	0.000104689	2.21915e-06	3.33492e-06	5.34331e-06	1.15534e-05	1.02425e-05	1.21448e-05	9.03929e-06
A	P65	4.74232e-06	8.61378e-05	1.57106e-05	1.54853e-05	6.77808e-06	1.01886e-05	1.17209e-05	1.39143e-05	9.38758e-06	0	0.000133708	0.000160647	1.2986e-05	5.97783e-06	1.56874e-05	1.05486e-05	6.05627e-06	1.17445e-05	1.26775e-05	3.06538e-06	4.15881e-05	0	9.08138e-06	1.51303e-05	7.17941e-06	1.12481e-05	6.95574e-06	4.73047e-06	8.63704e-06	1.035e-06	0.000135659	0	1.10804e-05	8.12981e-06	5.13673e-06	1.02735e-05	1.29163e-05	1.28274e-05	1.92703e-06	4.57975e-06	6.62335e-05	2.74583e-05	1.14576e-05	9.21625e-06	1.43843e-05	6.26141e-06	1.02838e-05	1.18996e-05
A	P65	0.000117397	5.09322e-05	9.26165e-06	1.02772e-05	6.40208e-06	9.15701e-06	8.21262e-06	7.78881e-06	6.61904e-06	0	0.000358822	4.89844e-05	8.25458e-06	5.8586e-06	1.40009e-05	1.33446e-05	8.10949e-06	1.2893e-05	9.62883e-06	9.56466e-06	0.000186179	1.74159e-05	1.44276e-05	9.34796e-06	8.55104e-06	5.30376e-06	1.27726e-05	8.6852e-06	1.04315e-05	0	0.000291656	0	4.41408e-06	6.60133e-06	5.5658e-06	8.58808e-06	9.38128e-06	4.83234e-06	9.72621e-06	8.00435e-06	0.000180465	9.14487e-05	1.41429e-05	3.43427e-06	1.15886e-05	1.17484e-05	9.53956e-06	1.06902e-05
A	P65	5.00415e-05	5.66893e-05	4.08821e-06	5.92093e-06	6.759e-06	3.53399e-06	5.55953e-06	7.52922e-06	4.22663e-06	0	0.00013276	3.61705e-05	6.93133e-06	4.02868e-06	4.27224e-06	7.68243e-06	4.97955e-06	7.42369e-06	3.1422e-06	0	5.59788e-05	2.75251e-06	4.9295e-06	5.01708e-06	4.35952e-06	5.61362e-06	2.9441e-06	3.27716e-06	2.08721e-06	0	0.000179738	0	4.81211e-06	7.90445e-06	4.61177e-06	4.74809e-06	8.65081e-06	4.51924e-06	4.97778e-06	7.06501e-06	0.000138305	3.86791e-05	5.45965e-06	6.08214e-06	4.8672e-06	3.77194e-06	8.45772e-06	5.71773e-06
A	P65	4.09351e-05	8.0216e-05	1.17084e-05	1.1015e-05	7.81947e-06	9.78817e-06	7.42835e-06	1.04587e-05	8.28551e-06	0.000155732	0.000191856	4.95945e-05	1.2655e-05	8.12374e-06	1.04037e-05	2.76006e-06	8.12602e-06	1.18862e-05	9.41263e-06	1.21933e-05	8.97816e-05	4.39633e-06	7.63573e-06	8.67864e-06	9.25086e-06	8.94257e-06	6.67085e-06	3.68184e-06	5.40726e-06	0	0.00019279	0	8.15235e-06	1.15885e-05	7.69816e-06	6.02267e-06	7.60186e-06	5.58824e-06	7.1856e-06	3.29505e-06	8.29301e-05	5.74721e-05	1.13555e-05	6.29108e-06	6.73013e-06	6.1458e-06	1.09319e-05	7.05265e-06
A	P65	2.27949e-06	8.70037e-05	1.77393e-05	1.57143e-05	1.81346e-05	2.54679e-05	2.43115e-05	1.96035e-05	3.28432e-05	0	3.51337e-05	0.000364977	2.50837e-05	1.8427e-05	1.54051e-05	1.70195e-05	1.58106e-05	2.45245e-05	1.62999e-05	0	2.27841e-05	1.00362e-05	3.0383e-05	1.68951e-05	2.33429e-05	1.48363e-05	1.45648e-05	1.43286e-05	2.34065e-05	0	4.9299e-05	2.88733e-05	1.72931e-05	1.60461e-05	1.20552e-05	9.75826e-06	7.88585e-06	1.59616e-05	2.88965e-05	0	0	2.85954e-05	1.81578e-05	6.17611e-06	2.6204e-05	1.3879e-05	1.74166e-05	1.99062e-05
A	P65	2.78545e-05	6.56522e-05	8.44372e-06	9.20604e-06	6.92242e-06	6.03643e-06	8.81805e-06	5.88473e-06	6.99522e-06	1.24392e-06	0.000135348	9.09361e-05	1.08117e-05	8.79103e-06	5.66733e-06	6.95377e-06	8.64021e-06	1.79128e-05	1.01757e-05	2.38159e-06	9.08706e-05	1.63744e-05	8.10596e-06	1.02676e-05	7.71688e-06	9.52216e-06	9.32542e-06	9.87209e-06	9.87023e-06	0	0.000284404	0	1.3089e-05	9.61989e-06	6.51779e-06	1.03384e-05	5.92611e-06	6.1244e-06	1.17684e-05	5.68568e-06	0.000167176	4.76936e-05	9.85956e-06	5.63916e-06	6.5038e-06	8.91067e-06	1.2821e-05	7.75358e-06
A	P65	3.25076e-05	6.20332e-05	5.53603e-06	1.0229e-05	7.8876e-06	1.03161e-05	4.09018e-06	9.17386e-06	6.9099e-06	0	9.4081e-05	5.77311e-05	8.92951e-06	7.0797e-06	9.34543e-06	4.88498e-06	5.40031e-06	4.84369e-06	9.50388e-06	0	9.68154e-05	9.79155e-06	1.33737e-05	1.025e-05	1.00639e-05	8.78776e-06	4.85712e-06	7.24776e-06	6.82698e-06	0	0.000359115	0	5.34705e-06	4.80328e-06	1.02686e-05	4.44168e-06	5.83702e-06	7.74965e-06	5.10023e-06	1.05035e-05	0.000245682	5.36729e-05	9.32006e-06	6.24642e-06	6.40778e-06	8.8474e-06	8.35174e-06	7.71836e-06
A	P65	0.000256988	0.000247338	1.63201e-05	8.86549e-06	9.8659e-06	1.67298e-05	1.24029e-05	1.30804e-05	1.80251e-05	2.16087e-05	0.000867496	3.73941e-05	9.33533e-06	9.25921e-06	1.16905e-05	1.74136e-05	1.52212e-05	1.62979e-05	1.75716e-05	0.000120465	0.000377639	3.85398e-06	1.20407e-05	2.25529e-05	1.22308e-05	1.08291e-05	1.59302e-05	1.85095e-05	1.79245e-05	0	0.000823133	0	8.42428e-06	1.51789e-05	1.45718e-05	1.20678e-05	5.80011e-06	1.3269e-05	3.64643e-06	2.57564e-05	0.000548501	0.000177829	8.15175e-06	7.45782e-06	1.74448e-05	1.63629e-05	1.94314e-05	1.9742e-05
A	P66	1.88795e-05	0.000123418	1.14479e-05	6.77538e-06	5.50392e-06	9.45887e-06	8.07313e-06	1.19285e-05	1.7355e-05	0	0.000354388	0	9.79137e-06	1.3191e-05	8.52449e-06	7.53327e-06	9.51572e-06	9.37504e-06	5.58594e-06	4.07208e-05	0.000205872	2.54618e-06	6.42494e-06	1.05813e-05	6.54615e-06	6.70313e-06	7.78786e-06	4.6759e-06	1.05952e-05	0	0.000360155	0	4.13914e-06	4.77783e-06	1.04107e-05	1.04376e-05	7.66862e-06	1.08889e-05	9.70157e-06	6.89535e-06	0.00019518	0.00011794	7.84303e-06	3.89054e-06	7.18296e-06	3.07617e-06	6.75604e-06	7.57949e-06
A	P66	0.000166443	0.000118384	1.2927e-05	1.04816e-05	1.73176e-05	1.13695e-05	1.52182e-05	1.43223e-05	9.94204e-06	0	0.000556401	0	1.99189e-05	1.42084e-05	1.16953e-05	1.39733e-05	1.49273e-05	1.6234e-05	1.66605e-05	5.17196e-05	0.00014231	2.44458e-05	1.7325e-05	2.08997e-05	1.36441e-05	2.26406e-05	1.5338e-05	1.62566e-05	1.98692e-05	0	0.000343363	0	1.53886e-05	1.78088e-05	1.9044e-05	2.1625e-05	1.37236e-05	1.51083e-05	2.10177e-06	0	0.000234117	0.000199139	9.73857e-06	7.76007e-06	1.28175e-05	1.08464e-05	1.17201e-05	1.06891e-05
A	P66	0	3.15431e-05	6.12868e-06	1.29658e-05	1.52771e-05	1.61224e-05	1.11838e-05	1.47749e-05	2.87115e-05	2.83588e-05	0	5.3845e-05	1.61302e-05	4.92086e-06	2.21337e-05	2.62236e-05	1.31118e-05	1.22698e-05	6.13488e-06	3.93127e-05	0	0	2.2509e-05	2.29052e-05	1.9458e-05	2.39381e-05	1.87655e-05	2.31842e-05	3.23328e-05	4.96782e-05	0.000149707	0	8.17985e-06	1.73754e-05	0	1.14277e-05	9.79288e-06	2.25791e-05	1.24969e-05	4.72228e-06	6.55933e-05	3.79372e-05	1.82225e-05	1.67923e-05	1.20292e-05	7.33248e-06	1.74476e-05	1.59988e-05
A	P66	0.000156411	0.000258925	1.87052e-05	1.85958e-05	1.5938e-05	1.57068e-05	2.15111e-05	1.86405e-05	2.05276e-05	0	0.000813157	0	1.17499e-05	1.15902e-05	2.09415e-05	2.43996e-05	2.28342e-05	1.16073e-05	2.50266e-05	3.79996e-05	0.000439118	5.55336e-07	1.21659e-05	2.42023e-05	2.25507e-05	1.6855e-05	1.98598e-05	1.6788e-05	1.13899e-05	9.51241e-07	0.000484939	0	5.91061e-06	1.98226e-05	1.15625e-05	2.6165e-05	8.49627e-06	1.78961e-05	7.67782e-06	3.64186e-06	0.000480241	0.000103959	1.47574e-05	1.83818e-05	1.30012e-05	1.35124e-05	1.49195e-05	1.29096e-05
A	P66	0.000238119	0.000164207	9.09838e-06	1.25042e-05	7.30472e-06	1.04632e-05	1.72286e-05	1.09905e-05	3.86733e-06	0	0.000761262	1.10937e-05	1.31675e-05	1.26239e-05	8.09367e-06	1.64901e-05	1.22317e-05	1.764e-05	1.33261e-05	2.59803e-05	0.000452772	4.17517e-05	1.11204e-05	9.88186e-06	7.78326e-06	8.39402e-06	1.1859e-05	1.10792e-05	1.40881e-05	0	0.00041592	0	1.76218e-05	1.28169e-05	1.45839e-05	8.75242e-06	1.27679e-05	1.29476e-05	3.91855e-06	2.19135e-05	0.000364526	0.000144329	9.80386e-06	8.71177e-06	1.27107e-05	9.59671e-06	1.40908e-05	7.10237e-06
A	P67	0	0	2.02523e-05	2.00227e-05	2.06835e-05	2.0691e-05	1.69815e-05	1.73483e-05	1.63904e-05	0	0.000140523	0.000206294	1.70315e-05	1.8486e-05	1.75928e-05	1.8127e-05	7.21744e-06	2.37738e-05	4.01244e-05	0	0	0	1.89238e-05	1.22334e-05	9.71224e-06	1.45462e-05	1.28826e-05	2.05564e-05	2.62109e-05	0	0.000168736	0	1.21953e-05	1.00154e-05	9.96907e-06	3.31197e-05	1.49508e-05	1.96441e-05	5.35196e-06	0	0	0	1.70414e-05	1.30846e-05	1.17762e-05	1.72002e-05	1.21087e-05	1.40555e-05
A	P67	0	6.62772e-05	7.09227e-06	8.20835e-06	9.46919e-06	1.44169e-05	1.06465e-05	4.39888e-06	5.9202e-06	0	4.57015e-05	0.000187988	1.20185e-05	5.44187e-06	9.16707e-06	8.66633e-06	5.50342e-06	7.83307e-06	1.20759e-05	0	0	0	6.02796e-06	9.26086e-06	9.60887e-06	6.44734e-06	1.28079e-05	8.2453e-06	6.21815e-06	0	2.08974e-05	0	4.63581e-06	1.31441e-05	6.46239e-06	1.29231e-05	8.4629e-06	9.24596e-06	7.63658e-06	0	2.49169e-05	2.38246e-05	8.12255e-06	7.13085e-06	9.5171e-06	1.0199e-05	1.20271e-05	9.55263e-06
A	P67	0	5.37009e-05	1.13632e-05	1.4028e-05	1.03454e-05	8.17723e-06	7.2113e-06	1.8667e-05	5.15326e-06	0	4.77263e-05	0.000216096	1.55817e-05	1.00607e-05	6.97764e-06	1.29307e-05	1.30667e-05	5.75338e-06	1.90831e-05	0	0	6.89371e-06	1.18409e-05	1.7911e-05	8.98414e-06	1.29477e-05	1.6843e-05	1.2023e-05	8.53039e-06	0	0	5.60114e-06	7.6349e-06	1.81244e-05	1.62058e-05	8.45956e-06	2.11885e-05	1.26757e-05	5.48347e-06	0	4.75149e-06	3.81206e-05	1.95842e-05	5.66302e-06	1.17328e-05	4.56695e-06	1.85705e-05	6.02941e-06
A	P67	0	8.58602e-05	9.91557e-06	7.01478e-06	1.32697e-05	1.26825e-05	1.13529e-05	8.00523e-06	8.19447e-06	0	7.55289e-05	0.000156341	2.05233e-05	8.05679e-06	6.91648e-06	1.47369e-05	1.00609e-05	8.89245e-06	1.88329e-05	0	4.15423e-06	0	6.69529e-06	7.69594e-06	6.91361e-06	7.99658e-06	7.86834e-06	1.1517e-05	1.23721e-05	0	0.000119843	0	1.0989e-05	1.43912e-05	4.94173e-06	1.3055e-05	9.25182e-06	9.70231e-06	3.30674e-06	0	3.83948e-05	6.54428e-05	6.38599e-06	9.35267e-06	1.12741e-05	7.88019e-06	7.70384e-06	1.66626e-05
A	P67	0	0.000116998	5.30967e-05	1.77017e-05	1.58061e-05	1.41597e-05	2.68666e-05	4.51392e-05	2.74857e-05	8.97463e-05	0.000262939	0.000251085	3.43034e-05	9.54954e-06	2.02651e-06	2.28901e-05	2.59092e-05	8.46565e-06	2.88264e-05	0	0	0	1.99411e-05	3.51248e-06	8.78119e-06	1.52573e-05	1.00984e-05	1.64647e-06	3.07863e-05	0	0.00040339	0	1.09765e-05	1.36108e-05	1.47294e-05	9.4189e-06	1.85379e-05	2.8385e-05	6.44961e-07	0	2.26116e-05	0	2.97463e-05	8.4519e-06	1.58955e-06	1.42166e-05	1.33762e-05	1.8229e-05
A	P68	0.000161331	4.54533e-05	4.58114e-06	5.20279e-06	4.77716e-06	6.33407e-06	6.77091e-06	7.3802e-06	6.92268e-06	5.06854e-06	0.00042679	6.11642e-05	5.72363e-06	6.24972e-06	8.49412e-06	4.01827e-06	4.45109e-06	1.07936e-05	1.31431e-05	1.47798e-05	0.000290947	2.39208e-08	4.29097e-06	8.84609e-06	7.43736e-06	3.22294e-06	1.01285e-05	6.28138e-06	6.40313e-06	7.26752e-06	0.000343739	1.86108e-06	5.70922e-06	6.2167e-06	4.29494e-06	6.71671e-06	7.11727e-06	5.80505e-06	9.06889e-06	7.39882e-06	0.000218328	0.00010638	8.12621e-06	9.06148e-06	6.83412e-06	6.94215e-06	7.43654e-06	1.06368e-05
A	P68	2.81961e-05	7.51853e-05	1.54083e-05	1.85949e-05	7.09156e-06	8.70128e-06	7.48117e-06	6.51793e-06	5.57843e-06	2.20494e-05	0.000247998	0.000130172	9.91724e-06	7.59302e-06	9.71993e-06	6.72406e-06	8.50863e-06	6.82431e-06	6.83766e-06	4.77304e-06	9.57091e-05	0	8.71886e-06	1.13326e-05	7.34949e-06	8.54173e-06	1.24441e-05	5.93999e-06	9.6003e-06	7.79827e-06	0.000227586	6.67847e-06	7.94529e-06	1.24273e-05	8.83457e-06	1.16022e-05	1.13734e-05	1.69077e-05	1.04893e-05	6.85941e-06	7.11792e-05	4.59787e-05	1.04512e-05	7.85041e-06	1.10788e-05	5.88417e-06	7.86943e-06	1.24611e-05
A	P68	0	7.02237e-05	4.72987e-06	1.27921e-05	6.12733e-06	1.6447e-05	6.98731e-06	1.23622e-05	1.23829e-05	3.21858e-05	0.000152894	0.00018219	1.14484e-05	6.16474e-06	1.35072e-05	9.191e-06	1.01585e-05	4.7274e-06	1.8492e-05	0	6.05552e-05	1.20934e-06	1.09378e-05	8.76101e-06	8.76101e-06	6.28858e-06	1.58558e-05	7.50297e-06	1.43189e-05	5.18673e-06	0.000122117	0	1.31537e-05	1.35867e-05	1.31478e-05	1.60493e-05	8.76101e-06	1.22547e-05	1.0051e-05	2.69803e-06	4.10264e-05	1.4754e-05	1.0051e-05	6.72675e-06	1.01185e-05	5.92085e-06	1.12567e-05	9.0835e-06
A	P68	5.87172e-05	8.35638e-05	8.22061e-06	1.06331e-05	1.05382e-05	1.04145e-05	7.81449e-06	8.97417e-06	1.26295e-05	1.38938e-05	0.000214104	0.000126993	6.58326e-06	9.55493e-06	4.21593e-06	7.93646e-06	8.94207e-06	8.38166e-06	9.95441e-06	2.82932e-05	0.000124843	0	2.76209e-06	4.11916e-06	9.65789e-06	1.13521e-05	9.53538e-06	3.94911e-06	5.98276e-06	9.48732e-06	0.000241583	3.53058e-06	1.01146e-05	9.03916e-06	1.02212e-05	9.72545e-06	8.75727e-06	5.48014e-06	1.05467e-05	9.58898e-06	0.00010026	5.20328e-05	4.23366e-06	7.35581e-06	9.77789e-06	9.25096e-06	8.45334e-06	7.10037e-06
A	P70	1.43216e-05	5.69629e-05	8.4286e-06	1.77763e-05	1.80677e-05	2.06522e-05	2.38551e-05	1.9716e-05	1.96436e-05	3.7884e-05	0.000121713	3.22818e-05	1.26199e-05	1.03794e-05	1.27909e-05	1.34263e-05	1.89816e-05	1.06407e-05	1.30319e-05	1.98044e-06	5.75723e-05	4.57297e-06	1.60141e-05	8.86824e-06	1.32424e-05	1.46065e-05	1.62387e-05	5.66889e-06	1.28529e-05	4.05002e-06	0.000102316	2.08328e-06	1.00889e-05	1.91213e-05	1.23201e-05	1.42211e-05	1.8247e-05	1.24631e-05	1.72995e-05	7.90622e-06	0.000107209	4.13136e-05	1.99682e-05	7.58838e-06	1.10222e-05	1.68229e-05	1.1534e-05	9.1011e-06
A	P70	9.54699e-05	5.61127e-05	4.93464e-06	6.5073e-06	7.97827e-06	1.11251e-05	5.54942e-06	5.91308e-06	1.99697e-05	0.000109801	0.000335357	0.000105877	8.43755e-06	6.70843e-06	5.91701e-06	9.80511e-06	6.81164e-06	4.85623e-06	4.69824e-06	2.40034e-05	0.00027677	2.01951e-05	5.2077e-06	5.32602e-06	5.1015e-06	5.69518e-06	8.03785e-06	5.49262e-06	8.47025e-06	1.51601e-05	0.000239002	3.23664e-05	4.90869e-06	3.85574e-06	3.96611e-06	5.20455e-06	4.51016e-06	7.31827e-06	5.67028e-06	3.9186e-06	0.000230754	0.000103221	5.00539e-06	6.08127e-06	7.93449e-06	3.89222e-06	4.83576e-06	3.97232e-06
A	P70	1.88283e-05	1.43921e-05	2.94539e-06	3.89472e-06	4.94058e-06	5.13506e-06	3.31569e-06	4.82042e-06	1.03904e-05	3.59729e-05	0.000148443	7.04491e-05	4.98961e-06	2.5763e-06	7.32205e-06	5.03563e-06	4.22764e-06	8.21628e-06	4.59589e-06	7.29981e-06	8.43981e-05	3.22516e-06	3.14938e-06	3.19273e-06	7.29958e-06	3.57587e-06	4.92935e-06	6.12187e-06	4.84179e-06	1.92402e-06	0.000109744	1.06889e-06	3.98345e-06	5.21116e-06	5.32338e-06	5.19026e-06	4.86976e-06	2.18381e-06	3.13253e-06	6.01595e-07	6.31438e-05	3.7001e-05	6.19326e-06	3.68788e-06	7.73801e-06	5.25173e-06	5.13668e-06	5.16521e-06
A	P70	9.90143e-05	4.22687e-05	6.12471e-06	9.36429e-06	5.77651e-06	1.02831e-05	9.65786e-06	5.84531e-06	1.09418e-05	6.85469e-06	0.00041964	7.24407e-05	1.17071e-05	9.02485e-06	1.25176e-05	1.5969e-05	8.17328e-06	1.22802e-05	7.97598e-06	5.56837e-06	0.000256311	1.77521e-05	4.65616e-06	6.22273e-06	7.35169e-06	1.142e-05	5.0498e-06	1.03896e-05	7.91108e-06	5.16372e-08	0.000309501	7.87108e-06	1.17717e-05	7.50376e-06	1.3334e-05	8.93006e-06	9.02937e-06	7.00203e-06	1.52638e-05	7.15381e-06	0.000223129	0.000107438	1.08458e-05	5.39102e-06	7.95706e-06	8.94968e-06	4.94082e-06	1.18633e-05
A	P70	0.000169245	6.00009e-05	6.44575e-06	3.57781e-06	9.60749e-06	6.24359e-06	2.64583e-06	6.35896e-06	2.63111e-05	2.56407e-06	0.000524829	8.90478e-05	6.56538e-06	6.00444e-06	5.56264e-06	1.12088e-05	1.08915e-05	4.63187e-06	5.87453e-06	4.83874e-06	0.000420258	2.57166e-05	4.87367e-06	6.24228e-06	4.96028e-06	2.79957e-06	6.88278e-06	4.90852e-06	1.47255e-05	3.39055e-06	0.000369821	1.01995e-05	3.5526e-06	7.5595e-06	1.1215e-05	5.70599e-06	4.47345e-06	8.74806e-06	5.89459e-06	2.55906e-06	0.00024647	0.000167376	6.85533e-06	4.06022e-06	5.65642e-06	8.61257e-06	3.60599e-06	8.19788e-06
A	P70	0.000206391	3.94514e-05	3.37638e-06	7.16824e-06	6.33126e-06	8.74247e-06	7.23998e-06	5.03833e-06	9.3949e-06	1.94452e-06	0.000676169	8.83592e-05	5.36058e-06	5.3405e-06	7.30168e-06	7.08354e-06	6.57524e-06	7.31268e-06	4.21764e-06	3.33009e-06	0.00053437	3.71301e-05	5.40073e-06	7.26768e-06	5.55393e-06	8.29473e-06	5.79655e-06	9.21942e-06	7.66605e-06	0	0.000449475	2.22949e-05	5.56135e-06	8.7536e-06	3.92507e-06	3.89176e-06	7.62876e-06	5.06914e-06	8.51019e-06	8.30645e-06	0.000372723	0.000170424	7.46715e-06	5.50264e-06	5.13678e-06	5.97749e-06	7.13579e-06	7.16423e-06
A	P70	0.000109198	3.49702e-05	3.96575e-06	6.20622e-06	4.91679e-06	2.93831e-06	5.23785e-06	7.22043e-06	6.04199e-06	1.7391e-06	0.000434469	8.5433e-05	4.9686e-06	2.78923e-06	4.43148e-06	6.4232e-06	6.48442e-06	4.9232e-06	5.30735e-06	8.65223e-07	0.000314314	1.20276e-05	5.65535e-06	4.03119e-06	3.92453e-06	4.15589e-06	5.53288e-06	5.708e-06	4.8785e-06	4.50152e-06	0.000328068	0	4.49789e-06	4.06992e-06	6.65688e-06	1.04322e-05	7.16343e-06	8.36111e-06	8.36278e-06	7.30318e-06	0.00025856	9.25884e-05	4.41169e-06	2.30862e-06	8.11891e-06	5.22106e-06	5.50032e-06	6.87599e-06
A	P70	4.75139e-05	1.97909e-05	5.99049e-06	5.63211e-06	5.1319e-06	4.39196e-06	5.09684e-06	4.22929e-06	2.79341e-05	1.02604e-05	0.000151419	6.44967e-05	4.33774e-06	1.15135e-05	6.37964e-06	1.05732e-05	1.01395e-05	6.96521e-06	1.15031e-05	5.87574e-06	0.000133522	5.69328e-07	6.40674e-06	8.12467e-06	6.61505e-06	1.37341e-05	8.1715e-06	5.31373e-06	1.46255e-05	0	0.000160373	1.16288e-05	6.61006e-06	7.69676e-06	8.90006e-06	7.15726e-06	9.05502e-06	8.45859e-06	8.78392e-06	3.29736e-06	0.000193473	2.25562e-05	7.37415e-06	9.20994e-06	7.59879e-06	6.28146e-06	1.69649e-05	1.0588e-05
A	P70	8.88227e-05	5.48867e-05	4.00638e-06	5.02154e-06	6.43359e-06	1.06114e-05	4.26508e-06	6.15944e-06	1.79048e-05	0	0.000308822	6.28855e-05	5.04119e-06	6.53492e-06	7.1505e-06	5.93386e-06	5.60764e-06	6.56455e-06	4.28694e-06	3.17356e-06	0.000200732	1.25505e-05	4.57273e-06	6.21818e-06	6.91968e-06	5.33485e-06	5.77534e-06	6.46303e-06	9.29036e-06	1.43977e-06	0.000244649	1.11167e-05	4.83842e-06	5.79591e-06	3.66419e-06	5.59355e-06	3.03333e-06	4.78366e-06	4.06931e-06	4.56184e-06	0.000214482	7.115e-05	6.85992e-06	3.1411e-06	6.03896e-06	3.51334e-06	7.01017e-06	7.64808e-06
A	P70	6.09409e-05	3.07665e-05	1.16063e-05	1.06288e-05	1.37207e-05	8.42803e-06	3.59874e-06	5.0514e-06	1.06144e-05	1.18248e-05	0.000242013	5.73025e-05	7.44139e-06	9.76049e-06	8.40858e-06	8.91177e-06	1.05038e-05	4.53282e-06	1.12187e-05	0	0.00016152	1.14643e-05	6.74379e-06	7.16053e-06	7.1922e-06	7.1118e-06	5.20238e-06	6.44208e-06	1.10093e-05	0	0.000182088	1.12448e-06	8.69646e-06	9.70675e-06	8.48174e-06	5.00601e-06	4.38542e-06	7.85061e-06	7.43426e-06	4.33399e-06	0.000202559	6.2553e-05	1.04255e-05	7.36584e-06	1.27675e-05	5.0578e-06	1.06182e-05	1.07469e-05
A	P70	4.8392e-05	1.90239e-05	4.12887e-06	1.02558e-05	6.86155e-06	3.37544e-06	2.2134e-06	1.0071e-05	2.96628e-06	8.03323e-05	0.000233443	5.25367e-05	6.75088e-06	6.24459e-06	8.56191e-06	7.29987e-06	1.07627e-05	8.17433e-06	9.71091e-06	8.15332e-06	0.000219663	7.3734e-06	7.74691e-06	7.30423e-06	6.00386e-06	7.47012e-06	4.06724e-06	7.10165e-06	7.61748e-06	6.36951e-06	0.00024867	6.04989e-06	2.66539e-06	5.47817e-06	5.40968e-06	3.96962e-06	6.24363e-06	7.89449e-06	6.34954e-06	6.93088e-06	0.000237194	4.96356e-05	4.50981e-06	5.99853e-06	5.98032e-06	6.58608e-06	7.11965e-06	4.98429e-06
A	P70	9.23744e-05	4.18283e-05	7.96457e-06	1.23766e-05	1.29496e-05	3.09415e-06	5.67261e-06	2.22699e-06	7.68575e-06	4.17171e-05	0.000291371	7.20739e-05	1.30069e-05	8.99595e-06	5.09962e-06	4.64122e-06	6.99409e-06	7.62458e-06	1.32376e-05	1.06076e-05	0.000271667	1.14025e-05	4.52663e-06	1.20901e-05	1.26631e-05	6.99049e-06	1.04857e-05	7.21968e-06	4.35473e-06	5.12437e-06	0.000290997	1.93957e-05	5.38611e-06	1.35154e-06	4.72216e-06	7.33428e-06	7.90192e-06	1.64334e-05	1.08463e-05	1.33996e-05	0.000211041	9.52024e-05	3.72444e-06	9.51198e-06	1.54131e-05	3.83904e-06	6.32172e-06	8.82989e-06
A	P70	9.69666e-05	0	7.85191e-06	1.26397e-05	7.85929e-06	2.01749e-05	1.32879e-05	5.59063e-06	8.10236e-06	6.43357e-05	0.00025973	6.06504e-06	4.87992e-06	1.37461e-05	1.10286e-05	1.029e-05	8.26441e-06	8.00275e-06	1.04248e-05	8.11879e-06	0.000220454	7.11093e-06	1.15245e-05	1.06141e-05	8.75055e-06	6.88701e-06	8.75055e-06	6.96803e-06	1.68684e-05	2.9759e-05	0.000191299	0	5.47777e-06	6.72496e-06	8.04271e-06	9.53942e-06	4.21827e-06	1.23916e-05	1.22346e-05	1.86635e-05	0.000111582	6.6966e-05	5.8337e-06	1.3774e-06	8.58851e-06	1.29638e-05	0	8.2378e-06
A	P51	7.68798e-06	2.96265e-05	1.55022e-05	9.98346e-06	7.47911e-06	9.9985e-06	4.71934e-06	8.31778e-06	1.0354e-05	3.73319e-06	8.3843e-05	7.8369e-05	7.64073e-06	5.90148e-06	6.97847e-06	7.04486e-06	9.57586e-06	1.43798e-05	1.31764e-05	1.04075e-05	5.09598e-05	9.78711e-07	6.8948e-06	6.80716e-06	6.10599e-06	8.56974e-06	8.40433e-06	7.88812e-06	4.41764e-06	0	0.000152444	4.99581e-06	8.91065e-06	7.71283e-06	9.06184e-06	8.23359e-06	5.58012e-06	7.17209e-06	1.0402e-05	8.56511e-06	9.40962e-05	4.1387e-05	2.93252e-06	8.18027e-06	1.08096e-05	1.03714e-05	9.46574e-06	5.66776e-06
A	P51	1.3059e-05	6.28035e-05	5.20358e-06	4.51919e-06	4.9227e-06	1.25718e-05	7.32679e-06	6.10569e-06	6.8205e-06	0	0.000164107	5.62326e-05	2.48195e-06	5.92146e-06	6.37957e-06	8.24511e-06	5.62583e-06	1.20798e-05	9.18041e-06	1.87741e-06	7.39896e-05	9.52762e-07	4.92714e-06	6.94564e-06	8.44722e-06	7.29235e-06	5.41082e-06	5.5143e-06	8.63043e-06	0	0.000139196	3.73875e-07	4.65308e-06	7.1491e-06	6.85196e-06	6.73285e-06	6.18841e-06	5.21759e-06	3.99244e-06	6.42221e-06	0.00013534	3.24393e-05	5.74964e-06	9.30752e-06	6.64766e-06	6.56952e-06	3.03084e-06	4.59632e-06
A	P51	2.40661e-05	0	1.37028e-05	6.23569e-06	1.35726e-05	4.92456e-06	9.02326e-06	7.19175e-06	1.24055e-05	8.64656e-06	4.6e-05	8.50967e-05	0	3.72345e-06	7.68712e-06	6.42595e-06	1.081e-06	9.78906e-06	5.405e-06	0	3.49853e-05	0	4.92456e-06	8.40778e-06	1.74243e-05	9.26218e-06	1.06187e-05	6.05496e-06	7.20667e-06	4.25362e-06	8.66105e-05	1.30143e-05	9.94989e-06	6.97356e-06	7.92734e-06	3.243e-06	1.6215e-06	3.54328e-06	1.11703e-05	2.42369e-05	3.41071e-05	2.03061e-05	7.76989e-06	6.84634e-06	6.03165e-06	1.4087e-05	7.20667e-06	3.06284e-06
A	P52	0.000187734	9.82045e-05	7.76734e-06	6.14106e-06	5.11868e-06	9.96939e-06	1.01332e-05	7.85033e-06	1.18824e-05	0	0.000722157	0	8.44811e-06	8.29408e-06	5.11339e-06	1.18198e-05	5.55513e-06	9.75475e-06	1.10425e-05	4.61753e-06	0.000784015	4.21225e-05	4.54314e-06	5.63378e-06	8.08464e-06	9.48512e-06	1.37427e-05	1.05336e-05	8.06228e-06	0	0.000606284	5.08392e-05	7.07597e-06	1.13809e-05	1.09293e-05	6.33933e-06	1.11349e-05	1.1631e-05	1.63925e-05	4.99938e-06	0.000578943	0.000214179	6.76372e-06	7.40903e-06	7.19466e-06	1.03383e-05	1.50566e-05	5.38991e-06
A	P52	0	0	6.74595e-06	1.49838e-05	1.5535e-05	2.94399e-05	1.36829e-05	3.97398e-05	9.04594e-06	2.45684e-05	0.000197435	0	2.98643e-05	2.5219e-05	2.97029e-05	2.36986e-05	2.73003e-05	2.45498e-05	1.51626e-05	1.74903e-05	0.000225613	4.29035e-06	1.73397e-05	9.75647e-06	6.90092e-06	2.36842e-05	2.49792e-05	1.9394e-05	6.54397e-06	2.8734e-05	0.000302879	0	1.76301e-05	1.05057e-05	2.56998e-05	7.4397e-06	2.86491e-05	3.67907e-05	1.08273e-05	1.6295e-05	0.000329227	8.04314e-05	1.98699e-05	3.03633e-05	9.85238e-06	1.9037e-05	2.93884e-05	1.11842e-05
A	P52	0	0	4.46723e-05	6.26698e-05	5.88532e-05	4.40845e-05	3.98584e-05	4.42928e-05	3.73623e-05	0	0	0	5.18229e-05	5.5581e-05	3.09841e-05	4.08728e-05	5.30404e-05	3.27278e-05	6.28687e-05	0	0	0	4.44594e-05	4.77587e-05	6.39748e-05	4.84519e-05	5.11569e-05	6.42703e-05	4.76524e-05	2.95371e-07	0	0	5.85797e-05	3.11142e-05	4.20489e-05	3.53867e-05	4.77037e-05	4.51039e-05	4.849e-05	1.16904e-05	1.93108e-05	2.35545e-06	4.43829e-05	4.44743e-05	6.29619e-05	4.53205e-05	3.46382e-05	3.33319e-05
A	P52	0	0	1.52449e-05	7.12632e-06	1.57298e-05	3.60037e-05	0	1.85262e-05	9.43785e-06	4.14669e-05	0	0.00032045	0	1.36325e-05	2.0973e-05	0	6.991e-07	0	1.04865e-05	1.94e-05	0	2.9746e-05	6.991e-06	0	1.66641e-05	3.29559e-05	1.37653e-06	0	0	7.39689e-05	7.59578e-05	0.000158027	0	4.4164e-06	8.8665e-06	0	1.99244e-05	2.97118e-05	6.2919e-06	1.52135e-05	2.13144e-05	0	0	9.7874e-06	1.66467e-05	1.69101e-05	1.60793e-05	4.1946e-06
A	P52	4.82347e-05	1.00565e-05	4.42092e-06	4.9958e-06	6.01604e-06	5.14609e-06	3.47822e-06	5.77197e-06	3.98491e-06	2.73952e-05	0.000145821	7.87298e-05	3.92322e-06	5.61815e-06	5.2884e-06	4.4533e-06	4.73057e-06	8.59737e-06	7.77262e-06	2.35377e-05	8.10134e-05	6.14989e-06	2.91489e-06	6.52348e-06	5.76792e-06	4.00157e-06	8.05477e-06	1.31948e-06	5.83472e-06	8.13426e-06	0.00010372	0	3.76526e-06	4.08569e-06	5.28367e-06	3.18716e-06	3.61182e-06	4.57345e-06	3.7026e-06	2.83869e-06	7.39848e-05	3.35131e-05	6.13405e-06	6.95361e-06	4.32067e-06	4.60718e-06	2.15824e-06	2.66102e-06
A	P52	0	0	0	5.20746e-05	6.81349e-06	0	0	9.24688e-06	0	0	0.000169424	0.000231152	2.09272e-05	2.23872e-05	2.48206e-05	3.94209e-05	2.43339e-06	1.3627e-05	0	8.93054e-05	0	0.000129238	0	8.76021e-06	0	0	9.87931e-06	0	1.44186e-05	0.000210238	0.000108962	1.26536e-05	0	4.86678e-07	0	0	1.60604e-05	9.27744e-06	8.24297e-06	0	1.21556e-05	0	9.73356e-06	0	3.26074e-05	1.5087e-05	8.76021e-06	2.28739e-05
A	P52	0.000231352	7.67026e-05	4.19764e-06	4.38277e-06	6.25149e-06	7.38093e-06	5.00753e-06	8.93056e-06	6.14972e-06	6.09596e-06	0.000633986	6.48767e-05	5.2712e-06	5.66535e-06	7.14233e-06	1.14221e-05	5.05026e-06	9.06478e-06	8.84124e-06	6.55577e-06	0.000327452	3.61051e-05	5.20475e-06	8.48264e-06	8.43177e-06	5.42173e-06	8.6775e-06	6.35558e-06	1.29508e-05	4.78653e-07	0.000365112	4.4118e-06	4.22065e-06	6.90867e-06	2.26716e-06	5.45663e-06	8.25591e-06	8.61553e-06	3.43438e-06	1.49982e-05	0.000254994	0.000203594	7.07221e-06	7.0947e-06	9.95021e-06	5.93403e-06	7.711e-06	8.6347e-06
A	P52	6.7172e-05	3.71654e-05	6.21084e-06	4.04761e-06	4.94713e-06	4.26404e-06	5.02789e-06	2.66955e-06	6.475e-06	4.92449e-05	0.00026067	7.11347e-05	5.30395e-06	4.24569e-06	5.44692e-06	4.91421e-06	3.59162e-06	3.57594e-06	5.02671e-06	1.05396e-05	9.91653e-05	1.46923e-05	5.14434e-06	5.2306e-06	5.1483e-06	4.14604e-06	5.4688e-06	2.25866e-06	5.6221e-06	9.66503e-06	0.000206928	0	3.34068e-06	5.93118e-06	3.50271e-06	7.04577e-06	3.57444e-06	5.59699e-06	3.35643e-06	4.6683e-06	0.000116741	4.41033e-05	5.23844e-06	4.10919e-06	3.60695e-06	6.3712e-06	4.47328e-06	6.52378e-06
A	P52	0	7.80692e-05	4.4153e-06	2.15859e-05	1.83971e-05	1.03024e-05	1.03024e-05	1.56988e-05	1.79065e-05	5.10914e-05	0.000284428	0.000585806	1.52083e-05	0	9.81178e-06	5.39648e-06	2.57559e-05	0	2.19474e-05	0	6.19522e-05	8.01428e-07	1.52083e-05	0	5.88707e-06	2.64918e-05	7.35883e-07	1.96236e-05	4.4153e-06	0	0.00024355	4.13982e-05	9.56648e-06	3.336e-05	2.37936e-05	1.9936e-05	1.34241e-05	4.4153e-06	3.43412e-06	0	0	4.03509e-05	2.28124e-05	1.83971e-05	1.7764e-05	1.85956e-06	1.4921e-05	8.13668e-06
A	P53	6.3503e-05	5.91338e-05	2.97976e-05	2.18772e-05	3.39885e-05	2.1685e-05	1.5693e-05	2.27556e-05	1.55629e-05	6.27801e-05	0.00032831	0.000103483	6.45935e-06	1.30725e-05	2.18319e-05	2.19994e-05	2.18388e-05	2.70678e-05	2.37535e-05	7.97499e-05	0.000141721	1.83015e-05	8.91005e-06	1.47743e-05	1.76461e-05	2.69197e-05	3.11009e-05	8.30488e-06	1.79939e-05	3.44579e-05	0.000146558	1.35339e-05	2.93747e-05	1.10732e-05	2.73754e-05	3.74721e-05	1.18535e-05	3.00322e-05	1.76863e-05	6.25165e-05	0.000270832	0.000140722	0	1.0458e-05	2.6914e-05	2.13774e-05	9.38144e-06	1.89167e-05
A	P53	0.000280605	0.000108462	3.36043e-05	4.86413e-05	3.41504e-05	5.14215e-05	2.94934e-05	4.02591e-05	3.98944e-05	1.11376e-05	0.000715561	0.000146299	4.29964e-05	3.26499e-05	3.12777e-05	4.39468e-05	3.15661e-05	3.26519e-05	5.14549e-05	5.54591e-05	0.000329484	8.34224e-05	1.79136e-05	3.79193e-05	2.32746e-05	2.85048e-05	3.88346e-05	2.6282e-05	1.72002e-05	1.24247e-05	0.000368593	1.50369e-05	2.95402e-05	3.45303e-05	4.35418e-05	3.26733e-05	4.11794e-05	2.51943e-05	3.40626e-05	1.66866e-05	0.000311119	0.000178351	4.34769e-05	3.45196e-05	3.15294e-05	4.45707e-05	4.99488e-05	2.54447e-05
A	P53	0.000187627	0.00012656	1.00176e-05	6.23042e-06	8.93062e-06	1.27063e-05	6.68558e-06	9.72448e-06	1.38399e-05	5.22091e-06	0.000935992	8.42303e-05	1.11544e-05	1.19416e-05	1.56232e-05	1.52922e-05	1.21961e-05	7.96414e-06	1.48913e-05	9.18731e-05	0.000405186	5.84481e-05	1.24595e-05	9.58154e-06	3.97195e-06	1.61669e-05	1.094e-05	1.16991e-05	1.98941e-05	0	0.00049067	3.44409e-07	7.6233e-06	1.45809e-05	2.19268e-05	1.04071e-05	6.6248e-06	7.35413e-06	7.49595e-06	3.20108e-05	0.000424189	0.000182739	1.45057e-05	1.04958e-05	1.44035e-05	1.12667e-05	1.11728e-05	9.95454e-06
A	P54	2.22365e-05	5.99382e-05	1.73983e-05	1.3253e-05	1.10176e-05	1.25663e-05	1.893e-05	8.80563e-06	1.57047e-05	0	0.000159385	0.00013285	2.04882e-05	1.9389e-05	1.88758e-05	1.11333e-05	1.2786e-05	1.35128e-05	2.30736e-05	2.42252e-06	4.7457e-05	6.59733e-06	1.26856e-05	1.39373e-05	1.26692e-05	7.14936e-06	1.4219e-05	7.69091e-06	1.57209e-05	0	9.88285e-05	6.03964e-06	5.8756e-06	1.44368e-05	1.88274e-05	1.88138e-05	1.24169e-05	1.83074e-05	1.91414e-05	1.94349e-06	6.61546e-05	1.76875e-05	1.91525e-05	1.0023e-05	1.92938e-05	1.35811e-05	1.07566e-05	1.08009e-05
A	P54	0	2.44802e-05	1.21676e-05	6.94475e-06	1.01643e-05	1.54065e-05	1.0752e-05	1.76364e-05	1.11975e-05	0	0.000134558	7.78875e-05	1.19926e-05	7.78524e-06	1.04662e-05	7.35813e-06	7.2175e-06	7.81471e-06	1.95966e-05	3.48587e-07	9.18167e-05	7.69141e-06	1.32731e-05	1.44178e-05	8.56096e-06	1.21265e-05	9.22949e-06	1.85579e-05	2.38429e-05	0	0.00011299	7.76705e-06	7.71321e-06	1.17062e-05	9.5943e-06	1.82224e-05	1.36783e-05	1.22203e-05	6.0016e-06	3.8846e-06	9.136e-05	3.31732e-05	1.08522e-05	9.21638e-06	1.10345e-05	7.86758e-06	1.30355e-05	1.31628e-05
A	P54	0	8.45321e-05	1.97659e-06	8.84264e-06	2.3511e-05	2.16385e-05	1.88149e-05	1.14581e-05	2.04941e-05	0	7.38347e-05	0.000170663	1.31079e-05	6.97008e-06	1.77893e-05	1.77121e-05	1.73463e-05	1.58875e-05	1.52178e-05	7.19368e-06	6.22632e-06	2.15864e-05	8.84264e-06	2.11183e-05	1.16996e-05	8.0312e-06	1.98359e-05	2.81657e-05	2.32947e-05	0	0	6.60054e-06	1.02614e-05	1.04404e-05	1.39029e-05	1.9974e-05	1.36086e-05	1.58018e-05	1.3204e-05	1.14817e-05	8.46292e-05	1.81505e-05	1.77402e-05	1.1072e-05	1.73431e-05	1.87109e-05	2.04941e-05	1.42522e-05
A	P54	0	4.59079e-05	2.59455e-05	1.90685e-05	1.49014e-05	2.54839e-05	1.35881e-05	1.87703e-05	2.60458e-05	0	0.000128032	0.000119329	2.73136e-05	1.7322e-05	3.04926e-05	1.75868e-05	1.40343e-05	2.28725e-05	4.40056e-05	1.65937e-05	9.09329e-05	7.70855e-06	1.21518e-05	3.17627e-05	1.86647e-05	1.02385e-05	2.64654e-05	1.08444e-05	2.46591e-05	0	8.01377e-05	1.14647e-05	1.43194e-05	1.69365e-05	1.64841e-05	1.06465e-05	2.2831e-05	3.19353e-05	1.51126e-05	2.12829e-06	0.000106	3.80268e-05	1.31286e-05	1.23709e-05	1.12435e-05	1.91822e-05	1.33071e-05	1.65837e-05
A	P54	0.000201727	7.60459e-05	1.22071e-05	1.17575e-05	8.99981e-06	1.40862e-05	7.58436e-06	6.60215e-06	3.47726e-06	0	0.000630489	3.84236e-05	8.65098e-06	7.16846e-06	1.56973e-05	3.65354e-06	1.07196e-05	1.04636e-05	9.90677e-06	4.64837e-05	0.000378543	0	1.1023e-05	1.20331e-05	6.76047e-06	1.19034e-05	4.77512e-06	7.15431e-06	1.06379e-05	0	0.000491708	0	9.22506e-06	6.92276e-06	5.72955e-06	1.42373e-05	1.08354e-05	8.70062e-06	5.87023e-06	2.30959e-05	0.000435982	0.000140805	9.54706e-06	6.3661e-06	8.8598e-06	1.41476e-05	1.0561e-05	7.32543e-06
A	P54	0	0.000138043	5.77638e-05	1.82797e-05	1.31614e-05	2.92475e-05	1.46237e-05	0	0	0.000186683	0.000667344	0	2.63227e-05	0	4.82584e-05	2.55916e-05	0	5.99574e-05	1.31614e-05	0	0	1.38926e-05	0	0	3.58282e-05	0	2.70539e-05	1.38926e-05	3.21722e-05	0.00011699	0.000198517	0	2.70539e-05	1.68173e-05	0	5.33767e-05	2.68067e-05	3.24195e-05	7.23876e-05	0.000150501	2.16932e-05	0	0	0	0	3.07099e-05	0	1.24302e-05
A	P54	0	7.17454e-05	1.37884e-05	2.99813e-05	1.46537e-05	2.222e-05	9.48183e-06	1.37918e-05	2.65481e-05	1.32923e-05	0.000213248	4.88458e-05	9.20118e-06	2.24049e-05	1.50368e-05	1.48947e-05	1.20915e-05	2.62317e-05	1.72733e-05	0	0.000203151	0	1.51326e-05	2.59553e-05	2.27344e-05	2.99433e-05	2.70061e-05	1.95468e-05	2.84717e-05	0	0.000169028	0	2.73153e-05	1.79101e-05	1.53407e-05	1.7603e-05	1.24542e-05	1.70481e-05	3.35216e-05	1.0384e-05	0.000172021	4.69303e-05	1.74312e-05	9.54133e-06	3.03973e-05	1.44622e-05	1.48453e-05	6.03389e-06
A	P54	7.00502e-05	6.59182e-05	2.64253e-05	1.14921e-05	2.74951e-05	3.33514e-05	9.82676e-06	2.48151e-05	3.15647e-05	6.4464e-06	0.000249595	0	3.06302e-05	9.76824e-06	2.33262e-05	1.89501e-05	2.25407e-05	2.01019e-05	1.83614e-05	2.49541e-05	0.000191929	0	1.77802e-05	1.49699e-05	1.71489e-05	1.59105e-05	9.62824e-06	1.85724e-05	4.39615e-05	0	0.000567877	0	2.36203e-05	3.69284e-05	1.97528e-05	1.58816e-05	1.99513e-05	1.61794e-05	2.12417e-05	3.42448e-06	0.000283586	0.000152761	1.9455e-05	2.37232e-05	1.19449e-05	1.56495e-05	2.14402e-05	4.46671e-06
A	P54	0	1.11165e-05	5.46362e-06	1.93127e-05	2.05114e-05	1.62976e-05	1.40958e-05	1.46727e-05	1.98177e-05	0	5.2919e-05	0.000294026	2.31624e-05	2.28566e-05	3.06793e-05	1.69594e-05	1.76263e-05	2.80841e-05	3.14532e-05	0	0	2.3838e-05	2.06088e-05	1.73405e-05	1.48591e-05	9.05556e-06	1.27749e-05	5.13726e-06	1.3053e-05	0	9.69447e-05	7.42071e-05	1.46866e-05	1.86777e-05	1.85757e-05	2.21043e-05	1.16238e-05	2.45816e-05	1.26719e-05	3.5729e-06	3.77084e-05	8.73935e-06	1.95319e-05	2.08657e-05	1.34341e-05	9.4805e-06	7.09775e-06	2.07705e-05
A	P54	0	2.74164e-05	1.99948e-05	3.05131e-05	7.75202e-06	1.31031e-05	7.60867e-06	1.93467e-05	1.98008e-05	0	4.34183e-05	5.06442e-05	1.26814e-05	1.12455e-05	2.30618e-05	1.23411e-05	1.37807e-05	2.97263e-05	2.06133e-05	0	8.76036e-05	1.48886e-05	1.15529e-05	1.4645e-05	1.51552e-05	2.45998e-05	2.44642e-05	1.3613e-05	2.43714e-05	0	0.000153646	0	2.48271e-05	7.16752e-06	1.35082e-05	3.00828e-05	3.06591e-05	1.66722e-05	1.09666e-05	0	0.000132212	4.3769e-05	1.65439e-05	9.27344e-06	2.34563e-05	1.34036e-05	1.81233e-05	1.02832e-05
A	P54	7.14832e-06	4.00634e-05	9.11429e-06	1.48223e-05	1.75616e-05	1.46672e-05	7.34875e-06	1.78229e-05	1.1609e-05	0	0.00016428	3.59509e-05	9.89084e-06	1.25737e-05	1.3585e-05	1.15928e-05	1.93069e-05	2.18243e-05	1.61148e-05	7.43469e-06	0.000126489	4.03927e-06	1.48512e-05	1.61814e-05	1.36364e-05	5.3599e-06	1.81853e-05	1.00196e-05	1.03485e-05	0	0.000180681	8.79319e-06	1.11965e-05	9.47733e-06	1.59541e-05	1.59692e-05	1.41422e-05	1.73774e-05	7.9648e-06	2.77119e-06	8.67304e-05	6.08472e-05	6.74636e-06	1.21985e-05	1.45483e-05	1.54034e-05	2.45612e-05	1.44742e-05
A	P54	3.25788e-05	2.86787e-05	6.21554e-06	1.02312e-05	1.16846e-05	1.23056e-05	1.3831e-05	1.46431e-05	1.77639e-05	1.14932e-06	0.000247816	1.45837e-05	1.44228e-05	1.5077e-05	7.84983e-06	9.45165e-06	1.3107e-05	1.25686e-05	1.01578e-05	5.68882e-06	0.000225066	0	7.13941e-06	7.6398e-06	9.75506e-06	1.00093e-05	7.35045e-06	7.23321e-06	8.83202e-06	0	0.000242438	7.13546e-06	6.1928e-06	8.13678e-06	1.03559e-05	1.77903e-05	1.17086e-05	7.63024e-06	1.1534e-05	2.2431e-06	0.000166634	7.78929e-05	1.1104e-05	1.21874e-05	1.24899e-05	1.78567e-05	1.14706e-05	6.59786e-06
A	P55	1.60458e-05	5.27658e-05	6.69223e-06	7.12879e-06	8.66186e-06	1.00066e-05	1.12073e-05	1.27437e-05	7.09238e-06	5.75683e-06	0.000220906	0.000223522	1.06692e-05	1.44052e-05	1.78597e-05	1.83257e-05	1.44321e-05	9.07866e-06	1.88921e-05	1.64152e-05	2.96089e-05	2.94972e-06	7.70369e-06	1.04249e-05	8.73851e-06	8.24026e-06	1.41809e-05	8.52771e-06	1.27104e-05	0	0.000176125	9.30019e-06	5.7403e-06	1.45462e-05	1.46467e-05	1.35885e-05	9.88831e-06	7.47373e-06	5.94481e-06	5.32327e-06	6.60924e-05	2.01166e-05	1.53118e-05	1.39579e-05	7.32042e-06	1.32994e-05	1.49966e-05	9.09244e-06
A	P55	1.43374e-05	5.8525e-05	1.55741e-05	1.10231e-05	2.05344e-05	2.32429e-05	9.88927e-06	1.0852e-05	1.18076e-05	8.51374e-07	8.85151e-05	0.000180243	1.26975e-05	1.25611e-05	1.43615e-05	1.25978e-05	9.38536e-06	1.85797e-05	2.58769e-05	1.75876e-05	2.81508e-05	1.68426e-05	9.46064e-06	1.88532e-05	9.86975e-06	1.66309e-05	1.21551e-05	1.09601e-05	1.11311e-05	5.24605e-06	0.00020173	3.38143e-06	1.7146e-05	8.88029e-06	1.18419e-05	8.62949e-06	6.04694e-06	1.33614e-05	1.41648e-05	4.28325e-06	9.38851e-05	2.17942e-05	1.18419e-05	1.35426e-05	2.8912e-05	1.61112e-05	1.29898e-05	9.02909e-06
A	P55	0	3.1202e-05	1.05988e-05	7.75157e-06	0	1.07045e-05	1.70719e-05	6.26502e-06	7.20795e-06	1.71351e-05	0.000254547	1.66485e-05	1.32211e-05	3.66622e-06	6.27508e-06	9.51871e-06	9.86022e-06	1.6296e-05	2.26464e-05	1.91944e-05	0.000118857	6.18532e-07	9.52364e-06	6.1915e-06	5.62912e-06	7.84385e-06	7.91359e-06	1.81095e-05	7.75157e-06	0	0.000211156	0	2.12245e-06	7.49936e-06	5.24534e-06	1.65083e-05	3.41438e-06	9.59718e-06	4.06035e-06	5.81368e-06	0.000132054	7.59008e-05	1.10737e-05	1.76256e-05	8.67438e-06	4.67996e-06	1.10077e-05	1.13505e-05
A	P55	9.5931e-06	0	6.37449e-06	6.7178e-06	2.46777e-06	6.8549e-06	1.68156e-05	1.6889e-05	2.20287e-05	1.30683e-05	0.000130495	0.000137416	9.28605e-06	6.13748e-06	9.32267e-06	4.5739e-06	1.35916e-05	1.24248e-05	2.12941e-05	1.86526e-05	5.48551e-05	1.65903e-05	1.87309e-05	1.35727e-05	6.71437e-06	1.29758e-05	1.02708e-05	9.66043e-06	1.8129e-05	0	0.000105205	0	6.16941e-06	9.04847e-06	5.14118e-06	8.20058e-06	8.87156e-06	1.21298e-05	2.23469e-05	8.43153e-06	5.19944e-05	5.61074e-05	5.82667e-06	1.46009e-05	1.22017e-05	1.91937e-06	9.18557e-06	5.27828e-06
A	P56	0.000112796	7.7e-05	6.58869e-06	7.57055e-06	1.17435e-05	7.45335e-06	9.03679e-06	1.09374e-05	3.81459e-06	3.49331e-06	0.000294489	0	1.22724e-05	1.00382e-05	5.36534e-06	9.92077e-06	9.17852e-06	9.03425e-06	7.86499e-06	2.10132e-06	0.000102875	7.51535e-07	7.25571e-06	5.51781e-06	1.56811e-05	6.4688e-06	9.1092e-06	7.72494e-06	7.23732e-06	0	0.000162639	0	7.71348e-06	7.17581e-06	4.90581e-06	8.4022e-06	6.6666e-06	1.0438e-05	7.6643e-06	4.26144e-06	0.000195998	0.000120868	5.95003e-06	5.46073e-06	7.56897e-06	1.32615e-05	1.05499e-05	6.19792e-06
A	P56	0	0.00015016	2.34011e-05	2.38854e-05	2.42579e-05	2.05686e-05	1.69466e-05	3.15699e-05	3.05232e-05	1.71391e-05	8.76233e-05	0	2.34347e-05	2.71317e-05	2.14566e-05	2.36432e-05	2.07042e-05	4.07267e-05	2.60855e-05	0	0	0	1.65366e-05	2.04999e-05	4.11645e-05	2.82619e-05	2.05007e-05	3.91306e-05	2.08023e-05	0	0.000280291	0	3.34421e-05	1.95477e-05	2.79871e-05	1.21727e-05	2.07638e-05	2.45999e-05	3.23899e-05	1.58382e-05	0.000170848	5.17281e-05	3.11599e-05	2.76342e-05	1.06323e-05	1.2952e-05	2.34011e-05	1.107e-05
A	P56	5.09226e-05	7.31649e-05	4.70852e-06	5.86361e-06	3.09147e-06	5.68742e-06	1.45266e-06	5.36099e-06	4.27743e-06	2.96323e-05	0.000153665	0	4.30772e-06	4.4048e-06	7.12575e-06	7.33104e-06	3.34313e-06	4.7587e-06	4.95979e-06	2.02079e-06	4.26017e-05	0	3.22424e-06	4.02767e-06	6.34418e-06	5.94084e-06	5.39118e-06	3.11487e-06	6.86936e-06	0	9.42686e-05	0	4.54787e-06	2.1478e-06	4.47225e-06	5.87906e-06	4.7587e-06	2.63535e-06	2.71065e-06	7.57139e-06	0.000107164	5.18674e-05	3.85253e-06	6.02307e-06	4.41233e-06	5.48906e-06	5.0147e-06	6.61097e-06
A	P56	0	0	3.51148e-05	2.63395e-05	2.99819e-05	4.10144e-05	3.74558e-05	2.58271e-05	2.13007e-05	2.24874e-05	0	0	3.07897e-05	2.56404e-05	3.53734e-05	3.26385e-05	1.42526e-05	2.75494e-05	2.0419e-05	0	0	0	2.38306e-05	2.92007e-05	3.31434e-05	2.15328e-05	2.43013e-05	1.94672e-05	1.86166e-05	3.17917e-05	0	0	3.70407e-05	1.17049e-05	2.72348e-05	2.38973e-05	1.90975e-05	3.84415e-05	4.13689e-05	4.49781e-06	0	1.63814e-05	2.15406e-05	3.20025e-05	2.29491e-05	2.20546e-05	2.53812e-05	3.50266e-05
A	P57	8.92429e-05	0.000196876	5.01391e-06	3.75996e-06	7.46349e-06	7.42822e-06	5.71163e-06	6.28475e-06	4.52488e-06	4.59726e-06	0.000477221	1.76076e-05	3.65415e-06	6.21035e-06	5.98685e-06	9.43909e-06	3.44128e-06	5.98269e-06	5.26959e-06	4.34099e-06	0.000208234	9.80636e-06	2.75119e-06	2.53251e-06	5.99619e-06	4.99681e-06	6.08735e-06	9.40163e-06	5.86296e-06	0	0.000228817	0	5.80619e-06	4.74114e-06	4.3519e-06	7.76853e-06	6.97151e-06	3.91972e-06	6.21232e-06	4.1142e-06	0.000221757	7.95828e-05	4.44022e-06	8.37538e-06	9.04373e-06	4.70979e-06	6.34643e-06	9.63623e-06
A	P57	1.7222e-05	8.25376e-05	4.40843e-06	7.95811e-06	4.11288e-06	6.31621e-06	5.57596e-06	8.10137e-06	2.6807e-06	2.98838e-08	0.000221334	2.35647e-05	5.59912e-06	6.29978e-06	6.36993e-06	4.89332e-06	4.18355e-06	5.34139e-06	4.65443e-06	5.24905e-08	6.46615e-05	0	4.89101e-06	6.21568e-06	4.58946e-06	4.96131e-06	4.91636e-06	6.84597e-06	6.31943e-06	2.50869e-06	0.000102509	0	4.59924e-06	5.55824e-06	3.87511e-06	7.56322e-06	5.72608e-06	4.10954e-06	6.92936e-06	2.6997e-06	0.000106973	2.29904e-05	5.92726e-06	4.76845e-06	5.37438e-06	4.90051e-06	6.10673e-06	5.92959e-06
A	P57	1.75001e-05	0.000333092	9.89757e-06	9.35275e-06	9.44355e-06	9.49556e-06	2.5813e-06	7.9907e-06	1.40417e-05	1.59565e-05	0.000326318	0	1.86423e-05	1.56182e-05	5.53901e-06	5.99302e-06	7.44588e-06	2.20652e-05	1.0376e-05	0	4.25463e-05	0	1.06239e-05	2.17928e-05	6.08383e-06	1.00792e-05	3.35973e-06	1.20089e-05	1.22771e-05	0	6.15621e-05	0	7.84818e-06	6.35624e-06	1.90687e-06	1.00227e-05	6.08787e-06	5.86388e-06	6.82119e-06	1.89594e-06	0.000127333	1.06614e-05	6.01933e-06	7.71829e-06	2.11572e-05	1.47819e-05	1.33562e-05	9.54524e-06
A	P58	0	6.91841e-05	1.70491e-05	1.71137e-05	1.31795e-05	2.83176e-05	2.59734e-05	2.02406e-05	1.00553e-05	0	0.000204804	7.05255e-05	1.746e-05	1.14148e-05	6.87817e-06	1.69759e-05	1.90634e-05	2.66833e-05	2.07017e-05	4.37604e-05	0	0	1.33173e-05	1.47076e-05	1.50734e-05	1.13417e-05	1.73418e-05	2.15126e-05	1.13224e-05	0	0	2.60126e-05	1.083e-05	9.51184e-06	1.11641e-05	1.33485e-05	2.15126e-05	1.77808e-05	9.38761e-06	1.79346e-05	5.75153e-06	1.91512e-05	2.21122e-05	1.65425e-05	1.98624e-05	1.49265e-05	1.86999e-05	1.08295e-05
A	P58	0	0	4.64345e-05	6.02416e-05	5.45528e-05	2.91091e-05	5.45974e-05	5.7424e-05	3.60004e-05	2.09083e-05	5.46849e-05	0	5.77422e-05	2.85989e-05	2.32929e-05	2.83155e-05	3.51454e-05	4.87945e-05	3.86508e-05	1.80721e-05	0	1.77654e-05	2.82842e-05	3.43771e-05	5.70595e-05	1.81106e-05	4.9473e-05	5.16816e-05	3.44544e-05	0	0	0	3.86508e-05	7.77612e-05	3.92954e-05	2.32645e-05	3.9681e-05	4.99147e-05	3.09206e-05	6.94978e-06	1.50259e-05	1.86628e-05	3.39094e-05	3.89749e-05	3.99759e-05	2.60617e-05	5.15553e-05	3.37742e-05
A	P58	4.42298e-05	0.000109626	6.83341e-06	1.2202e-05	1.51849e-05	1.16981e-05	1.58929e-05	1.49204e-05	1.62043e-05	1.9169e-05	0.000667093	0.00113652	1.44359e-05	1.84411e-05	4.14931e-05	1.95525e-05	1.90107e-05	1.42855e-05	3.30252e-05	1.35064e-05	3.82311e-05	6.83367e-05	1.45765e-05	1.21412e-05	5.31599e-06	2.03299e-05	1.66066e-05	9.77812e-06	9.69549e-06	0	0.000618896	0.000263518	1.20874e-05	2.29476e-05	1.48602e-05	1.65783e-05	1.98345e-05	1.53894e-05	1.37262e-05	4.24288e-06	9.51386e-06	4.62464e-05	1.60857e-05	1.54475e-05	1.27025e-05	1.5522e-05	1.16173e-05	1.31576e-05
A	P58	6.61598e-05	3.76215e-05	6.17135e-06	1.58692e-05	5.04529e-06	1.36341e-05	6.61216e-06	1.07448e-05	1.26182e-05	2.76598e-05	7.4418e-05	3.81296e-05	9.58548e-06	1.75704e-05	1.18537e-05	7.27337e-06	9.42232e-06	1.59437e-05	1.4361e-05	2.94203e-05	9.41453e-05	0	7.93459e-06	1.39957e-05	8.09989e-06	6.84177e-06	1.26511e-05	1.15292e-05	1.15162e-05	1.08536e-07	0.000161939	1.84777e-05	1.07035e-05	9.03661e-06	9.75293e-06	1.12407e-05	4.0775e-06	9.37412e-06	9.37813e-06	1.81931e-06	7.31282e-05	8.89059e-05	5.73054e-06	5.58808e-06	1.21382e-05	5.95692e-06	1.7348e-05	1.16456e-05
A	P58	2.79957e-05	5.12054e-05	1.24489e-05	1.5079e-05	2.08906e-05	9.08294e-06	1.11022e-05	1.48539e-05	1.20975e-05	0	0.000112098	0.000270506	2.1732e-05	1.45605e-05	1.49305e-05	1.22507e-05	1.04995e-05	1.2547e-05	1.50132e-05	0	0	0	4.1952e-06	1.60982e-05	9.80052e-06	1.69212e-05	1.15234e-05	2.50767e-05	1.00289e-05	0	0.000159871	3.55339e-05	1.04896e-05	1.13319e-05	1.07959e-05	8.42232e-06	1.84525e-05	1.50071e-05	2.27403e-05	6.39627e-06	2.35796e-05	2.45779e-05	1.48539e-05	4.85544e-06	7.62492e-06	7.35039e-06	4.74713e-06	5.51279e-06
A	P58	1.25273e-05	4.0178e-05	8.32068e-06	7.55822e-06	1.63985e-05	1.20233e-05	6.2461e-06	7.13961e-06	6.86059e-06	4.1309e-05	3.52029e-05	9.12559e-06	8.38174e-06	6.45984e-06	8.43018e-06	8.97624e-06	7.10332e-06	1.52016e-05	8.13251e-06	2.30341e-05	5.88153e-06	0	7.99546e-06	1.10755e-05	3.93548e-06	7.9066e-06	1.54565e-05	1.02726e-05	1.00824e-05	2.44885e-06	5.83741e-05	1.05067e-06	5.18388e-06	1.0558e-05	7.46669e-06	5.56435e-06	4.06349e-06	7.96882e-06	1.13189e-05	4.98399e-06	4.00302e-05	2.66328e-05	7.26186e-06	5.64622e-06	1.17028e-05	4.25715e-06	5.65947e-06	6.08749e-06
A	P59	0.000160521	0.000145209	6.25798e-06	9.7289e-06	9.61109e-06	8.48104e-06	1.13666e-05	8.85237e-06	4.30954e-06	0	0.000657973	3.09589e-05	7.65013e-06	1.00108e-05	7.36506e-06	6.33851e-06	6.38786e-06	2.49025e-05	2.66662e-05	2.60339e-05	0.00042807	2.26509e-05	4.01835e-06	8.47402e-06	6.83821e-06	6.39961e-06	7.27375e-06	7.54342e-06	3.96558e-05	0	0.000455596	0	7.66384e-06	7.99502e-06	6.74912e-06	7.80738e-06	5.38584e-06	6.11648e-06	7.49425e-06	2.6877e-05	0.000478	0.000172899	4.56637e-06	9.5296e-06	6.17911e-06	9.29969e-06	1.00331e-05	4.33983e-06
A	P59	2.93691e-05	0.000194828	3.49365e-06	1.45014e-05	7.62379e-06	6.89161e-06	1.39074e-05	1.02198e-05	3.12157e-06	0	0.00044224	0.000267701	6.53395e-06	1.3478e-05	1.29496e-05	9.69887e-06	8.8656e-06	2.05349e-05	1.41333e-05	0	0.000100265	5.18125e-06	1.07851e-05	8.96048e-06	1.16145e-05	5.47358e-06	1.63685e-05	6.21749e-06	4.74922e-06	0	0.000283132	0	6.58225e-06	1.258e-05	6.34438e-06	7.61325e-06	9.79454e-06	7.24031e-06	6.81374e-06	8.92466e-06	0.000187532	1.86056e-05	3.38971e-06	8.1534e-06	9.83633e-06	8.4754e-06	9.93737e-06	5.30726e-06
A	P59	0.000244724	0.000359953	6.38582e-06	6.53628e-06	6.40178e-06	6.2534e-06	1.23656e-05	4.96425e-06	3.43394e-06	0	0.000987878	9.41059e-05	6.92189e-06	7.82712e-06	9.56376e-06	3.19858e-06	5.30101e-06	8.41443e-06	5.94561e-06	1.6672e-05	0.000522002	5.55399e-05	5.88946e-06	9.11762e-06	6.62823e-06	7.45735e-06	6.91827e-06	5.58852e-06	1.0024e-05	0	0.00061557	4.35176e-06	5.37289e-06	7.13517e-06	8.2683e-06	7.38292e-06	1.31347e-05	6.66118e-06	2.37749e-06	6.89131e-06	0.000544357	0.000211653	9.46027e-06	9.53794e-06	7.83472e-06	3.50068e-06	6.06104e-06	8.37187e-06
A	P71	9.90255e-05	0.00015518	5.87412e-06	7.29832e-06	1.00092e-05	5.7951e-06	6.85365e-06	7.29365e-06	2.25774e-05	1.25259e-05	0.000283462	0.000381318	8.26002e-06	3.43348e-06	8.7305e-06	5.59541e-06	5.82287e-06	4.74682e-05	0.00010533	3.2552e-05	7.5211e-05	4.57659e-06	6.58448e-06	6.14828e-06	5.13053e-06	1.02679e-05	3.24031e-06	3.97423e-06	5.1725e-06	0	0.000111245	0	5.97009e-06	4.29782e-06	4.41435e-06	4.59343e-06	5.08486e-06	1.63888e-05	7.92614e-06	2.52161e-05	0.000111568	0	7.62771e-06	4.75661e-06	4.79815e-06	7.41533e-06	8.31552e-06	4.65219e-06
A	P71	7.2879e-05	0.000178036	9.11168e-06	6.28954e-06	1.1076e-05	1.08253e-05	3.14992e-06	9.65647e-06	1.75366e-05	0	0.000189516	0.000217082	1.18108e-05	1.50428e-05	7.49577e-06	9.54934e-06	4.62658e-06	4.74375e-05	5.63867e-05	6.9026e-06	0.000184018	0	8.2349e-06	6.58448e-06	1.06476e-05	1.01886e-05	1.09344e-05	2.49764e-06	8.98768e-06	0	0.000133128	0	6.53744e-06	3.5026e-06	8.28353e-06	7.98606e-06	1.08501e-05	1.76942e-05	5.04864e-06	2.4854e-05	0.000232811	1.03379e-05	5.88238e-06	8.77119e-06	1.12046e-05	1.75801e-05	9.93689e-06	9.93689e-06
A	P71	0.000233792	0.000237985	1.30779e-05	1.14658e-05	1.80779e-05	4.99614e-06	1.0288e-05	1.86057e-05	1.68115e-05	0	0.000618702	0.000128346	1.2097e-05	7.05578e-06	7.85745e-06	1.42683e-05	1.01949e-05	3.36452e-05	4.59463e-05	6.2786e-05	0.000442162	2.74278e-05	8.09579e-06	1.23068e-05	1.27858e-05	1.07165e-05	6.31869e-06	1.05662e-05	4.10302e-05	0	0.000418645	0	1.22381e-05	7.20603e-06	1.65234e-05	8.32474e-06	6.22988e-06	1.4448e-05	5.38699e-06	3.71974e-05	0.000487098	0.000115526	7.74653e-06	6.18448e-06	4.52154e-06	1.00739e-05	6.10753e-06	9.37739e-06
A	P72	0	6.87618e-05	1.90598e-05	1.21566e-05	8.46854e-06	5.00004e-06	7.23111e-06	4.00612e-06	1.02169e-05	8.27583e-06	0	0.000319969	1.2218e-05	1.57843e-05	6.63763e-06	1.45667e-05	1.52984e-05	1.23605e-05	1.75505e-05	1.44066e-06	1.99405e-05	0.000122516	8.24331e-06	7.07213e-06	1.01034e-05	3.99584e-06	4.75309e-06	2.12381e-05	1.21415e-05	7.40825e-06	0	0	1.01479e-05	1.92344e-05	8.6847e-06	1.65417e-05	1.34225e-05	1.3963e-05	1.11028e-05	4.34675e-07	3.8916e-06	1.17515e-06	1.03289e-05	1.33396e-05	1.09674e-05	1.48199e-05	1.04785e-05	1.31983e-05
A	P72	0	1.21622e-05	1.21584e-05	8.60416e-06	1.64128e-05	6.06898e-06	1.23735e-05	1.15853e-05	9.68361e-06	0	7.51119e-05	0.000185164	2.32544e-05	1.5048e-05	1.24519e-05	1.35687e-05	8.22033e-06	3.23349e-05	3.22782e-05	7.03254e-06	0	0	2.36257e-05	1.35043e-05	1.28499e-05	1.22633e-05	1.0309e-05	1.35745e-05	3.28009e-05	1.2702e-05	0.00011047	0	1.41638e-05	2.70995e-05	1.41552e-05	1.86655e-05	2.10247e-05	1.6072e-05	1.24777e-05	0	4.32721e-05	1.84573e-05	3.95514e-06	1.45022e-05	2.56043e-05	1.34613e-05	7.87054e-06	6.98382e-06
A	P72	8.36415e-05	3.19673e-05	1.04862e-05	1.25932e-05	7.39195e-06	5.24307e-06	5.09432e-06	1.31874e-05	1.90444e-05	0.00168988	0.000519008	5.4196e-05	1.64728e-05	1.33472e-05	1.1804e-05	1.7321e-05	1.17155e-05	3.03196e-05	3.09456e-05	0.00030063	0.000263393	0	9.91942e-06	1.14152e-05	1.278e-05	1.37295e-05	5.87596e-06	8.53152e-06	1.91173e-05	0.000165229	0.000403739	0	1.03958e-05	1.68412e-05	6.37294e-06	8.11201e-06	8.5876e-06	8.12985e-06	7.33946e-06	1.87162e-05	0.00022779	0.000212022	3.93433e-06	1.56558e-05	7.63723e-06	6.75037e-06	7.35601e-06	1.55906e-05
F	P02	5.34076e-05	1.7188e-05	3.79247e-06	2.41923e-06	3.95763e-06	3.18181e-06	3.91058e-06	4.26232e-06	2.66711e-06	0	0.000136882	3.64627e-06	2.85101e-06	4.83404e-06	2.94413e-06	3.01226e-06	4.11173e-06	5.14677e-06	4.79622e-06	0	0.000121973	5.66956e-06	7.5958e-06	4.19652e-06	5.7666e-06	2.53843e-06	2.65886e-06	3.82758e-06	4.09576e-06	0	0.000102029	5.70783e-06	3.03566e-06	3.69172e-06	2.91666e-06	2.59175e-06	3.66269e-06	4.29199e-06	6.87556e-06	1.90991e-06	0.000107098	3.48284e-05	4.77272e-06	3.87715e-06	4.98094e-06	5.42888e-06	2.44875e-06	3.53359e-06
F	P02	0.000242031	4.01295e-05	1.40167e-05	1.09106e-05	6.71512e-06	1.02762e-05	1.08812e-05	1.06967e-05	1.05318e-05	4.51928e-05	0.000495147	2.97917e-05	8.26987e-06	1.20835e-05	1.42396e-05	8.24128e-06	7.61386e-06	7.5185e-06	1.2559e-05	0	0.000440567	1.1938e-05	8.68524e-06	1.05848e-05	1.16398e-05	8.32957e-06	4.93251e-06	6.11258e-06	8.81199e-06	0	0.000494164	3.06972e-05	4.34476e-06	8.75e-06	4.25878e-06	1.17697e-05	1.19511e-05	9.85032e-06	1.84685e-05	4.3987e-06	0.000353153	0.00019342	8.12971e-06	9.83527e-06	1.04199e-05	1.08446e-05	7.22384e-06	8.69913e-06
F	P02	6.36382e-05	1.81782e-05	4.68048e-06	5.29508e-06	2.26932e-06	3.97131e-06	3.12032e-06	4.79867e-06	3.59572e-06	0	0.000172997	1.40887e-05	2.88393e-06	4.60956e-06	6.00524e-06	4.25398e-06	2.12749e-06	4.13959e-06	8.45987e-06	0	0.000180286	4.5741e-06	5.29508e-06	1.84382e-06	6.34967e-06	3.97106e-06	3.38976e-06	5.38964e-06	4.89323e-06	4.30886e-06	0.000160777	4.71106e-06	3.68765e-06	3.99495e-06	4.77503e-06	7.28663e-06	3.25626e-06	6.61886e-06	6.16972e-06	1.31145e-06	0.000150249	6.03141e-05	4.68048e-06	4.08524e-06	2.41542e-06	2.57663e-06	5.64402e-06	3.98242e-06
F	P02	9.80881e-05	1.50499e-05	4.7436e-06	7.22978e-06	2.97102e-06	1.00405e-05	3.53668e-06	5.92836e-06	5.55633e-06	6.12835e-06	0.000197592	1.54112e-05	3.80222e-06	4.90637e-06	7.35857e-06	5.19093e-06	3.54421e-06	6.34327e-06	4.9306e-06	0	0.000145867	1.49074e-05	5.36206e-06	4.8867e-06	4.86833e-06	3.22112e-06	5.10093e-06	5.98466e-06	2.22054e-06	4.85748e-06	0.000150083	2.19938e-05	5.64728e-06	3.20037e-06	6.02161e-06	5.00679e-06	7.5415e-06	6.32592e-06	6.86737e-06	6.11313e-06	0.000161402	5.61934e-05	4.37331e-06	3.89795e-06	5.07684e-06	6.50292e-06	8.59791e-06	9.48478e-06
F	P02	0.000182016	4.90775e-05	7.41049e-06	5.77456e-06	1.45002e-05	8.98442e-06	9.99548e-06	1.09682e-05	8.86235e-06	8.82794e-06	0.000425936	3.04604e-05	1.2244e-05	1.07031e-05	8.07062e-06	1.10488e-05	8.31287e-06	1.66302e-05	6.39167e-06	1.44854e-05	0.00031119	2.19619e-05	9.42117e-06	9.10654e-06	2.93508e-06	8.93463e-06	9.08799e-06	6.83013e-06	4.45062e-06	4.63287e-06	0.000368747	1.97199e-05	4.72098e-06	9.71992e-06	9.51756e-06	5.84403e-06	8.90123e-06	1.29744e-05	8.87823e-06	9.99482e-06	0.000371349	0.000140766	1.0929e-05	8.65774e-06	1.08091e-05	6.57136e-06	7.62557e-06	1.18823e-05
F	P03	0.000166935	5.91497e-05	4.39049e-06	6.72084e-06	4.95059e-06	5.02711e-06	4.61645e-06	4.86025e-06	5.5547e-06	0	0.00056103	2.72454e-05	4.62378e-06	5.2647e-06	5.01291e-06	2.85395e-06	6.38969e-06	6.91597e-06	1.25201e-05	1.13451e-06	0.000523257	2.68358e-05	4.19693e-06	7.32655e-06	2.41696e-06	4.87009e-06	7.07807e-06	5.29248e-06	4.45867e-06	9.84271e-07	0.000380151	1.15773e-05	4.73786e-06	4.49162e-06	4.34392e-06	5.61384e-06	4.22886e-06	3.06726e-06	1.61603e-05	5.48216e-06	0.000395829	0.000190304	6.84411e-06	4.66566e-06	9.43459e-06	8.08753e-06	3.7695e-06	3.73817e-06
F	P03	6.3143e-05	2.31224e-05	2.2972e-06	5.03196e-06	2.21516e-06	2.13729e-06	2.29689e-06	4.61788e-06	4.67644e-06	2.04074e-07	0.000242806	2.74169e-05	4.23888e-06	2.21516e-06	2.89885e-06	3.19967e-06	4.54048e-06	5.02191e-06	4.65837e-06	6.97364e-07	0.000181984	1.19791e-05	1.59342e-06	3.2471e-06	3.85601e-06	1.30848e-06	4.43452e-06	2.54333e-06	2.70741e-06	2.91252e-06	0.000154805	1.08974e-06	1.64086e-06	6.01647e-07	3.18064e-06	1.16763e-06	3.06293e-06	4.93111e-06	3.95686e-06	3.28171e-06	0.00014459	6.4195e-05	3.77397e-06	4.5944e-06	3.19967e-06	3.60988e-06	2.54333e-06	1.80494e-06
F	P05	8.85387e-05	5.35875e-05	6.41669e-06	2.09618e-06	5.33989e-06	5.19422e-06	6.14337e-06	9.17068e-06	6.15248e-06	1.07185e-05	0.000547332	4.13457e-05	3.48926e-06	3.0182e-06	6.11379e-06	3.89146e-06	6.9431e-06	2.90211e-06	3.94688e-06	9.94458e-06	0.000385602	2.83675e-05	4.80507e-06	2.90211e-06	5.92031e-06	5.3012e-06	5.22381e-06	4.87555e-06	3.8742e-06	4.71605e-06	0.000306947	1.70644e-05	7.77767e-06	2.82472e-06	3.09559e-06	6.86005e-06	6.99271e-06	4.29513e-06	9.28677e-07	7.9876e-06	0.000238766	0.000142691	5.37859e-06	5.10772e-06	2.2443e-06	3.86949e-06	3.05689e-06	2.12822e-06
F	P05	0.000143082	0.00022009	3.88189e-06	3.88189e-06	1.22855e-05	4.75164e-06	3.88189e-06	1.38681e-05	7.26659e-06	8.62642e-07	0.00074738	0.000100273	1.29396e-05	1.59589e-05	8.41076e-06	3.88189e-06	1.2724e-05	4.52887e-06	3.88189e-06	0	0.000545752	4.14912e-05	7.97944e-06	1.48806e-05	7.76378e-06	8.41076e-06	1.25474e-05	9.23427e-06	7.76378e-06	1.46649e-05	0.000465212	1.52792e-05	0	7.97944e-06	7.76378e-06	0	1.2077e-05	0	1.2724e-05	2.2213e-05	0.000484373	8.56172e-05	5.39151e-06	0	8.1951e-06	3.88189e-06	8.41076e-06	7.76378e-06
F	P05	0.000106559	4.46379e-05	4.7859e-06	9.51415e-06	8.66902e-06	9.15202e-06	1.02281e-05	5.60266e-06	1.10016e-05	3.08146e-06	0.000433897	1.93353e-05	1.1734e-05	7.92369e-06	9.32867e-06	1.1503e-05	8.10007e-06	9.77749e-06	7.07972e-06	1.30389e-05	0.000280833	3.1197e-05	4.48213e-06	8.65865e-06	8.22008e-06	8.25682e-06	7.38472e-06	6.57098e-06	4.25293e-06	7.13065e-06	0.000353035	9.77488e-06	8.60772e-06	9.34625e-06	6.46852e-06	7.49529e-06	8.26855e-06	1.01687e-05	7.52486e-06	7.44196e-06	0.000308121	0.000130376	6.33075e-06	7.6871e-06	3.52865e-06	6.75175e-06	7.96374e-06	7.82247e-06
F	P05	6.27298e-05	3.58224e-05	2.61619e-06	4.61205e-06	4.69296e-06	3.66806e-06	3.42532e-06	3.75489e-06	5.68497e-06	6.71579e-06	0.00034946	2.39679e-05	4.98964e-06	1.0222e-05	9.92534e-06	2.50831e-06	4.57785e-06	5.31665e-06	1.0145e-05	1.36036e-05	0.000305135	8.47374e-06	5.85271e-06	3.29291e-06	5.66458e-06	4.12346e-06	8.76559e-06	6.87761e-06	4.18051e-06	4.85479e-06	0.000234697	7.07135e-06	5.15147e-06	7.8216e-06	4.36699e-06	4.69528e-06	3.99171e-06	3.98179e-06	7.93937e-06	9.0623e-06	0.000235561	7.87994e-05	5.9148e-06	5.08938e-06	5.72944e-06	6.37892e-06	2.50995e-06	5.93363e-06
F	P06	0.000173744	5.95457e-05	5.25288e-06	8.64634e-06	7.62365e-06	5.50855e-06	6.94961e-06	2.74265e-06	1.17841e-05	9.02822e-06	0.000854437	6.28428e-05	9.45426e-06	6.02547e-06	8.13499e-06	1.74321e-06	4.29038e-06	4.17001e-06	8.27445e-06	0	0.000489982	5.03847e-05	6.83319e-06	5.2064e-06	5.60038e-06	5.20754e-06	5.13667e-06	9.85496e-06	6.43827e-06	2.32428e-08	0.000673915	2.42072e-05	6.56564e-06	6.21792e-06	6.22908e-06	5.50855e-06	7.73062e-06	1.07474e-05	1.35041e-05	3.7421e-06	0.000511145	0.000174275	1.03221e-05	7.44889e-06	2.91512e-06	8.20472e-06	8.94849e-06	4.81127e-06
F	P06	0.000211034	4.31896e-05	9.05653e-06	5.13914e-06	5.15107e-06	6.29079e-06	8.41656e-06	6.887e-06	9.5646e-06	5.47064e-06	0.00060025	4.1898e-05	1.23093e-05	8.5911e-06	1.09958e-05	7.76477e-06	6.55864e-06	8.79303e-06	1.12955e-05	0	0.000448509	4.81383e-05	3.12063e-06	8.41656e-06	5.28334e-06	2.26053e-06	3.47159e-06	6.86488e-06	3.19984e-06	7.55788e-06	0.000443704	3.4067e-05	7.50509e-06	9.17289e-06	3.91383e-06	6.42263e-06	7.60815e-06	7.63475e-06	1.29157e-05	1.53205e-06	0.000405595	0.000173771	7.25298e-06	5.78034e-06	7.19357e-06	7.29177e-06	7.11723e-06	6.64786e-06
F	P07	0.000560707	0.000220931	9.2993e-06	1.10841e-05	1.82374e-05	1.02823e-05	1.41296e-05	1.16503e-05	1.05769e-05	8.58187e-05	0.00205853	2.83221e-05	8.06504e-06	9.29289e-06	1.30929e-05	1.6735e-05	1.14112e-05	1.5698e-05	1.81565e-05	1.10432e-05	0.00119775	8.03153e-05	1.07548e-05	9.46726e-06	1.29715e-05	1.07943e-05	1.04733e-05	1.03641e-05	1.20201e-05	3.51903e-06	0.00137871	0.000435511	9.93215e-06	1.41052e-05	1.31736e-05	1.32e-05	1.03507e-05	1.2012e-05	1.41347e-05	5.93095e-06	0.00138452	0.000181919	9.48993e-06	1.17423e-05	8.88898e-06	1.40846e-05	1.1234e-05	8.1009e-06
F	P07	0.000277537	0.000365069	1.3699e-05	1.27299e-05	1.20095e-05	6.0898e-06	8.63129e-06	8.26024e-06	1.22488e-05	1.10477e-05	0.000781152	4.88297e-05	9.39793e-06	1.04898e-05	1.45526e-05	1.05329e-05	1.12061e-05	9.93193e-06	2.30938e-05	1.45336e-05	0.000870097	3.60565e-05	8.54857e-06	9.20153e-06	9.48582e-06	6.36197e-06	1.06937e-05	1.02041e-05	5.82584e-06	1.34214e-05	0.000585779	0.000190902	8.65927e-06	8.01835e-06	1.16847e-05	8.06017e-06	1.21175e-05	1.15982e-05	2.9144e-05	1.46431e-05	0.000641149	9.38949e-05	8.06505e-06	9.18953e-06	1.71606e-05	7.61807e-06	1.1964e-05	8.1766e-06
F	P07	0.000281501	0.000167888	5.31508e-06	7.80621e-06	6.4943e-06	4.69088e-06	7.37956e-06	6.61896e-06	4.2886e-06	1.48812e-06	0.000547037	2.71924e-05	5.51662e-06	4.28902e-06	8.34244e-06	6.46806e-06	6.25714e-06	1.0901e-05	1.14351e-05	5.89141e-07	0.000556077	5.00838e-05	6.64675e-06	4.99165e-06	7.1008e-06	3.15986e-06	6.07352e-06	1.04051e-05	5.97148e-06	5.08293e-07	0.000493812	0.000136425	7.22408e-06	7.31733e-06	5.36661e-06	5.03852e-06	1.11082e-05	1.09186e-05	1.68519e-05	7.12423e-06	0.00056123	9.28643e-05	4.68142e-06	8.19817e-06	5.03714e-06	5.94008e-06	8.47906e-06	7.07937e-06
F	P07	0.000430395	0.000267846	1.48439e-05	1.28103e-05	9.03903e-06	1.02301e-05	1.13282e-05	8.78698e-06	5.46819e-06	3.99571e-06	0.00097266	3.41985e-05	9.9201e-06	1.03451e-05	1.18119e-05	1.03443e-05	1.47202e-05	6.99366e-06	2.65594e-05	2.38079e-06	0.00104755	8.87263e-05	7.03355e-06	7.03217e-06	8.06008e-06	9.36535e-06	8.12534e-06	5.09938e-06	9.7155e-06	3.44266e-06	0.000731729	0.000291689	1.21064e-05	1.49128e-05	7.78464e-06	8.1071e-06	1.06869e-05	3.19793e-06	2.20871e-05	6.97164e-06	0.000913747	0.000192185	7.4564e-06	8.87573e-06	7.45098e-06	8.09377e-06	8.07639e-06	6.67616e-06
F	P08	0.000452205	0.000130721	8.73974e-06	7.81321e-06	9.49918e-06	7.66187e-06	5.29541e-06	8.72628e-06	1.23736e-05	7.38689e-06	0.00101179	1.43288e-05	8.75889e-06	1.0885e-05	9.61037e-06	1.45458e-05	5.52422e-06	9.09163e-06	2.24934e-05	0	0.000779398	0.000106879	9.4982e-06	1.04413e-05	1.01059e-05	9.26453e-06	1.03068e-05	5.94233e-06	9.78104e-06	0	0.000755595	0.000280969	1.085e-05	9.36732e-06	1.36246e-05	8.83456e-06	8.46343e-06	8.66743e-06	2.03666e-05	1.24194e-05	0.000789025	0.000186649	1.06964e-05	7.77511e-06	6.17499e-06	8.93115e-06	1.22832e-05	1.32058e-05
F	P08	0.000563588	0.000270877	1.03718e-05	1.88163e-05	1.08384e-05	9.17804e-06	8.64238e-06	1.41381e-05	2.37487e-05	1.21352e-06	0.00117245	1.03905e-05	5.94724e-06	1.65492e-05	1.439e-05	1.25472e-05	1.39994e-05	9.9332e-06	2.21235e-05	1.0673e-05	0.00102059	0.000165725	7.43425e-06	1.42076e-05	1.29199e-05	1.18638e-05	1.10813e-05	1.58583e-05	1.98722e-05	6.64361e-06	0.000703348	0.000277355	1.81955e-05	6.56404e-06	9.14734e-06	1.21132e-05	8.13244e-06	1.1815e-05	3.59033e-05	1.18166e-05	0.000797662	0.00015143	9.2882e-06	9.72972e-06	9.73607e-06	2.06957e-05	2.43063e-05	1.75055e-05
F	P08	0.000389273	0.000191245	1.60769e-05	1.64023e-05	6.67767e-06	1.05801e-05	1.37778e-05	1.1647e-05	1.40834e-05	4.79807e-06	0.000807296	0	1.64753e-05	9.19235e-06	1.58938e-05	1.35189e-05	1.93807e-05	9.347e-06	4.04194e-05	8.8592e-06	0.000776819	0.000179739	7.80747e-06	7.67289e-06	1.36559e-05	1.12353e-05	1.93687e-05	1.43167e-05	1.10441e-05	2.02354e-06	0.000562727	0.000231421	1.08357e-05	3.80386e-06	6.74637e-06	1.08243e-05	1.16152e-05	1.46005e-05	6.06243e-05	5.09766e-06	0.000688268	0.000155463	9.58554e-06	1.28252e-05	9.9254e-06	5.37994e-06	1.83601e-05	1.48053e-05
F	P08	0.000501848	0.000214716	1.24114e-05	7.8283e-06	9.75509e-06	1.61375e-05	1.1608e-05	5.0949e-06	1.54423e-05	0	0.00098839	1.88376e-05	7.21472e-06	3.22274e-06	4.23578e-06	1.25118e-05	8.49566e-06	1.09276e-05	3.45424e-05	4.96797e-06	0.000945236	0.000134031	1.44184e-05	6.72317e-06	9.87466e-06	7.68178e-06	9.31852e-06	2.85406e-06	1.08342e-05	1.63312e-06	0.000655823	0.000244601	4.61164e-06	1.16605e-05	8.83025e-06	1.01837e-05	6.94689e-06	4.18836e-06	3.01982e-05	1.36599e-05	0.000623851	0.000131639	8.45649e-06	5.46258e-06	7.30094e-06	1.34989e-05	9.07398e-06	1.24612e-05
F	P09	7.49781e-05	4.41413e-05	8.26166e-06	5.26551e-06	8.41198e-06	7.65235e-06	5.86392e-06	5.35391e-06	9.89852e-06	2.87257e-06	0.000318548	2.47604e-05	9.22492e-06	5.63869e-06	1.62326e-06	8.99913e-06	9.19848e-06	7.26195e-06	6.72087e-06	0	0.000271369	5.05533e-06	7.77178e-06	6.56079e-06	9.72906e-06	5.25908e-06	5.51046e-06	5.63643e-06	5.67662e-06	3.02703e-06	0.000268489	2.60375e-05	9.98751e-06	9.08456e-06	1.22198e-05	6.98876e-06	8.00744e-06	7.10738e-06	9.78942e-06	8.09402e-06	0.000235922	7.44564e-05	5.94331e-06	7.91135e-06	6.54005e-06	8.16596e-06	3.80485e-06	8.60043e-06
F	P09	0.000220212	0.000110166	9.90484e-06	6.18827e-06	1.00182e-05	6.11901e-06	7.56736e-06	1.03283e-05	8.725e-06	7.93311e-06	0.000638831	4.50106e-05	4.35837e-06	6.51161e-06	1.07535e-05	9.94881e-06	6.42516e-06	7.45418e-06	1.11035e-05	6.18325e-06	0.000520081	1.15402e-05	1.01188e-05	9.63124e-06	8.24949e-06	6.28444e-06	1.04695e-05	6.21932e-06	7.24513e-06	9.60383e-06	0.000562585	3.7178e-05	6.08776e-06	9.33308e-06	6.45973e-06	8.33283e-06	3.3451e-06	7.44183e-06	1.09969e-05	1.35642e-05	0.000393726	0.000225675	7.74389e-06	9.30175e-06	6.98246e-06	7.1161e-06	5.49985e-06	8.27572e-06
F	P09	0.000284438	0.000262885	8.27298e-06	1.14683e-05	1.92288e-05	8.92611e-06	3.91878e-06	4.13649e-06	1.08855e-06	1.30626e-05	0.000592389	5.1815e-05	0	8.27298e-06	8.7084e-06	9.79695e-06	9.36153e-06	8.49069e-06	1.76345e-05	0	0.00052742	8.14706e-06	3.91878e-06	8.27298e-06	7.83756e-06	8.92611e-06	8.7084e-07	7.83756e-06	0	1.93762e-05	0.000497032	4.52837e-05	8.05527e-06	0	0	6.41624e-06	5.00733e-06	1.69814e-05	1.19741e-05	1.75991e-05	0.000144377	0.00024057	9.79695e-06	5.94258e-06	2.33041e-06	8.7084e-06	7.61985e-06	3.91878e-06
F	P09	0.000376825	0.000208951	6.91033e-06	7.07685e-06	5.57341e-06	8.49703e-06	1.66514e-06	4.74565e-06	1.49863e-06	1.37111e-05	0.000858386	8.19037e-05	6.24428e-06	5.07868e-06	3.40786e-06	6.15182e-06	9.67269e-06	8.9085e-06	1.58188e-06	0	0.000591862	1.44793e-05	6.16102e-06	5.32845e-06	1.49863e-06	4.91216e-06	1.34044e-05	2.99997e-06	8.00771e-06	1.31369e-05	0.000620844	3.37644e-05	4.62735e-06	5.53001e-06	2.99725e-06	1.09067e-05	7.7429e-06	7.24336e-06	4.99542e-06	1.85062e-05	0.000136185	0.000278412	5.07868e-06	4.57914e-06	6.74382e-06	1.02406e-05	3.41354e-06	6.91033e-06
F	P09	0.000187741	0.00011252	1.14286e-05	8.15029e-06	8.72252e-06	8.17186e-06	8.17382e-06	5.59728e-06	6.94029e-06	5.19483e-06	0.000494028	4.16625e-05	1.13455e-05	5.73509e-06	7.2312e-06	1.04215e-05	9.06954e-06	5.39543e-06	1.96229e-05	1.28336e-05	0.000432866	1.55477e-06	4.69613e-06	1.05143e-05	7.60523e-06	4.64657e-06	4.60728e-06	6.50811e-06	8.88231e-06	3.15913e-06	0.000442023	4.72344e-05	3.77254e-06	7.89614e-07	5.19483e-06	4.03119e-06	1.47118e-05	6.10912e-06	1.55189e-05	9.83187e-06	0.00029731	0.000169435	6.10912e-06	1.53767e-06	7.56367e-06	5.56886e-06	2.32728e-06	8.14549e-06
F	P09	0.000282974	0.000176233	1.75241e-05	1.25644e-05	1.48789e-05	1.04588e-05	1.11432e-05	6.172e-06	5.70431e-06	2.18492e-05	0.000690106	4.58491e-05	1.23505e-05	1.29988e-05	1.73036e-05	5.95157e-06	1.15725e-05	1.65321e-06	2.44573e-05	7.7391e-06	0.000544657	3.20254e-05	8.15585e-06	1.84058e-05	1.62857e-05	2.79102e-05	1.98386e-06	1.98386e-06	1.14324e-05	9.50513e-06	0.000556309	2.08305e-05	6.9435e-06	1.30036e-05	1.42193e-05	8.81714e-06	1.01934e-05	9.20429e-06	1.59811e-05	1.61613e-05	0.000248849	0.000231174	7.04999e-06	1.41428e-05	1.39656e-05	1.10214e-05	3.96771e-06	1.04704e-05
F	P09	0.000304548	0.000248808	3.36567e-06	0	1.20328e-05	1.63884e-05	3.36567e-06	0	0	1.038e-05	0.000600489	8.97512e-05	0	3.73963e-07	7.29229e-06	1.27148e-05	1.12189e-05	1.42106e-05	3.36567e-06	0	0.000464532	3.00343e-05	3.73963e-07	3.36567e-06	5.86351e-06	7.78616e-06	7.10531e-06	6.73134e-06	0	1.97576e-05	0.000532712	4.38148e-05	6.91832e-06	0	0	6.91832e-06	6.73134e-06	1.35095e-05	1.2107e-05	1.32757e-05	0.000205586	0.000301789	3.55265e-06	0	0	3.55265e-06	3.73963e-06	1.15929e-05
F	P09	0.000375924	0.000181542	6.40539e-06	3.70838e-06	3.03413e-06	6.91108e-06	0	3.53982e-06	6.06826e-06	1.85419e-05	0.000683177	1.77073e-05	7.2482e-06	5.22545e-06	0	6.40539e-06	9.43952e-06	7.58533e-06	6.40539e-06	7.11741e-06	0.000588635	1.99233e-05	6.74251e-06	5.9377e-06	1.18425e-05	7.67276e-06	9.94521e-06	6.74251e-06	6.80761e-06	9.71155e-06	0.000513232	2.97934e-05	3.03413e-06	1.66877e-05	0	6.40539e-06	6.06826e-06	8.59671e-06	1.04509e-05	0	0.000198061	0.000224947	3.53982e-06	6.67212e-06	1.52411e-05	6.91108e-06	3.03413e-06	3.03413e-06
F	P09	0.000230166	0.000186441	7.10807e-06	3.26272e-06	6.64197e-06	1.07926e-05	6.10366e-06	1.77119e-05	5.01061e-06	1.51534e-05	0.000614377	9.13562e-05	3.08911e-06	9.26262e-06	1.14195e-05	1.38666e-05	9.08901e-06	1.22359e-05	5.12644e-06	2.43881e-05	0.000462573	0	4.19493e-06	1.27013e-05	1.09815e-05	7.87565e-07	4.89408e-06	8.97248e-06	1.22352e-05	2.08581e-05	0.000506041	4.22708e-05	7.2246e-06	6.64197e-06	4.19493e-06	1.11865e-05	7.2246e-06	5.01061e-06	6.99155e-06	1.34005e-05	0.000254129	0.000194728	4.66103e-06	1.09534e-05	1.25848e-05	7.80723e-06	6.52544e-06	1.3517e-05
F	P09	0.000209495	0.000126813	4.90344e-06	6.34065e-06	9.72233e-06	5.32615e-06	5.24161e-06	1.17611e-05	6.83813e-06	0	0.000585862	6.6915e-05	9.97596e-06	7.86241e-06	4.64981e-06	3.46622e-06	6.76336e-06	3.71985e-06	8.20058e-06	0	0.000573108	1.04011e-05	3.12805e-06	8.28512e-06	7.60878e-06	4.73435e-06	7.18607e-06	6.42519e-06	9.97596e-06	0	0.000514623	5.54173e-05	8.66384e-06	5.79285e-06	1.1738e-05	4.91676e-06	6.67882e-06	9.38416e-06	1.3104e-05	1.14179e-05	0.000316647	0.00018409	5.07252e-06	3.04351e-06	9.21508e-06	8.28512e-06	1.55542e-05	6.08857e-06
F	P09	0.000192035	0.000187309	8.91401e-06	5.61784e-06	8.69427e-06	1.08344e-05	5.61784e-06	5.08281e-06	4.81529e-06	3.02293e-05	0.000544128	3.27707e-05	1.55159e-05	5.08281e-06	1.03227e-05	1.32187e-05	0	4.81529e-06	1.6051e-05	1.31083e-05	0.00047513	8.94026e-06	2.67516e-06	1.05669e-05	2.40765e-06	7.22294e-06	5.35032e-06	1.00319e-05	1.02994e-05	2.27413e-06	0.00051343	1.78567e-05	1.18833e-05	1.76772e-05	1.08344e-05	1.07006e-05	4.81529e-06	2.00637e-05	1.83249e-05	4.1465e-06	0.000249504	0.000180595	1.74783e-05	8.20329e-06	5.08281e-06	1.04331e-05	1.51147e-05	1.35096e-05
F	P10	0.000207435	0.000124077	9.60783e-06	9.49428e-06	4.66622e-06	1.15404e-05	9.25362e-06	7.59018e-06	8.64677e-06	7.31164e-06	0.000714129	5.04809e-05	6.39508e-06	1.20045e-05	9.33663e-06	1.00649e-05	6.81386e-06	9.87189e-06	1.38773e-05	1.22994e-05	0.000670496	2.57618e-05	1.26931e-05	8.26889e-06	1.03197e-05	9.4673e-06	7.13536e-06	4.78643e-06	6.4839e-06	5.43789e-06	0.000588701	1.77325e-05	7.14768e-06	7.7503e-06	7.46212e-06	5.39047e-06	5.04784e-06	9.21626e-06	1.51877e-05	8.66417e-06	0.000521149	0.000186053	6.77007e-06	1.15172e-05	8.92786e-06	8.12575e-06	7.28896e-06	5.41387e-06
F	P10	0.000303761	9.84285e-05	8.41457e-06	6.38851e-06	6.02268e-06	8.17505e-06	1.03124e-05	9.05745e-06	4.72629e-06	7.9891e-06	0.000746565	5.47482e-05	5.32493e-06	5.10899e-06	8.03077e-06	8.73265e-06	1.09065e-05	6.99065e-06	1.14392e-05	9.781e-06	0.000619867	3.66258e-05	6.18586e-06	9.04663e-06	9.36663e-06	9.98023e-06	8.82845e-06	7.43082e-06	5.47553e-06	6.38811e-07	0.000617138	1.40783e-05	1.14133e-05	7.57448e-06	5.84056e-06	4.77588e-06	1.38661e-05	8.10577e-06	1.43757e-05	5.20554e-06	0.000596691	0.00022111	7.66574e-06	7.48322e-06	9.19465e-06	9.64288e-06	8.47132e-06	9.28592e-06
F	P10	0.000209373	0.000131792	6.49728e-06	4.93805e-06	5.04302e-06	5.84817e-06	7.50251e-06	5.53707e-06	3.67729e-06	6.04428e-06	0.00078486	5.73978e-05	5.00872e-06	7.47172e-06	7.85031e-06	1.96545e-06	7.75663e-06	9.67879e-06	8.83394e-06	9.06642e-06	0.000625931	3.11838e-05	6.38242e-06	6.23448e-06	6.34015e-07	5.8879e-06	5.94021e-06	4.7061e-06	7.93005e-06	1.03537e-05	0.000536208	1.05352e-05	2.13452e-06	6.17113e-06	5.32568e-06	6.22689e-06	5.26637e-06	7.43684e-06	1.25126e-05	8.70098e-06	0.000420232	0.00018501	6.80119e-06	4.69562e-06	3.78296e-06	3.88863e-06	7.46025e-06	5.51866e-06
F	P10	0.000215481	0.000105883	7.47092e-06	9.23615e-06	5.13341e-06	5.96975e-06	5.58583e-06	6.13346e-06	5.69913e-06	4.48085e-06	0.000768936	3.4094e-05	5.23493e-06	6.81124e-06	5.91072e-06	2.13159e-06	4.74373e-06	4.89737e-06	1.15223e-05	9.54265e-06	0.000723046	3.3232e-05	4.60499e-06	3.09612e-06	5.9375e-06	4.5745e-06	3.38136e-06	4.46072e-06	4.45533e-06	6.38821e-06	0.0005739	8.26159e-06	3.86816e-06	4.62459e-06	4.20192e-06	5.09025e-06	4.05251e-06	3.21745e-06	8.28263e-06	4.00994e-06	0.000512372	0.000196794	3.17763e-06	4.48742e-06	3.74278e-06	4.84273e-06	5.91533e-06	4.01375e-06
F	P10	0.000172227	9.93225e-05	7.45254e-06	6.04947e-06	7.99755e-06	3.92957e-06	5.13552e-06	8.04002e-06	5.79924e-06	4.70522e-06	0.000594505	4.07203e-05	5.43129e-06	8.98066e-06	4.03241e-06	6.4829e-06	5.4375e-06	7.84914e-06	1.60942e-05	4.08987e-06	0.000599681	2.94545e-05	6.14702e-06	3.5489e-06	7.05851e-06	2.94592e-06	8.44301e-06	6.00517e-06	4.74047e-06	3.85372e-06	0.000426835	8.70544e-06	6.83796e-06	4.16005e-06	2.99748e-06	7.24396e-06	4.36731e-06	7.50735e-06	1.97866e-05	6.13437e-06	0.000424603	0.000166924	4.30945e-06	6.37623e-06	4.5531e-06	5.49496e-06	6.69465e-06	6.56351e-06
F	P10	0.000215028	0.000221566	1.29162e-05	4.50768e-06	5.28785e-06	3.33742e-06	1.05749e-05	4.33516e-06	4.64243e-06	7.19022e-06	0.00101577	9.25761e-05	6.63149e-06	6.97823e-06	7.49835e-06	6.31728e-06	3.08816e-06	8.40856e-06	6.97823e-06	2.03712e-06	0.000677277	2.71563e-05	6.67483e-06	2.5139e-06	8.31873e-06	7.45814e-06	4.85442e-06	3.76169e-06	6.9307e-06	1.25395e-05	0.000604099	7.22413e-06	7.2041e-06	4.65255e-06	7.44016e-06	5.2074e-06	7.31571e-06	7.54473e-06	1.32785e-05	8.52308e-06	0.000324669	0.000245358	5.53278e-06	5.64973e-06	9.49213e-06	4.37765e-06	4.59987e-06	7.66622e-06
F	P10	0.000252649	8.84526e-05	7.82607e-06	3.75924e-06	6.7237e-06	8.32573e-06	9.78421e-06	5.43603e-06	6.33542e-06	8.77261e-06	0.000758187	3.01184e-05	7.25253e-06	6.25984e-06	9.43018e-06	7.23433e-06	5.74905e-06	7.24942e-06	1.092e-05	4.86354e-06	0.000627134	3.51843e-05	4.86e-06	5.55002e-06	5.71236e-06	5.73001e-06	3.36766e-06	3.52588e-06	1.30018e-05	8.67178e-06	0.000570844	1.14494e-05	4.40471e-06	7.23565e-06	5.0482e-06	5.87707e-06	3.61293e-06	7.17796e-06	1.08512e-05	8.78648e-06	0.000546983	0.000202495	9.00031e-06	5.29206e-06	7.13471e-06	9.54417e-06	5.87232e-06	6.5153e-06
F	P12	0.000238138	0.000105805	5.26135e-06	6.53378e-06	4.16287e-06	9.83496e-06	3.89628e-06	6.7975e-06	3.73039e-06	4.25604e-06	0.000751622	3.68825e-05	1.46373e-05	6.32389e-06	8.45554e-06	5.82651e-06	2.13165e-06	8.95293e-06	1.04161e-05	0	0.000736319	3.73038e-05	9.32259e-06	8.3337e-06	3.67527e-06	6.10455e-06	9.52687e-06	1.29224e-05	1.0277e-05	5.79098e-06	0.000504617	1.95249e-05	6.17732e-06	2.88849e-06	9.43798e-06	8.35054e-06	9.23715e-06	6.43048e-06	1.05543e-05	5.78832e-06	0.000340697	0.000225558	1.11412e-05	3.3362e-06	1.01964e-05	4.69254e-06	6.78284e-06	5.36465e-06
F	P12	0.000201855	8.67064e-05	6.6216e-06	3.2494e-06	6.61808e-06	9.54289e-06	1.08834e-05	9.63058e-06	0	3.56926e-06	0.000732266	3.84696e-05	3.57047e-06	5.25833e-06	3.68378e-06	1.29033e-05	1.00291e-05	2.13125e-06	6.69755e-06	0	0.000810927	3.13141e-05	9.41306e-06	4.08981e-06	5.19341e-06	6.29701e-06	8.63405e-06	0	8.8288e-06	1.52556e-06	0.000586884	3.58714e-05	6.36375e-06	1.68604e-06	1.29835e-06	3.89506e-06	1.35678e-05	6.49176e-06	1.29186e-05	4.21965e-07	0.000482023	0.000208831	9.51905e-06	1.17268e-05	3.61765e-06	1.06465e-05	1.36976e-05	2.40195e-06
F	P12	9.99574e-05	9.7496e-05	4.35591e-06	6.2042e-06	5.55079e-06	8.3538e-06	6.92172e-06	3.22218e-06	2.86416e-06	5.91493e-06	0.000689875	3.82697e-05	6.86205e-06	8.05545e-06	4.74822e-06	7.08813e-06	6.42265e-06	4.83327e-06	6.98139e-06	3.28185e-06	0.000749212	2.08883e-05	5.66865e-06	6.5637e-06	2.50614e-06	1.31274e-06	4.53492e-06	3.46086e-06	7.69743e-06	6.38469e-06	0.000452579	1.50847e-05	6.79033e-06	6.03871e-06	2.84024e-06	5.39422e-06	5.27342e-06	1.09006e-05	1.36013e-05	5.48964e-06	0.000432866	0.000149578	7.17494e-06	3.67955e-06	3.93822e-06	1.14566e-05	2.26746e-06	0
F	P12	0.000143512	5.93529e-05	4.41118e-06	3.31668e-06	6.04082e-06	6.03188e-06	1.12767e-05	6.15332e-06	1.10271e-05	0	0.000565542	2.02256e-05	1.03316e-05	8.50722e-06	4.1543e-06	8.13404e-06	7.65455e-06	6.40816e-06	8.73817e-06	0	0.000646987	2.50464e-05	4.70968e-06	4.57701e-06	3.64834e-06	6.71609e-06	5.72144e-06	2.68651e-06	4.71211e-06	2.38557e-06	0.000405183	8.67204e-06	4.66706e-06	6.42681e-06	4.6935e-06	2.71967e-06	4.73608e-06	2.82595e-06	1.0348e-05	3.84734e-06	0.000413632	0.000131115	4.21218e-06	5.70468e-06	7.61232e-06	4.52671e-06	5.3197e-06	3.66849e-06
F	P12	0.000121661	4.52482e-05	7.56428e-06	6.2498e-06	7.1595e-06	1.00129e-05	3.84301e-06	1.01941e-05	1.24764e-05	6.40823e-06	0.000552161	4.45484e-05	9.3949e-06	5.38859e-06	5.12402e-06	6.29927e-06	6.75313e-06	5.90821e-06	9.63696e-06	0	0.000380605	2.25477e-05	6.50889e-06	5.8857e-06	7.54754e-06	5.33175e-06	6.8871e-06	8.41572e-06	6.56347e-06	2.47281e-06	0.000442475	1.50343e-05	4.25848e-06	4.03252e-06	9.02352e-06	6.7476e-06	5.53948e-06	1.0137e-05	5.58123e-06	1.29832e-06	0.000343738	0.000157543	2.56361e-06	4.74445e-06	6.4292e-06	7.9257e-06	4.71498e-06	8.51053e-06
F	P16	0.000114134	5.31578e-05	0	4.91254e-06	2.51618e-06	1.38989e-05	4.31345e-06	2.87563e-06	2.27654e-06	2.636e-05	0.000464837	2.15279e-05	1.26773e-05	9.82508e-06	1.19818e-05	2.27654e-06	1.21709e-05	1.03549e-05	4.55308e-06	4.23413e-07	0.000251396	2.40014e-05	0	1.0544e-05	4.43327e-06	2.39636e-06	0	4.55308e-06	1.34196e-05	1.95568e-05	0.000263651	0	1.33317e-06	0	1.07836e-05	2.51618e-06	2.27654e-06	2.15672e-06	4.43327e-06	4.31345e-06	0.000269531	5.93099e-06	6.70981e-06	2.27654e-06	4.43327e-06	0	6.47017e-06	4.31345e-06
F	P17	0.000159224	5.95503e-05	3.48006e-06	2.60799e-06	4.9344e-06	4.40899e-06	4.18969e-06	5.35746e-06	5.1972e-06	3.52585e-06	0.000489945	1.33044e-05	4.53094e-06	4.00665e-06	4.94535e-06	6.20458e-06	2.12925e-06	2.10635e-06	7.14114e-06	0	0.000383333	2.73402e-05	2.5659e-06	4.31637e-06	3.04505e-06	1.51699e-06	5.77635e-06	3.74212e-06	5.62666e-06	3.84434e-06	0.000341118	2.14795e-05	3.36482e-06	5.08156e-06	3.96357e-06	2.47268e-06	2.01721e-06	2.60761e-06	7.34934e-06	3.83729e-06	0.000263486	4.13257e-05	2.35819e-06	2.31241e-06	4.2356e-06	1.85451e-06	5.60931e-06	2.58715e-06
F	P17	0.000368948	0.00013601	1.30567e-05	1.16225e-05	6.25034e-06	1.12959e-05	4.05301e-06	8.56144e-06	1.56569e-06	1.36083e-05	0.000520817	3.30496e-05	1.69313e-05	1.49533e-05	3.16473e-06	0	5.69651e-06	5.77563e-06	1.47916e-05	9.97234e-06	0.000475115	8.28267e-05	3.00649e-06	1.04436e-05	5.93386e-06	5.77563e-06	6.40857e-06	2.81084e-22	9.84072e-06	9.22676e-06	0.00038936	4.5592e-05	0	1.03645e-05	6.0921e-06	3.24385e-06	3.40208e-06	6.27097e-06	2.98069e-05	2.13619e-05	0.000280276	0.00020096	1.85137e-05	1.06018e-05	5.9159e-06	1.25186e-05	4.50715e-06	7.20234e-06
F	P17	0.000357021	7.55288e-05	3.61782e-06	4.07232e-06	2.87244e-06	2.5308e-06	5.72291e-06	2.97549e-06	5.76909e-06	3.30423e-06	0.000608907	2.34456e-05	6.32137e-06	1.948e-06	3.94506e-06	4.39956e-06	2.9997e-06	4.65408e-06	1.10003e-05	3.18853e-06	0.000561903	7.52062e-05	3.1232e-06	2.4217e-06	3.24678e-06	3.47982e-06	6.29472e-06	4.99506e-06	4.43592e-06	3.40949e-06	0.00044454	2.24333e-05	4.3227e-06	4.60837e-06	3.49426e-06	2.8851e-06	6.41172e-06	5.40727e-06	9.12945e-06	3.77054e-06	0.000433402	9.74993e-05	4.0905e-06	3.3633e-06	4.58692e-06	5.39399e-06	5.4315e-06	4.24559e-06
F	P17	0.0003425	7.34844e-05	2.9019e-06	3.17714e-06	3.34882e-06	4.69011e-06	6.59028e-06	3.18151e-06	2.69861e-06	5.05634e-06	0.000633672	2.22737e-05	5.27693e-06	5.50387e-06	2.72701e-06	6.2496e-06	5.12492e-06	6.52149e-06	1.93732e-05	5.83751e-06	0.000567097	8.34219e-05	6.53306e-06	5.32794e-06	2.30092e-06	3.80646e-06	4.31777e-06	3.32355e-06	7.13e-06	6.2352e-06	0.000443499	3.40834e-05	6.64709e-06	5.19589e-06	2.44543e-06	5.68128e-06	6.56187e-06	4.74387e-06	1.17132e-05	3.96714e-06	0.000448892	8.1015e-05	4.14733e-06	5.39721e-06	3.43717e-06	1.72206e-06	4.72619e-06	4.4598e-06
F	P17	0.000734313	0.000127345	5.69284e-06	8.80541e-06	1.06125e-05	1.01572e-05	7.84322e-06	7.69914e-06	8.26249e-06	1.50227e-06	0.00136527	3.22189e-05	7.3504e-06	6.92353e-06	5.84578e-06	8.63806e-06	5.89369e-06	8.99489e-06	1.91522e-05	6.42935e-06	0.001433	0.000250291	8.59083e-06	6.22742e-06	3.97029e-06	9.41043e-06	1.10166e-05	9.09238e-06	6.29364e-06	2.42778e-06	0.00111248	7.1777e-05	7.36622e-06	6.39644e-06	6.69477e-06	7.71635e-06	8.70132e-06	9.25506e-06	2.55711e-05	9.33271e-06	0.00114171	0.000295706	6.74929e-06	6.7632e-06	9.34531e-06	8.44845e-06	4.58729e-06	4.50681e-06
F	P18	0.000400133	0.00010396	6.45007e-06	5.60504e-06	5.49e-06	5.85999e-06	7.4501e-06	8.27994e-06	1.0227e-05	0	0.000970302	6.84044e-05	9.02185e-06	6.97714e-06	6.89512e-06	8.2972e-06	7.44951e-06	4.51849e-06	1.16972e-05	0	0.000907023	7.21864e-05	7.25404e-06	5.44015e-06	5.78604e-06	7.94947e-06	3.92013e-06	5.90689e-06	4.72453e-06	2.77856e-07	0.000747072	4.70129e-05	7.4013e-06	6.08845e-06	5.77154e-06	6.20059e-06	6.01473e-06	6.73416e-06	1.4672e-05	3.90801e-06	0.000709682	0.000297332	8.09427e-06	5.60149e-06	5.64809e-06	6.87298e-06	4.62876e-06	4.95527e-06
F	P18	0.000246003	0.000118329	5.9927e-06	7.45575e-06	1.30434e-05	4.93797e-06	4.93939e-06	1.15724e-05	6.0783e-06	1.42866e-05	0.000758742	3.61563e-05	4.97267e-06	9.01192e-06	1.51502e-05	9.69033e-06	6.12021e-06	5.8652e-06	1.17304e-05	2.60243e-06	0.000919637	6.34015e-05	8.7978e-06	1.10929e-05	1.02003e-06	1.50875e-06	6.38199e-06	1.03621e-05	5.14417e-06	1.91257e-07	0.000537619	3.59907e-05	5.92895e-06	1.4153e-05	8.60654e-06	1.28779e-05	8.60654e-06	7.3315e-06	1.08369e-05	1.19226e-05	0.000672771	0.000225592	9.49907e-06	6.94068e-06	1.31413e-05	9.69033e-06	1.25526e-05	1.44145e-05
F	P18	0.000310163	0.000115348	6.53841e-06	1.08018e-05	8.00316e-06	7.75107e-06	5.29781e-06	1.21547e-05	1.0259e-05	1.11865e-05	0.000829229	4.75186e-05	1.03429e-05	1.28489e-05	1.12415e-05	7.64726e-06	5.42073e-06	1.07953e-05	1.35397e-05	5.85627e-06	0.000949164	7.03254e-05	1.13444e-05	7.62815e-06	1.02569e-05	6.06119e-06	5.98018e-06	8.21629e-06	6.45262e-06	1.57313e-05	0.000601954	3.2258e-05	5.30897e-06	1.26298e-05	7.12519e-06	1.52019e-05	9.80884e-06	9.88875e-06	9.10907e-06	6.88769e-06	0.000678505	0.0002439	8.24745e-06	7.45085e-06	5.70522e-06	1.05062e-05	1.44966e-05	4.28035e-06
F	P18	0.000224731	7.71676e-05	4.30291e-06	5.78765e-06	3.13077e-06	5.74015e-06	4.50807e-06	4.44039e-06	7.75355e-06	0	0.000697017	3.04918e-05	6.89221e-06	3.9052e-06	5.71236e-06	5.90117e-06	5.22547e-06	4.86916e-06	7.60492e-06	5.34436e-07	0.000870079	4.28333e-05	4.81334e-06	3.71041e-06	7.72276e-06	6.36715e-06	1.06325e-05	5.59571e-06	8.17605e-06	3.04068e-06	0.000558573	3.06431e-05	6.51199e-06	7.135e-06	6.51362e-06	8.03888e-06	5.96874e-06	5.36061e-06	1.06311e-05	5.4507e-06	0.000577918	0.000179166	6.90105e-06	5.32925e-06	7.04987e-06	5.04528e-06	9.14457e-06	6.35164e-06
F	P18	0.000362681	0.000116504	4.29934e-06	7.65016e-06	6.06738e-06	6.57685e-06	5.46527e-06	5.78948e-06	5.5579e-06	4.96906e-06	0.000897362	6.33669e-05	7.92001e-06	4.74228e-06	8.43459e-06	4.70106e-06	6.02106e-06	7.29475e-06	1.16494e-05	0	0.000813148	8.03761e-05	8.68761e-06	3.76305e-06	4.16843e-06	7.44162e-06	1.0805e-06	3.93685e-06	8.56844e-06	4.56211e-06	0.000684569	6.39073e-05	4.107e-06	7.01509e-06	6.2232e-06	4.86317e-06	5.35355e-06	6.44819e-06	1.41583e-05	6.32147e-06	0.000720259	0.000242555	6.70936e-06	5.30961e-06	5.48067e-06	7.28097e-06	9.07629e-06	8.72568e-06
F	P18	0.00026015	6.70084e-05	7.30088e-06	5.31186e-06	5.63946e-06	7.20096e-06	1.05364e-05	5.63124e-06	4.94567e-06	4.2599e-06	0.00076552	4.27235e-05	6.10746e-06	3.73718e-06	6.49653e-06	7.03566e-06	8.33049e-06	5.81366e-06	1.06614e-05	8.16489e-07	0.00082953	4.14865e-05	4.64092e-06	6.96296e-06	6.26242e-06	8.08486e-06	4.34095e-06	6.79728e-06	3.51004e-06	5.64264e-07	0.000643205	3.56571e-05	5.68626e-06	5.13895e-06	5.13376e-06	3.55684e-06	4.02484e-06	8.63469e-06	8.92606e-06	4.20148e-06	0.000624167	0.000180369	6.27127e-06	6.92647e-06	4.54543e-06	8.43043e-06	4.80833e-06	5.77986e-06
F	P19	0.000470894	5.30907e-05	1.0025e-05	7.11408e-06	7.0028e-06	3.88554e-06	6.19022e-06	5.66597e-06	7.27872e-06	2.64291e-05	0.00148547	5.43165e-06	7.26133e-06	5.60548e-06	3.66977e-06	8.43051e-06	5.57346e-06	7.52869e-06	1.75221e-05	0	0.00138888	4.33504e-06	9.29338e-06	3.61689e-06	5.0445e-06	6.84658e-06	6.77497e-06	6.21039e-06	7.11467e-06	9.53374e-06	0.00123584	1.02727e-05	9.84657e-06	6.47251e-06	6.35153e-06	5.18204e-06	4.12833e-06	4.05809e-06	3.12536e-05	4.66787e-06	0.0011149	1.06441e-05	7.853e-06	4.72908e-06	4.63763e-06	6.47251e-06	6.00875e-06	8.04527e-06
F	P19	0.000667335	6.0431e-05	9.34899e-06	7.5421e-06	1.00642e-05	1.37528e-05	1.08259e-05	1.16587e-05	6.49555e-06	1.93172e-05	0.0011975	1.59474e-05	1.38655e-05	1.83208e-05	8.91057e-06	8.49419e-06	1.07843e-05	7.45323e-06	4.73266e-05	9.4262e-06	0.00198878	4.28873e-06	3.96802e-06	8.92179e-06	6.55521e-06	1.15754e-05	9.7321e-06	7.36804e-06	1.35039e-05	0	0.00128856	1.10758e-05	1.04422e-05	8.3783e-06	1.18298e-05	8.86438e-06	8.81585e-06	9.42167e-06	5.91678e-05	6.37064e-06	0.00160247	1.52575e-05	7.70505e-06	7.45125e-06	1.18069e-05	1.79023e-05	9.47226e-06	1.05355e-05
F	P19	0.000504153	2.75293e-05	6.43443e-06	3.15285e-06	8.04682e-06	4.9175e-06	4.96456e-06	8.79892e-06	3.79957e-06	1.00739e-05	0.00119651	4.61163e-06	5.01892e-06	9.07478e-06	6.328e-06	5.2246e-06	7.35435e-06	6.56051e-06	4.52481e-05	3.01371e-06	0.00145558	2.23826e-06	5.27017e-06	8.07915e-06	4.5881e-06	5.17226e-06	7.65089e-06	5.85865e-06	3.88224e-06	0	0.0011044	9.12415e-06	3.96772e-06	9.00576e-06	5.50032e-06	4.72218e-06	5.6294e-06	6.2597e-06	4.20929e-05	3.62829e-06	0.0013558	1.64686e-06	6.15434e-06	7.4586e-06	8.25858e-06	7.75985e-06	7.60515e-06	6.2917e-06
F	P19	0.000557018	7.51819e-05	6.30955e-06	4.98087e-06	6.76842e-06	8.54804e-06	7.92888e-06	9.33918e-06	1.04183e-05	1.376e-05	0.00119885	5.53152e-06	7.18843e-06	3.99609e-06	6.93083e-06	7.8321e-06	7.09635e-06	7.2385e-06	1.75526e-05	0	0.00116408	1.56947e-06	6.78305e-06	6.81753e-06	5.73362e-06	8.23752e-06	5.74621e-06	5.88753e-06	3.59531e-06	1.87033e-06	0.00110391	2.2597e-05	7.00181e-06	4.90127e-06	6.82676e-06	5.77649e-06	6.06823e-06	6.94346e-06	2.91142e-05	0	0.00137001	7.36829e-06	6.65172e-06	5.74732e-06	5.80567e-06	6.7634e-06	6.42334e-06	7.17685e-06
F	P19	0.000719567	4.76361e-05	4.88283e-06	1.0407e-05	8.08049e-06	7.60581e-06	7.24617e-06	6.67203e-06	5.89378e-06	2.67629e-05	0.00134919	6.10643e-06	8.43893e-06	8.58197e-06	4.64667e-06	5.75438e-06	8.30335e-06	8.11454e-06	1.68256e-05	0	0.00124287	4.83762e-06	9.82108e-06	7.3404e-06	5.42199e-06	6.25635e-06	9.4222e-06	7.95272e-06	6.05233e-06	0	0.00134309	9.62895e-06	9.5536e-06	4.42039e-06	7.68428e-06	9.27474e-06	5.76306e-06	5.76621e-06	1.39812e-05	3.30528e-06	0.00154883	6.939e-06	6.19693e-06	9.47688e-06	1.00331e-05	5.61855e-06	4.81295e-06	6.89925e-06
F	P19	0.000600313	0.00010798	4.53327e-06	1.05776e-05	2.39256e-06	4.84809e-06	1.08925e-05	9.73796e-06	1.19478e-05	2.15688e-05	0.00116836	1.53628e-05	7.24065e-06	8.12212e-06	3.6518e-06	1.09663e-05	1.04309e-05	1.18766e-05	4.97103e-05	0	0.00134437	4.43368e-06	7.61791e-06	1.26103e-05	8.70388e-06	1.10225e-05	1.0168e-05	6.13918e-06	1.05147e-05	0	0.00111803	9.31063e-06	5.91844e-06	1.22776e-05	1.20258e-05	9.3184e-06	6.9888e-06	1.0011e-05	3.07359e-05	1.49651e-05	0.00149536	5.60947e-06	1.27544e-05	6.19136e-06	3.52588e-06	3.84069e-06	7.55546e-06	8.56285e-06
F	P23	0.00019334	0.000101853	1.56704e-05	1.17019e-05	1.36352e-05	1.11931e-05	9.04385e-06	1.17143e-05	1.333e-05	2.32003e-05	0.000546732	4.40991e-05	1.10524e-05	5.69831e-06	9.87029e-06	0	5.69831e-06	2.03511e-06	1.28763e-05	3.57628e-05	0.000440703	2.41669e-05	5.4948e-06	7.63166e-06	7.52991e-06	1.18036e-05	7.73342e-06	9.158e-06	3.86671e-06	9.87029e-06	0.000392695	2.04401e-05	2.14758e-05	8.89096e-06	8.2422e-06	1.17019e-05	4.07022e-06	7.73342e-06	2.16739e-05	2.26939e-05	0.000250672	0.000200357	9.87029e-06	1.39405e-05	1.07861e-05	3.6632e-06	7.52991e-06	6.00358e-06
F	P23	0.000191468	9.99176e-05	8.88272e-06	3.1724e-06	5.71032e-06	1.28482e-05	8.7241e-06	5.98606e-06	8.92423e-06	6.50342e-06	0.000417091	3.09606e-05	1.17082e-05	2.06206e-05	1.42758e-05	3.1724e-07	8.56548e-06	0	1.05244e-05	3.34134e-05	0.000336998	4.67043e-05	3.33102e-06	1.30349e-05	1.09168e-05	6.3448e-06	0	9.35858e-06	3.1724e-06	1.5862e-06	0.000373929	1.29449e-05	8.97513e-06	2.24838e-07	1.50689e-05	5.71032e-06	4.69726e-06	1.37027e-05	6.66204e-06	2.07792e-05	0.000301775	0.000171627	6.02756e-06	0	8.56548e-06	5.71032e-06	9.99306e-06	1.79241e-05
F	P23	9.05826e-05	0.000114392	4.08094e-06	2.05666e-06	1.20636e-05	3.80955e-06	5.92596e-06	1.18519e-05	6.68512e-06	4.44531e-06	0.000240564	2.07409e-05	5.92596e-06	7.72492e-06	1.16403e-05	1.90477e-06	4.02119e-06	6.1376e-06	4.12701e-06	8.35984e-06	0.000319775	1.92748e-05	2.11642e-06	3.80955e-06	1.01588e-05	0	1.90477e-06	1.24869e-05	1.01588e-05	4.44447e-06	0.000222753	3.80955e-06	1.44974e-05	1.90477e-06	5.92596e-06	8.35984e-06	5.71432e-06	5.82014e-06	7.93656e-06	1.03704e-05	0.000208467	0.000109419	4.65611e-06	9.84133e-06	9.52387e-06	7.93656e-06	0	1.19577e-05
F	P23	0.000145806	0.000149116	2.28043e-06	1.69307e-06	1.5662e-05	5.08848e-06	6.37496e-06	1.45963e-05	6.62249e-07	3.37747e-05	0.000572956	1.93156e-05	2.07505e-05	0	0	7.94699e-06	1.65562e-05	8.38849e-06	3.9735e-06	1.2362e-05	0.000359068	3.27626e-05	2.4711e-05	2.3373e-07	4.415e-06	4.85649e-06	4.85649e-06	7.94699e-06	0	8.38849e-06	0.000354283	1.88946e-05	1.3245e-05	1.54525e-06	1.19205e-05	0	0	2.0309e-05	9.49224e-06	0	0.000328145	0.000154003	2.79457e-05	6.79267e-06	4.415e-07	1.28035e-05	5.07724e-06	8.38849e-06
F	P23	6.35388e-05	0.000132737	4.75409e-06	7.04102e-06	2.08986e-06	3.01847e-06	2.86755e-06	2.64116e-06	1.88654e-06	2.09928e-06	0.000246774	3.40218e-05	3.133e-07	1.66016e-06	4.30132e-06	6.03694e-06	5.91105e-06	5.71006e-06	5.88602e-06	4.82955e-06	0.000299734	2.31668e-05	3.01847e-06	0	3.89416e-06	5.23671e-06	7.24433e-06	7.01794e-06	7.92349e-06	3.61136e-06	0.000221038	3.84855e-06	4.30132e-06	4.75409e-06	4.90501e-06	1.25866e-06	3.87274e-06	7.09862e-08	7.38776e-06	1.38969e-05	0.000177788	0.000101496	1.35831e-06	9.96095e-06	4.22586e-06	2.26385e-07	1.50924e-06	8.24599e-06
F	P24	0.000216676	6.0361e-05	2.6623e-06	6.12077e-06	1.15494e-05	5.46348e-06	6.77112e-06	3.85918e-06	2.37141e-06	0	0.000951262	3.1857e-05	0	3.4579e-06	6.22422e-06	1.52148e-06	5.61606e-06	2.47543e-06	1.36933e-05	0	0.000977425	7.52576e-05	1.03045e-05	1.45232e-06	9.47464e-06	7.60738e-06	2.48969e-06	3.80369e-06	3.87285e-06	0	0.000554974	2.6022e-05	8.12266e-06	0	1.18285e-06	4.068e-06	1.18801e-06	1.83478e-05	8.96965e-06	1.42542e-06	0.000605391	0.000236427	6.70833e-06	3.73453e-06	2.97379e-06	4.14948e-06	5.32517e-06	0
F	P24	0.000227268	4.49017e-05	1.26784e-06	2.56548e-06	4.86606e-06	5.41373e-06	4.43745e-06	6.53139e-06	1.74296e-06	2.42056e-06	0.00071647	6.01539e-05	5.39012e-06	3.08019e-06	4.71831e-06	2.98885e-06	6.77335e-06	8.67079e-07	1.438e-05	0	0.000646978	7.65689e-05	5.04786e-06	1.99202e-06	3.60335e-06	4.16639e-06	3.95552e-06	5.25718e-06	6.33922e-06	2.3121e-06	0.000512933	3.88361e-05	2.63578e-06	1.83504e-06	1.26784e-06	3.97035e-06	4.70437e-06	5.50511e-06	1.74949e-05	0	0.000542056	0.000217891	7.5737e-06	2.3355e-06	4.69195e-06	2.91511e-06	1.2582e-06	2.18607e-06
F	P24	0	0.000103199	5.78499e-06	5.78499e-06	2.37827e-05	2.77097e-06	1.61909e-05	1.5552e-06	0	3.87503e-05	0.000316115	5.57086e-05	6.10638e-06	0	6.74915e-06	0	1.22128e-05	0	1.53143e-05	0	0.000283822	4.77684e-05	0	1.22128e-05	6.74915e-06	2.53897e-05	6.42776e-06	0	0	0	9.83416e-05	6.71838e-05	5.78499e-06	1.79977e-05	0	3.08533e-05	9.40604e-06	7.72499e-06	1.95072e-05	1.67122e-05	0.000171461	0.000139161	1.25341e-05	1.22128e-05	1.22128e-05	1.157e-05	1.157e-05	0
F	P24	0.000200748	0.000126065	1.29158e-05	6.36266e-06	1.52552e-05	6.70556e-06	1.64286e-05	9.8907e-06	1.32435e-05	0	0.000708233	8.07363e-05	4.30139e-06	8.27154e-06	3.0175e-06	7.093e-06	3.6359e-06	1.28836e-05	1.34357e-05	0	0.000681174	0.000110021	4.04579e-06	1.08025e-05	4.28504e-06	7.04084e-06	6.37028e-06	6.03501e-06	2.6487e-05	1.92785e-05	0.000482722	5.90035e-05	9.05251e-06	1.15671e-05	6.37028e-06	0	3.20924e-05	5.69973e-06	8.27951e-06	1.55554e-05	0.00038621	0.000226648	2.63146e-06	7.59452e-06	9.8907e-06	9.05251e-06	1.207e-05	0
F	P24	0.000222717	2.3664e-05	5.25867e-06	1.13938e-05	4.46987e-06	5.17102e-06	3.94127e-06	6.31313e-06	3.41813e-06	2.31701e-07	0.000548629	2.91982e-05	3.944e-06	1.92818e-06	6.50277e-06	1.67543e-06	3.56615e-06	1.02544e-05	8.6768e-06	0	0.000443156	3.18561e-05	8.55102e-06	0	2.59087e-06	1.5776e-06	3.1552e-06	3.944e-06	6.66098e-06	8.8273e-06	0.000281364	2.93609e-05	1.5776e-06	0	6.66098e-06	0	5.17102e-06	2.55497e-06	1.10093e-05	1.3873e-05	0.000329802	0.000151537	3.50578e-06	3.68107e-06	1.49524e-06	8.67152e-06	3.1552e-06	0
F	P24	0.000148164	5.78137e-05	3.8366e-06	1.32736e-06	5.27355e-06	8.35738e-06	3.69644e-06	7.76037e-06	7.84502e-06	4.62238e-06	0.000443273	3.44964e-05	4.43865e-06	7.449e-06	8.40775e-06	2.65856e-06	2.54709e-06	6.6009e-06	1.45128e-05	4.28543e-06	0.000391504	5.07025e-05	3.44395e-06	3.44395e-06	2.33184e-06	7.92826e-06	4.7713e-06	6.06279e-06	8.69246e-06	4.7167e-06	0.000302948	1.05131e-05	4.08969e-06	3.47982e-06	3.76375e-06	7.78783e-06	4.50796e-06	7.68936e-06	3.09597e-05	1.06971e-05	0.000259707	0.000166957	7.91047e-06	3.94867e-06	3.65581e-06	2.37111e-06	3.15695e-06	3.58909e-06
F	P24	0.000150075	0.000100506	0	1.05444e-05	1.40593e-05	9.73334e-06	3.05519e-05	0	9.73334e-06	1.96794e-05	0.000683043	9.08153e-05	0	1.46e-05	5.13704e-06	3.56051e-06	0	0	4.86667e-05	0	0.000615056	9.2098e-05	4.86667e-06	9.73334e-06	4.86667e-06	9.1926e-06	1.10852e-05	9.73334e-06	1.05444e-05	3.45455e-05	0.00035614	2.16296e-05	6.21852e-06	3.63511e-05	2.20489e-05	1.05444e-05	4.86667e-06	0	4.97482e-05	7.57037e-06	0.000375041	0.000231265	1.56815e-05	3.59593e-05	0	0	0	1.19496e-05
F	P24	0.000174273	5.89971e-05	5.94497e-06	4.19645e-06	3.32219e-06	6.14309e-06	1.32444e-05	1.04204e-05	5.72002e-06	1.04124e-05	0.000600403	3.28122e-05	1.09574e-05	6.96864e-06	4.68817e-06	1.19482e-05	6.17811e-06	3.96332e-06	1.45211e-05	9.60851e-06	0.000604648	5.40495e-05	3.26391e-06	7.40208e-06	1.40361e-05	4.67305e-06	1.13654e-05	7.81006e-06	6.00326e-06	4.62023e-06	0.000446877	2.61695e-05	1.16568e-07	6.5861e-06	6.70267e-06	9.03335e-06	1.05501e-05	9.20888e-06	3.35133e-05	9.98973e-06	0.000426945	0.00022424	8.10533e-06	3.72633e-06	6.81904e-06	4.64538e-06	6.55704e-06	8.40524e-06
F	P25	0.000385232	1.9014e-05	5.82931e-06	8.07135e-07	3.73435e-06	4.17744e-06	3.11905e-06	5.78447e-06	3.32245e-06	0	0.00134145	8.19383e-05	1.89781e-06	5.41124e-06	5.91899e-06	2.51109e-06	2.4214e-06	3.36306e-06	4.97733e-06	0	0.000638671	0.000106868	2.49893e-06	3.94599e-06	5.15669e-06	1.83847e-06	5.73962e-06	5.01456e-06	8.25832e-06	7.23071e-07	0.000689086	6.73061e-05	8.20587e-06	1.61427e-06	4.90302e-06	5.32069e-06	5.02217e-06	7.26001e-06	2.06688e-06	1.97076e-07	0.000606044	0.000348442	8.07135e-07	1.74879e-06	7.44358e-06	2.4214e-06	4.34956e-06	4.12536e-06
F	P26	0.00010184	0.000116565	3.0712e-06	1.66011e-06	1.74311e-06	6.08543e-06	6.11636e-06	4.98032e-06	1.66011e-06	0	0.000368775	3.62266e-05	1.4941e-06	1.4941e-06	1.66011e-06	0	2.98819e-06	5.97639e-06	4.48229e-06	0	0.000294585	1.56457e-05	2.30602e-07	3.48623e-06	3.23721e-06	4.73131e-06	1.4941e-06	0	2.98819e-06	6.05939e-06	0.000215642	2.08407e-05	2.50823e-06	4.04919e-06	3.56923e-06	3.23721e-06	3.32021e-06	0	3.0712e-06	0	0.00015547	0.000121519	1.4941e-06	4.48229e-06	3.1542e-06	1.5771e-06	5.97639e-06	0
F	P26	0.000185143	4.09448e-05	2.38037e-06	1.07117e-06	6.84357e-07	2.20184e-06	5.35584e-07	4.34418e-06	3.4813e-06	0	0.000591506	1.97064e-05	2.38037e-06	2.2316e-06	2.20184e-06	3.95737e-06	1.60675e-06	2.45341e-06	1.06386e-05	0	0.000504522	3.2393e-05	4.01688e-06	2.2316e-06	2.38037e-06	1.59154e-06	2.24681e-06	2.43988e-06	1.69602e-06	4.1359e-06	0.000364445	2.08627e-05	1.13068e-06	1.60675e-06	1.13068e-06	4.4632e-06	2.32086e-06	2.82669e-06	9.81904e-06	4.07639e-06	0.000436016	0.000119979	2.52915e-06	2.29111e-06	1.07117e-06	1.66626e-06	2.26135e-06	1.84479e-06
F	P26	0.00022423	7.08473e-05	8.40145e-07	2.75381e-06	1.59034e-06	1.90149e-06	3.55606e-06	1.91366e-06	8.40145e-07	0	0.000697037	3.6747e-05	1.99991e-06	2.52754e-06	1.77364e-06	2.52043e-06	4.4341e-06	8.8682e-07	1.08285e-05	0	0.000618241	3.11092e-05	3.0814e-06	6.05899e-07	2.66046e-06	4.2666e-06	1.98781e-06	2.94051e-06	2.75381e-06	3.26723e-06	0.000460785	3.80747e-05	9.33494e-07	1.77364e-06	1.68029e-06	8.40145e-07	8.8682e-07	3.40725e-06	7.20155e-06	1.66664e-06	0.000503383	0.000204416	4.66747e-08	2.61378e-06	8.8682e-07	3.04079e-06	4.00709e-06	9.33494e-07
F	P26	0.000190618	5.85346e-05	2.76675e-06	2.58114e-06	2.71485e-06	4.13651e-06	1.19081e-06	3.52043e-06	3.78113e-06	9.17348e-07	0.000590323	3.26052e-05	2.38163e-06	3.49616e-06	3.49203e-06	2.9184e-06	3.12967e-06	3.67333e-06	1.58497e-05	0	0.000586882	4.0737e-05	2.17203e-06	2.28761e-06	1.12814e-06	3.60378e-06	1.28482e-06	5.95407e-06	3.57244e-06	4.16785e-06	0.0003729	2.88112e-05	5.64069e-07	1.75488e-06	3.00837e-06	2.31895e-06	3.16506e-06	2.04261e-06	1.44721e-05	5.32732e-06	0.000392908	0.000185842	2.695e-06	3.13372e-06	1.72355e-06	1.72355e-06	3.44709e-06	4.16785e-06
F	P26	0.000162667	8.89012e-05	4.74822e-06	3.93247e-06	7.3677e-06	4.33798e-06	6.03849e-06	3.92244e-06	5.78044e-06	0	0.000542553	6.7989e-05	2.89022e-06	8.36686e-06	3.0906e-06	3.87102e-06	6.33902e-06	4.4993e-06	1.01674e-05	0	0.000354807	6.07137e-05	0	6.83971e-06	5.90823e-06	2.83861e-06	1.858e-06	4.85144e-06	2.52205e-06	2.53584e-06	0.00030652	2.8075e-05	2.99344e-06	3.81922e-06	3.92244e-06	3.09666e-06	3.87083e-06	1.27691e-05	4.00446e-06	1.24383e-05	0.000266597	0.00015824	4.74822e-06	2.01283e-06	3.04505e-06	5.67722e-06	1.858e-06	4.02566e-06
F	P26	0.000325342	0.000107533	1.83819e-06	1.65437e-06	6.80131e-06	0	1.02939e-05	5.05503e-06	1.65437e-06	0	0.000981469	4.71313e-05	2.2782e-06	3.98365e-06	8.15191e-07	1.9301e-06	6.98513e-06	3.30874e-06	3.49256e-06	0	0.000848316	8.0706e-05	5.33075e-06	0	3.21683e-06	1.65437e-06	5.33075e-06	3.40065e-06	0	0	0.000630124	1.19564e-05	3.40065e-06	1.59468e-06	5.39044e-06	0	1.65437e-06	6.98513e-06	6.7094e-06	2.8492e-06	0.000670837	0.000270585	7.95813e-06	5.14693e-06	1.83819e-06	7.90422e-06	1.65437e-06	1.9301e-06
F	P28	0.000180056	0.000106685	2.96727e-06	3.66541e-06	3.43069e-06	3.63522e-06	9.71712e-07	2.2176e-06	0	0	0.000739615	3.59254e-05	2.61386e-07	4.19415e-06	0	3.81832e-07	3.71899e-06	1.55165e-06	6.56733e-06	0	0.000645496	4.39113e-05	1.89505e-06	3.00594e-06	3.10396e-06	4.75648e-06	1.46031e-06	4.10797e-06	2.54852e-06	0	0.000393207	4.11269e-05	2.55127e-06	4.74358e-06	1.20891e-06	2.02589e-06	2.28698e-06	3.10396e-06	9.4099e-06	8.04105e-07	0.000451737	0.000159054	3.66324e-06	2.328e-06	4.17015e-06	0	4.34555e-06	2.8737e-06
F	P28	0.000412909	6.55274e-05	2.80889e-06	3.73337e-06	4.02938e-06	3.78234e-06	3.90381e-06	5.0405e-06	3.10528e-06	0	0.00127746	5.58595e-05	0	3.28414e-06	3.24299e-06	6.6392e-06	2.53397e-06	4.11034e-06	7.93639e-06	0	0.000966291	7.12012e-05	3.60049e-06	2.32372e-06	2.39779e-06	4.44569e-06	2.29818e-06	1.31936e-06	3.86432e-06	1.2888e-06	0.000878915	6.44513e-05	3.46126e-06	3.38235e-06	3.15648e-06	3.32142e-06	5.6737e-06	5.01661e-06	1.03333e-05	3.42125e-06	0.000993122	0.000316256	4.95386e-06	3.90295e-06	6.28566e-06	5.36243e-07	4.23293e-06	2.98435e-06
F	P28	0.000326287	0.000149173	5.31795e-06	4.48759e-06	6.22229e-06	6.72232e-06	2.36599e-06	6.0037e-06	2.06985e-06	0	0.00109799	5.05527e-05	4.97783e-06	4.82699e-06	5.2041e-06	2.41349e-06	2.54586e-06	4.31751e-06	8.22096e-06	0	0.000782509	7.45953e-05	4.37446e-06	4.26133e-06	3.4694e-06	2.82831e-06	0	3.66101e-06	6.21923e-06	0	0.000658277	3.80691e-05	1.24446e-06	8.3341e-06	2.03639e-06	5.01554e-06	1.24876e-06	1.54184e-06	1.35005e-05	5.69063e-06	0.000739306	0.000260575	1.43423e-06	2.7204e-06	6.78795e-07	0	5.32739e-06	2.11181e-06
F	P28	0.000401837	0.0001113	8.34905e-06	2.08718e-06	4.98603e-06	3.14149e-07	6.29525e-06	5.23313e-06	2.11064e-06	0	0.00122432	8.12273e-05	3.32402e-06	1.84927e-06	7.69763e-06	2.82155e-06	6.3972e-06	4.76092e-06	1.94925e-05	0	0.000976335	5.33607e-05	4.94738e-06	5.68176e-06	4.4369e-06	6.18098e-06	3.48989e-06	4.98603e-06	7.02996e-06	2.76901e-06	0.000802345	6.27782e-05	5.07436e-06	2.20313e-06	1.66201e-06	2.08718e-06	3.36413e-06	5.56435e-06	2.44988e-05	6.19041e-06	0.0007922	0.00035797	8.15545e-06	2.16448e-06	3.98079e-06	5.22697e-06	2.65718e-06	4.44597e-06
F	P28	0.00069623	0.000100841	3.68337e-06	8.17628e-06	7.28579e-07	1.30577e-06	9.47711e-06	7.29028e-06	4.47232e-06	0	0.00195052	9.19238e-05	0	5.38816e-06	4.10935e-07	1.35858e-06	6.2655e-06	4.28939e-06	1.11116e-05	0	0.00147977	0.000133366	2.20542e-06	3.72385e-06	3.60066e-06	7.7082e-07	1.2024e-06	3.69527e-06	4.37148e-06	6.94057e-06	0.00140604	8.04473e-05	3.72385e-06	5.95006e-06	2.26669e-06	5.38339e-06	2.95479e-06	4.63938e-06	2.01323e-05	5.10005e-06	0.00148331	0.000575375	9.78167e-06	3.08989e-06	1.61906e-06	1.53811e-06	3.07622e-06	5.42387e-06
F	P28	0.000747384	0.000129221	5.72732e-06	3.83111e-06	9.28755e-07	2.09975e-06	3.06113e-06	4.64495e-06	4.49171e-07	0	0.00184584	0.000122558	2.36058e-06	4.07558e-06	4.75058e-06	6.57569e-06	7.95285e-06	6.61225e-06	7.22194e-06	0	0.00122942	0.00011376	4.29549e-06	5.64992e-06	7.73962e-07	5.72732e-06	4.1115e-06	1.73192e-06	4.45028e-06	5.12638e-06	0.00129465	0.000113772	2.51635e-06	2.08873e-06	5.41774e-06	6.20902e-06	3.00113e-06	3.5419e-06	1.91352e-05	1.18029e-05	0.00125506	0.000504546	9.36494e-06	6.42389e-06	5.26294e-06	1.31574e-06	2.43973e-06	7.77657e-06
F	P28	0.000538108	0.000115546	8.83642e-07	8.83642e-07	2.04023e-06	5.87047e-06	4.12366e-06	2.27222e-06	2.56677e-06	3.95998e-06	0.00146867	7.65202e-05	1.91478e-06	1.64105e-06	5.95081e-06	1.82497e-07	3.96546e-06	2.27222e-06	1.47694e-05	1.96446e-06	0.00122201	9.44394e-05	6.39588e-06	7.00183e-06	1.70835e-06	4.6286e-06	4.48298e-06	4.90045e-06	5.51224e-06	7.99485e-07	0.00110403	8.34249e-05	4.24205e-06	5.50765e-06	0	0	4.78343e-06	3.89207e-06	1.78727e-05	4.57664e-06	0.00116868	0.000459638	4.90504e-06	1.55689e-06	4.18841e-06	6.16282e-06	2.56677e-06	7.98145e-06
F	P30	0.000154581	1.85125e-05	1.36116e-06	1.25645e-06	3.20198e-06	3.84813e-06	0	6.63128e-07	6.28227e-07	0	0.000589155	2.92642e-05	0	2.02429e-06	2.02429e-06	3.24584e-06	1.32626e-06	1.25645e-06	5.13052e-06	0	0.000447449	2.2587e-05	6.28227e-07	6.28227e-07	2.09409e-06	1.36116e-06	2.61761e-06	4.75161e-07	7.81293e-07	1.53567e-06	0.000335177	3.16557e-05	1.29136e-06	0	1.42226e-06	7.32931e-07	6.28227e-07	7.32931e-07	4.53719e-06	2.72232e-06	0.000393026	0.000126692	1.95921e-06	1.28662e-06	1.25645e-06	1.91169e-06	1.02003e-06	2.68742e-06
F	P30	0.000150854	1.84592e-05	2.20007e-06	1.9261e-06	2.00418e-06	1.90007e-06	1.0151e-06	3.85775e-06	1.76828e-06	0	0.000621245	8.04178e-06	1.91813e-06	1.25534e-07	2.34387e-06	1.69052e-06	1.97815e-06	9.89077e-07	3.77329e-06	0	0.000576729	1.6209e-05	0	9.3702e-07	9.89077e-07	1.53567e-06	1.50964e-06	4.94538e-07	1.40553e-06	1.50964e-06	0.000355183	2.12521e-05	2.36858e-06	0	5.66136e-07	2.34255e-06	9.99896e-07	4.62222e-06	5.28375e-06	1.30142e-07	0.000402736	9.11772e-05	9.63048e-07	1.28126e-07	1.2774e-06	2.8312e-06	8.14675e-07	1.2995e-06
F	P30	8.83879e-05	1.45134e-05	1.97637e-06	8.38462e-07	1.83663e-06	3.39377e-07	7.18682e-07	1.85659e-06	1.78587e-06	0	0.000423246	4.72575e-06	7.18682e-07	2.27583e-06	1.85659e-06	1.27193e-06	5.64699e-07	2.19597e-06	4.49176e-06	0	0.000515434	1.08249e-05	2.19597e-06	7.58608e-07	7.78572e-07	1.13791e-06	1.49725e-06	7.58608e-07	1.91648e-06	0	0.000208383	1.95641e-05	1.11795e-06	1.11795e-06	1.15788e-06	3.79304e-07	1.89652e-06	7.78572e-07	2.4555e-06	4.71092e-07	0.00026089	5.40502e-05	6.80865e-07	1.11646e-06	8.17882e-07	2.25586e-06	3.99268e-07	1.95641e-06
F	P30	0.000302552	1.87611e-05	3.4296e-06	1.0382e-06	1.62662e-06	1.62662e-06	2.92792e-06	2.42909e-06	4.29638e-06	0	0.000877426	2.04786e-05	4.9856e-06	2.34505e-06	2.01701e-06	2.31443e-06	3.0209e-06	8.45845e-07	5.18279e-06	0	0.000690945	3.31808e-05	3.63074e-06	2.08208e-06	1.67e-06	1.17117e-06	1.21455e-06	1.60494e-06	2.10377e-06	0	0.000545669	3.52869e-05	3.23156e-06	8.89222e-07	3.39066e-06	1.77117e-06	2.77611e-06	2.88455e-06	3.52477e-06	3.33959e-06	0.000648428	0.000135508	2.84117e-06	2.47247e-06	2.50471e-06	2.33179e-06	2.01701e-06	2.16883e-06
F	P30	0.000151822	8.39985e-06	1.76915e-06	3.80462e-07	1.10334e-06	8.80415e-07	5.6534e-07	1.14139e-06	6.84831e-07	0	0.000561964	7.68002e-06	1.32949e-06	1.90444e-06	1.76915e-06	8.88631e-07	9.56609e-07	7.419e-07	4.98405e-06	0	0.000525722	1.81426e-05	1.10334e-06	9.01057e-07	6.58836e-07	6.84831e-07	1.36966e-06	1.67759e-06	4.72015e-07	0	0.000293851	1.03295e-05	3.42416e-07	1.02725e-06	7.60924e-07	3.99485e-07	2.62519e-06	2.51105e-06	4.71773e-06	1.76661e-06	0.000418197	7.86789e-05	1.42673e-06	1.08432e-06	1.08432e-06	1.42673e-06	1.04627e-06	0
F	P30	0.000157036	5.86702e-06	1.52921e-06	3.98014e-07	0	3.3098e-06	2.32524e-06	1.1312e-06	7.96028e-07	0	0.000519746	7.29458e-06	1.48638e-06	3.03581e-06	8.82422e-07	5.59592e-07	1.84944e-06	3.77066e-07	6.7456e-06	0	0.000478002	1.5047e-05	3.45644e-06	1.55016e-06	0	1.50826e-06	8.79821e-07	8.53905e-07	1.93219e-06	0	0.000311465	2.23621e-05	3.14222e-06	1.94817e-06	1.55016e-06	3.98014e-07	8.80657e-07	1.86355e-06	5.44267e-06	9.64667e-07	0.00035697	0.000100655	1.15215e-06	1.17309e-06	1.57111e-06	1.99007e-06	0	8.19257e-07
F	P31	2.35228e-05	3.28136e-06	1.79639e-06	1.84629e-06	1.0479e-06	0	1.79639e-06	1.79639e-06	2.94409e-06	1.55558e-06	0.000155101	2.12461e-06	1.3473e-06	8.98197e-07	3.24349e-06	1.89619e-06	7.72535e-07	1.69751e-06	1.94609e-06	0	0.000135602	9.23434e-06	1.3473e-06	9.97997e-07	2.48134e-07	2.49636e-06	1.3972e-06	4.49099e-07	4.49099e-07	0	9.57755e-05	7.62948e-06	8.98197e-07	4.74048e-07	4.49099e-07	4.49099e-07	8.79621e-07	6.84757e-08	2.32034e-06	0	7.78646e-05	2.16482e-05	2.29539e-06	1.42215e-06	2.76944e-06	3.69191e-07	6.78706e-07	8.33428e-07
F	P33	0.000312019	7.84148e-05	9.57925e-06	1.27524e-06	5.69416e-06	4.44856e-06	4.80445e-06	6.64319e-06	5.51622e-06	0	0.00172402	4.65822e-05	1.45523e-06	4.00168e-06	3.35817e-06	4.70856e-06	0	4.56719e-06	9.07507e-06	0	0.00190128	9.51802e-05	6.34662e-06	0	0	1.06766e-06	3.75321e-06	3.06792e-06	4.38925e-06	2.13531e-06	0.000905007	4.98625e-05	1.12697e-06	1.06766e-06	4.62651e-06	2.076e-06	2.13531e-06	5.69448e-06	1.52049e-05	9.17288e-06	0.00117853	0.000320693	5.4569e-06	2.41505e-06	6.18551e-06	3.26228e-06	6.10936e-06	3.20297e-06
F	P33	0.000278714	9.62631e-05	2.48651e-06	4.07745e-06	4.07278e-06	3.79883e-06	4.00604e-06	5.04209e-06	4.00604e-06	3.02388e-06	0.0010848	6.23283e-05	1.45046e-06	6.69976e-06	2.55558e-06	2.49256e-07	6.24329e-06	1.31232e-06	4.07511e-06	0	0.000968406	6.83299e-05	1.65767e-06	1.38139e-07	6.26321e-06	5.27143e-06	5.11116e-06	3.93697e-06	2.48651e-06	2.2793e-06	0.000707048	3.17562e-05	6.35441e-06	6.49255e-06	1.24325e-06	1.45046e-06	3.8679e-06	6.56162e-06	1.84416e-05	4.07511e-06	0.000680226	0.000287587	2.68533e-06	2.48651e-06	5.2493e-06	1.68995e-06	3.42121e-06	0
F	P33	0.00015027	5.26765e-05	7.20446e-06	0	2.73298e-06	2.56498e-06	1.56749e-06	0	2.56498e-06	1.32507e-06	0.000888695	3.39087e-05	3.06373e-06	4.13248e-06	1.35374e-06	4.00269e-06	2.43746e-06	1.18355e-06	5.55747e-06	5.63081e-06	0.000601472	5.35592e-05	0	0	2.56498e-06	3.98998e-06	2.98129e-06	2.36243e-06	9.40494e-06	2.74407e-06	0.000360309	2.68958e-05	5.20122e-06	2.99248e-06	2.56498e-06	1.28249e-06	1.35374e-06	2.99248e-06	0	1.71711e-05	0.000328389	0.000192053	5.34372e-06	1.28249e-06	1.35374e-06	4.20372e-06	1.56749e-06	2.56498e-06
F	P35	0.000341142	9.16692e-05	6.09286e-06	6.40372e-06	5.782e-06	9.12294e-06	8.09872e-06	8.57974e-06	4.78725e-06	1.5543e-05	0.000871217	7.26662e-05	6.82077e-06	4.08016e-06	6.30258e-06	2.23819e-06	7.3363e-06	8.76626e-06	1.41752e-05	1.82392e-05	0.000775853	8.80669e-05	9.01495e-06	8.26888e-06	4.47639e-06	4.53856e-06	8.44277e-06	1.21983e-05	3.35729e-06	1.22479e-05	0.000590572	6.04312e-05	5.96852e-06	5.71983e-06	9.03118e-06	6.51183e-06	7.49791e-06	1.06563e-05	1.90246e-05	1.73756e-05	0.00056081	0.000476283	1.10666e-05	5.3468e-06	4.60073e-06	7.14979e-06	5.59548e-06	8.14454e-06
F	P36	4.38437e-05	1.15796e-05	1.75357e-06	1.42878e-06	1.1864e-06	1.2757e-06	1.02929e-06	9.25894e-07	1.27787e-06	1.60185e-06	0.000179199	1.09569e-05	4.72009e-07	1.28846e-06	2.21972e-06	2.38556e-06	7.14392e-07	2.5514e-07	6.53158e-06	3.58472e-06	0.000210538	1.57648e-05	2.36043e-06	2.41069e-06	1.33885e-06	1.4039e-06	9.95046e-07	6.88878e-07	1.96458e-06	2.00285e-06	0.000116287	1.01073e-05	1.81342e-06	9.56775e-07	5.48551e-07	2.27493e-06	1.82007e-06	2.2835e-06	5.94522e-06	2.42337e-06	0.000101106	4.28508e-05	8.16448e-07	1.07595e-06	2.31742e-06	4.59252e-07	7.14392e-07	7.14392e-07
F	P36	5.24105e-05	9.61413e-06	2.49125e-06	1.36456e-06	9.71631e-07	2.62128e-06	1.21433e-06	2.27843e-06	2.75446e-06	7.13263e-07	0.00020053	1.00749e-05	2.63037e-06	2.15183e-06	2.64148e-06	1.18929e-06	2.10795e-06	1.93564e-06	2.00318e-05	6.30586e-07	0.00021779	1.63314e-05	2.05309e-06	1.91538e-06	1.41463e-06	2.87934e-07	4.75717e-07	2.15324e-06	1.87312e-06	2.64619e-06	0.000138947	1.04155e-05	9.51433e-07	2.34715e-06	8.20119e-07	3.12971e-07	1.63997e-06	2.17442e-06	2.8167e-05	2.71002e-06	0.000131797	4.94244e-05	9.8899e-07	1.39532e-06	1.50906e-06	1.65249e-06	1.13922e-06	1.39985e-06
F	P36	0.000100499	1.7282e-05	3.13441e-06	2.07024e-06	3.19397e-06	5.54231e-07	3.41941e-06	2.92482e-06	2.61489e-06	1.66514e-06	0.000329758	1.80092e-05	2.73467e-06	1.88855e-06	2.99275e-06	3.42063e-06	2.87225e-06	2.36385e-06	1.42414e-05	3.94459e-06	0.000345875	2.42378e-05	3.60455e-06	1.5974e-06	2.08551e-06	1.88063e-06	1.22764e-06	2.86013e-06	2.29855e-06	2.80789e-06	0.000222263	1.53372e-05	2.92543e-06	1.86757e-06	2.18101e-06	1.88425e-06	2.62144e-06	1.82839e-06	2.06608e-05	4.13605e-06	0.000207925	0.000106073	2.3842e-06	3.49249e-06	4.70188e-06	1.86757e-06	3.74821e-06	2.69492e-06
F	P36	0.000200026	3.03886e-05	3.12844e-06	1.9993e-06	2.12455e-06	2.32263e-06	1.65902e-06	2.79565e-06	3.20052e-06	5.06001e-06	0.000549293	2.56168e-05	2.35414e-06	4.64196e-06	2.53141e-06	4.55045e-06	2.79663e-06	1.75382e-06	2.1188e-05	3.56689e-06	0.000654662	6.07544e-05	2.78515e-06	2.8243e-06	4.81867e-06	4.17125e-06	3.97618e-06	5.66983e-06	3.57811e-06	1.01325e-05	0.000374976	4.20775e-05	2.74923e-06	4.43195e-06	4.59785e-06	2.24663e-06	2.05639e-06	3.70767e-06	2.43202e-05	2.39617e-06	0.000349371	0.000207039	5.86086e-06	3.69724e-06	2.22783e-06	3.86315e-06	3.53899e-06	3.03767e-06
F	P36	0.000291054	2.92459e-05	2.17354e-06	4.03828e-06	1.67585e-06	1.35383e-06	4.50733e-06	5.95918e-06	3.83463e-06	8.60018e-06	0.000708432	5.52195e-05	4.06673e-06	2.14509e-06	4.49128e-06	4.49128e-06	1.03231e-06	3.79415e-06	1.31387e-05	6.12244e-06	0.000546511	8.30951e-05	4.17807e-06	1.38537e-06	9.16132e-07	3.12826e-06	2.90481e-06	3.44108e-06	3.64218e-06	4.93818e-06	0.00047832	4.22441e-05	3.10591e-06	1.78757e-06	2.52495e-06	2.56964e-06	2.99419e-06	3.84551e-06	2.07783e-05	3.9735e-06	0.000380221	0.000255567	1.31834e-06	3.08357e-06	3.59749e-06	2.16743e-06	2.09599e-06	3.91473e-06
F	P36	0.000208542	3.77242e-05	4.05462e-06	2.41224e-06	2.31565e-06	1.04609e-06	4.61918e-07	4.74749e-06	2.35713e-06	1.74881e-06	0.000883992	2.92072e-05	7.30181e-06	1.70102e-06	4.5928e-06	2.79058e-06	2.02731e-06	1.38576e-06	7.44202e-06	2.93831e-06	0.00110229	7.15024e-05	7.41001e-07	2.36092e-06	2.00165e-06	2.07269e-06	4.39417e-06	4.59352e-06	2.8485e-06	3.43873e-06	0.000604484	4.41423e-05	4.16753e-06	9.49499e-07	3.10512e-06	2.07193e-06	2.6499e-06	5.48275e-06	1.40825e-05	4.69894e-06	0.000649534	0.000224968	2.52632e-06	1.38576e-06	2.89982e-06	2.92548e-06	2.97681e-06	1.05215e-06
F	P37	0.00010221	6.97089e-05	2.74095e-06	8.98423e-06	9.52967e-06	4.6319e-06	0	5.93873e-06	2.89323e-06	1.20297e-05	0.000393152	4.50954e-05	3.0455e-06	5.4819e-06	1.14206e-05	2.74095e-06	2.89323e-06	3.0455e-06	8.22285e-06	1.62934e-05	0.000406821	5.29739e-05	0	6.24328e-06	5.93873e-06	5.78645e-06	0	2.74095e-06	5.4819e-06	1.40093e-05	0.000295335	3.6701e-05	3.0455e-06	1.26388e-05	1.46184e-05	0	3.88702e-06	8.5274e-06	2.02346e-05	1.18955e-05	0.000339802	0.000132175	8.5274e-06	3.0455e-06	8.5274e-06	7.9183e-06	2.74095e-06	7.33555e-06
F	P37	0.000262249	6.74652e-05	2.27215e-06	2.52461e-06	2.27215e-06	7.19515e-06	9.59353e-06	4.923e-06	2.77708e-06	1.74198e-05	0.000797102	1.5193e-05	4.79677e-06	2.52461e-06	0	4.26949e-06	8.8585e-06	1.10566e-05	2.45405e-05	8.70992e-06	0.000622615	8.27284e-05	1.08895e-05	5.17546e-06	2.15854e-05	0	2.27215e-06	1.18657e-05	9.21484e-06	1.45165e-05	0.000625461	3.64294e-05	4.67054e-06	4.79677e-06	1.40116e-05	6.11887e-06	9.50052e-07	4.79677e-06	4.79677e-06	4.923e-06	0.000700643	0.000268493	4.923e-06	9.71976e-06	2.27215e-06	0	3.78259e-06	5.30602e-06
F	P37	0.000188938	8.1293e-05	0	0	6.37297e-06	6.72702e-06	6.37297e-06	0	4.07162e-06	8.14323e-06	0.000435604	7.29059e-05	3.18648e-06	1.20378e-05	3.54054e-06	4.77439e-06	8.46331e-06	1.77414e-05	1.89424e-05	8.67432e-06	0.000393389	5.17445e-05	3.18648e-06	0	0	3.18648e-06	3.36351e-06	3.89459e-06	6.72702e-06	2.44297e-05	0.000380171	8.02763e-05	3.54054e-06	6.37297e-06	0	5.39466e-06	1.33236e-06	0	0	3.54054e-06	0.000418846	0.0002435	1.09757e-05	0	1.11527e-05	3.54054e-06	4.42567e-06	3.54054e-06
F	P37	0.000135199	0.000100904	0	0	0	0	9.32438e-08	0	1.35766e-05	0	0.000330785	2.89696e-05	0	1.33788e-05	0	1.2862e-05	0	0	5.35918e-06	2.03649e-05	0.00026837	4.4427e-05	0	1.46484e-05	0	0	0	6.43101e-06	0	0	0.00022951	7.37999e-05	2.32231e-05	0	0	8.57468e-06	0	1.2862e-05	0	0	0.000208953	0.000204419	0	1.2862e-05	4.40806e-06	2.73751e-06	2.14504e-06	1.0717e-05
F	P37	2.61607e-05	2.91227e-05	0	1.51461e-05	0	0	0	6.71694e-06	0	0	6.95744e-05	0.000116972	1.36315e-05	0	0	7.19442e-06	6.81577e-06	0	0	1.60749e-05	9.76012e-05	1.88526e-05	6.81577e-06	7.57307e-06	0	7.57307e-06	7.57307e-06	0	0	2.74728e-05	3.34179e-05	3.15008e-05	6.81577e-06	6.81577e-06	0	7.57307e-06	7.95173e-06	0	1.03488e-06	2.96116e-05	8.40269e-05	7.12456e-05	6.81577e-06	6.81577e-06	0	7.57307e-06	1.51461e-05	0
F	P39	0.00022726	7.03555e-05	7.94615e-06	2.23715e-06	7.48965e-06	3.67913e-06	5.91288e-06	3.61343e-06	8.22032e-06	0	0.00082303	5.76851e-05	6.4394e-06	1.35417e-06	9.55182e-06	3.74483e-06	6.04052e-06	8.54697e-06	1.60281e-05	0	0.000978591	0.000103435	7.22686e-06	5.45434e-06	3.08649e-06	8.60362e-06	7.68932e-06	5.19055e-06	6.22485e-06	0	0.000678881	3.11583e-05	7.55535e-06	2.43085e-06	0	7.48965e-06	6.63557e-06	3.67913e-06	1.5702e-05	0	0.000681884	0.000275905	6.50417e-06	6.56987e-06	2.4407e-06	1.51058e-06	3.20988e-06	7.62105e-06
F	P39	0.000119439	4.57715e-05	4.16096e-06	4.7435e-06	7.24007e-06	8.61319e-06	4.86833e-06	5.78374e-06	5.65891e-06	0	0.000467441	2.63369e-05	5.52367e-06	9.67338e-06	7.80266e-06	6.94881e-06	5.70052e-06	5.07637e-06	9.73665e-06	8.755e-06	0.000578864	4.59706e-05	9.02512e-06	2.58396e-06	4.61867e-06	4.07774e-06	3.28716e-06	1.58117e-06	2.33014e-06	8.48836e-06	0.000446638	2.64837e-05	4.80597e-06	8.11388e-06	8.36353e-06	6.4911e-06	3.9113e-06	6.50417e-06	4.10628e-06	7.69778e-06	0.000444244	0.00014551	5.01771e-06	4.09479e-06	4.95154e-06	3.99452e-06	3.46371e-06	6.64742e-06
F	P39	8.37738e-05	6.76132e-05	7.72554e-06	6.03659e-06	6.85637e-06	1.56504e-06	8.86857e-06	4.12156e-06	1.36654e-05	7.83764e-06	0.000450552	2.81506e-05	4.01309e-06	1.34146e-06	8.49594e-06	7.07995e-06	7.30353e-06	8.56459e-06	1.25262e-05	0	0.000645891	5.65958e-05	4.63749e-06	8.47905e-06	4.39702e-06	2.90651e-06	1.34146e-06	5.81301e-06	4.39702e-06	6.53293e-06	0.000441461	2.22271e-05	4.5766e-06	3.34559e-06	3.55479e-06	9.39025e-06	4.71239e-06	3.78355e-06	1.57249e-05	5.06775e-06	0.000341898	0.000151425	7.69158e-06	6.76642e-06	3.79528e-06	8.2779e-06	5.88754e-06	5.27087e-06
F	P40	0.000164717	4.3436e-05	6.79245e-06	0	0	3.21748e-06	0	0	0	0	0.00052925	3.86097e-05	3.57498e-06	3.21748e-06	0	0	3.21748e-06	6.9712e-06	6.79245e-06	2.55933e-06	0.000484041	2.28341e-05	3.21748e-06	3.57498e-06	3.57498e-06	0	3.21748e-06	6.79245e-06	1.00099e-05	1.37076e-06	0.000447467	3.28898e-05	3.21748e-06	0	0	3.21748e-06	3.21748e-06	0	0	0	0.000386902	0.000213069	3.57498e-06	0	0	8.40119e-06	0	0
F	P40	0.000224656	3.44761e-05	9.7816e-06	2.88637e-06	8.97983e-06	0	6.09346e-06	3.04673e-06	0	4.49174e-08	0.000456162	8.83551e-05	0	0	8.97983e-06	2.88637e-06	9.31089e-07	4.84166e-06	0	0	0.00045724	8.187e-05	0	5.9331e-06	3.8485e-06	6.57452e-06	2.88637e-06	1.02627e-05	7.697e-06	1.17058e-05	0.000523877	3.43158e-05	0	3.20708e-06	0	0	2.88637e-06	0	8.65912e-06	5.77275e-06	0.000459414	0.00025344	5.77275e-06	5.77275e-06	0	0	2.40765e-06	4.78724e-07
F	P40	0.000181695	3.00847e-05	1.06647e-06	0	0	8.52014e-06	5.36437e-06	3.47113e-06	0	0	0.000743544	2.81141e-05	6.49724e-06	3.64914e-06	1.60206e-06	3.29312e-06	5.07319e-06	1.60206e-06	6.58624e-06	0	0.000550983	4.37367e-05	1.69106e-06	3.20412e-06	1.60206e-06	0	1.69106e-06	0	0	6.23023e-06	0.000549595	1.11254e-05	0	1.95807e-06	0	3.20412e-06	1.60206e-06	1.60206e-06	0	0	0.000641269	0.000174713	0	0	0	1.78007e-06	1.69106e-06	1.60206e-06
F	P40	0.000350572	4.89478e-05	7.14374e-06	0	0	0	0	5.02707e-06	0	3.07892e-06	0.00101677	2.8228e-05	8.06978e-06	0	2.64583e-06	2.38125e-06	0	0	1.0111e-06	4.01597e-06	0.000709435	6.76445e-05	9.92185e-06	2.51354e-06	0	2.38125e-06	0	8.59894e-06	0	7.54061e-06	0.000963677	3.81661e-05	2.38125e-06	0	0	0	2.64583e-06	2.38125e-06	2.64583e-06	2.51354e-06	0.00110318	0.000346008	5.68853e-06	2.38125e-06	0	2.38125e-06	0	2.38125e-06
F	P40	0.000130893	2.08961e-05	0	0	6.6793e-06	2.01571e-06	2.24387e-06	1.96339e-06	1.6829e-06	4.19402e-06	0.000414861	3.07483e-05	1.6829e-06	1.6829e-06	1.7764e-06	0	0	0	1.86989e-06	0	0.000394744	2.27095e-05	0	0	3.5528e-06	0	0	1.6829e-06	0	3.5528e-06	0.000256269	2.25322e-05	0	1.6829e-06	0	0	0	2.05688e-06	3.73979e-06	7.40667e-07	0.000366787	7.33933e-05	3.36581e-06	1.86989e-06	1.6829e-06	1.6829e-06	1.6829e-06	0
F	P42	0.000527675	5.46252e-05	4.78137e-06	8.7941e-06	1.08306e-05	4.74831e-06	8.17707e-06	5.78769e-06	6.74388e-06	0	0.000872234	5.0234e-05	6.88537e-06	4.08353e-06	8.21972e-06	8.21972e-06	4.7276e-06	9.85256e-06	1.18828e-05	8.51878e-06	0.000647508	5.28369e-05	5.71886e-06	4.05003e-06	4.4434e-06	8.8218e-06	7.09423e-06	7.09394e-06	5.34892e-06	0	0.000524008	6.75739e-05	5.06097e-06	1.15628e-05	8.23724e-06	7.98794e-06	7.31993e-06	5.22849e-06	5.98036e-06	7.9324e-06	0.00060893	0.000206595	5.90498e-06	5.15696e-06	9.082e-06	6.97385e-06	9.05792e-06	4.59762e-06
F	P42	0.000201009	0.000104164	6.28183e-06	4.94769e-06	7.24519e-06	4.3852e-06	5.54186e-06	4.25912e-06	3.55723e-06	0	0.000502353	4.37946e-05	4.14787e-06	6.53934e-06	5.4656e-06	4.32303e-06	5.70881e-06	4.24683e-06	4.46822e-05	7.15959e-06	0.000508059	1.8749e-05	3.95127e-06	4.72807e-06	3.07965e-06	5.42497e-06	3.87634e-06	5.22374e-06	6.21125e-06	0	0.000312583	2.21587e-05	3.55715e-06	6.56359e-06	6.59009e-06	6.25398e-06	7.59225e-06	8.70606e-06	5.27226e-05	0	0.000378643	0.000192253	5.37072e-06	6.15016e-06	3.1067e-06	7.52389e-06	6.80347e-06	2.97244e-06
F	P42	0.000112629	0.00014278	1.13279e-05	1.16482e-05	1.22796e-05	1.19166e-05	1.04415e-05	1.00786e-05	1.32811e-05	5.47024e-06	0.000520104	6.8233e-05	3.59121e-06	9.03595e-06	1.41718e-05	1.15846e-05	9.25327e-06	1.27865e-05	1.28683e-05	5.46537e-06	0.000582138	1.92922e-05	1.33366e-05	1.37712e-05	1.57164e-05	7.22104e-06	1.31251e-05	9.96675e-06	6.58366e-06	0	0.000285286	2.28216e-05	1.63753e-05	6.94828e-06	1.08509e-05	1.99254e-05	8.6498e-06	1.48282e-05	9.6856e-06	0	0.000355668	0.000173537	9.19041e-06	6.3715e-06	1.27097e-05	6.40485e-06	1.64014e-05	4.20665e-06
F	P42	0.000472051	0.000172626	3.22458e-06	4.44944e-06	6.25135e-06	5.09315e-06	7.62689e-06	7.81911e-06	1.58943e-06	0	0.000885039	8.85084e-05	5.37268e-06	5.48767e-06	6.15003e-06	5.74718e-06	4.01864e-06	2.76496e-06	5.46746e-05	3.79759e-06	0.000730519	2.47311e-05	4.47137e-06	6.25256e-06	5.76479e-06	5.77269e-06	4.06582e-06	6.16999e-06	7.09401e-06	0	0.000557779	6.5453e-05	7.308e-06	3.32718e-06	4.10493e-06	6.27879e-06	3.35495e-06	8.50054e-06	7.64e-05	0	0.000518989	0.000336502	4.65197e-06	4.88068e-06	6.41888e-06	4.34998e-06	7.75634e-06	5.60051e-06
F	P42	0.000209903	0.000145435	5.1863e-06	3.72981e-06	6.55927e-06	6.10351e-06	5.0814e-06	6.45044e-06	4.20801e-06	0	0.000573769	4.69631e-05	5.91733e-06	5.37311e-06	6.61155e-06	7.08036e-06	6.14223e-06	4.07248e-06	2.99543e-05	9.12176e-06	0.000627432	1.79139e-05	6.43866e-06	5.50654e-06	6.87517e-06	3.76844e-06	4.7869e-06	7.61653e-06	5.44609e-06	0	0.000357422	1.89447e-05	4.36804e-06	5.54853e-06	4.67416e-06	3.33769e-06	4.93013e-06	5.31445e-06	3.45519e-05	0	0.000372478	0.000232891	6.25088e-06	5.09035e-06	7.11506e-06	5.1706e-06	2.35309e-06	6.31756e-06
F	P42	0.000114894	6.67295e-05	2.72601e-06	3.04964e-06	4.18419e-06	5.01925e-06	4.53099e-06	2.36248e-06	2.01427e-06	0	0.000480736	3.72751e-05	4.46021e-06	5.86761e-06	3.7042e-06	5.22029e-06	2.98608e-06	3.42411e-06	9.44835e-06	6.65265e-06	0.000514048	9.87674e-06	4.065e-06	2.48712e-06	2.70705e-06	4.01482e-06	3.47533e-06	1.97826e-06	4.50819e-06	0	0.000259735	1.85246e-05	1.89143e-06	3.53485e-06	3.46323e-06	3.64425e-06	4.50412e-06	3.28454e-06	8.18279e-06	0	0.000363107	0.000115175	4.20301e-06	4.70805e-06	2.02457e-06	4.65821e-06	4.59317e-06	3.07031e-06
F	P42	0.000432122	0.00028313	4.45419e-06	8.34694e-06	2.85606e-06	5.30569e-06	9.07613e-06	6.14665e-06	6.519e-06	0	0.00123965	9.8845e-05	9.44255e-06	6.31641e-06	4.461e-06	3.36223e-06	6.12561e-06	6.78825e-06	1.09268e-05	1.20426e-06	0.00133657	2.8747e-05	9.06149e-06	8.39759e-06	8.34982e-06	3.87855e-06	5.7702e-06	7.36147e-06	5.2457e-06	0	0.000897251	6.68907e-05	7.63131e-06	9.36658e-06	9.20765e-06	5.65985e-06	6.74406e-06	4.641e-06	1.37879e-05	3.12915e-06	0.00100052	0.000380979	5.57625e-06	6.20772e-06	6.27328e-06	9.53659e-06	9.89629e-06	8.54583e-06
F	P42	0.000481793	0.000205163	2.96949e-06	7.31085e-06	5.99687e-06	1.11091e-05	9.0465e-06	7.60802e-06	5.60318e-06	0	0.00124622	7.75869e-05	6.89688e-06	8.75007e-06	6.84309e-06	4.16636e-06	8.92316e-06	7.18582e-06	2.16426e-05	0	0.00124428	3.21069e-05	8.81882e-06	7.62941e-06	5.36623e-06	4.46158e-06	7.95683e-06	6.0036e-06	5.78923e-06	0	0.000961875	8.11514e-05	5.01671e-06	6.34285e-06	7.65165e-06	4.73023e-06	6.87437e-06	9.53843e-06	1.99763e-05	0	0.00108668	0.000441419	5.93481e-06	7.57212e-06	5.36741e-06	4.61578e-06	6.16809e-06	7.02972e-06
F	P42	0.000576345	7.80491e-05	4.23586e-06	5.40244e-06	7.34916e-06	5.7029e-06	3.51623e-06	4.57205e-06	4.9686e-06	0	0.0010311	8.29324e-05	6.57724e-06	7.73393e-06	9.96318e-06	4.93433e-06	5.61793e-06	7.54226e-06	1.32136e-05	0	0.000830984	2.01831e-05	4.62806e-06	5.90267e-06	5.8872e-06	7.0226e-06	6.80681e-06	5.91884e-06	3.57776e-06	0	0.000726513	7.11784e-05	6.62608e-06	4.19421e-06	1.04689e-05	6.62176e-06	5.65808e-06	6.89932e-06	1.62804e-05	0	0.000842756	0.000327473	4.19116e-06	6.44775e-06	6.12839e-06	6.78769e-06	6.46905e-06	2.03422e-06
F	P42	0.000358135	0.000195922	4.90268e-06	7.98425e-06	9.13769e-06	1.04275e-05	2.81809e-06	7.40126e-06	4.65867e-06	0	0.000814648	6.33679e-05	5.57542e-06	7.495e-06	3.64133e-06	7.23581e-06	5.50185e-06	7.28473e-06	5.07801e-05	4.07872e-06	0.000700444	2.59566e-05	5.70935e-06	6.23469e-06	6.20017e-06	6.19983e-06	7.63126e-06	6.18107e-06	6.07129e-06	0	0.000541129	4.54766e-05	5.5147e-06	7.5046e-06	8.56919e-06	5.04753e-06	4.45114e-06	6.08311e-06	6.93128e-05	0	0.000633836	0.000281106	3.35435e-06	6.84517e-06	3.16195e-06	2.83666e-06	6.22298e-06	6.34373e-06
F	P42	0.000394212	0.000173616	4.64973e-06	4.37828e-06	6.4098e-06	5.91307e-06	6.53876e-06	6.05018e-06	6.30532e-06	0	0.000978517	8.17088e-05	8.28962e-06	2.86623e-06	4.4746e-06	7.70577e-06	6.33975e-06	3.8704e-06	4.05814e-05	4.95034e-07	0.000766839	2.15753e-05	5.69176e-06	4.76357e-06	5.79684e-06	3.09106e-06	4.98284e-06	3.40594e-06	6.27845e-06	0	0.000560859	4.61471e-05	4.84681e-06	4.73286e-06	7.61836e-06	4.82182e-06	8.70479e-06	9.71314e-06	5.48336e-05	0	0.000601653	0.000271409	4.1331e-06	6.04202e-06	4.44833e-06	2.55388e-06	2.72524e-06	4.73838e-06
F	P42	0.000477125	0.000281017	6.53458e-06	4.53804e-06	1.09775e-05	5.63506e-06	6.90067e-06	4.25524e-06	4.42247e-06	0	0.000994118	9.20636e-05	8.51063e-06	4.17593e-06	6.77985e-06	7.76525e-06	4.91489e-06	4.50322e-06	2.93162e-05	3.7415e-06	0.000764588	2.48349e-05	3.86639e-06	4.12379e-06	6.4596e-06	6.82829e-06	6.45886e-06	7.39199e-06	1.64521e-06	0	0.000606072	4.27753e-05	4.7233e-06	6.47911e-06	5.40638e-06	7.11089e-06	6.89931e-06	6.65105e-06	3.92704e-05	0	0.000652369	0.000318455	5.685e-06	7.01648e-06	4.3358e-06	5.17761e-06	2.35027e-06	4.31933e-06
F	P42	0.000596835	0.000113893	6.15801e-06	4.70774e-06	8.73e-06	4.81863e-06	5.69319e-06	5.69227e-06	6.09409e-06	0	0.00111581	8.07687e-05	6.79086e-06	6.56492e-06	6.57865e-06	6.49344e-06	6.21525e-06	7.78473e-06	3.73049e-05	3.95999e-06	0.000821275	3.43338e-05	5.51088e-06	6.83669e-06	2.93236e-06	6.20022e-06	7.19584e-06	6.33591e-06	5.15193e-06	0	0.000787031	8.05494e-05	6.29305e-06	5.63409e-06	7.30239e-06	6.14859e-06	7.42975e-06	1.00985e-05	4.29393e-05	0	0.000690934	0.000426346	5.30053e-06	7.03845e-06	9.84852e-06	7.9533e-06	4.34466e-06	7.86362e-06
F	P42	5.98952e-05	0.000153792	1.90578e-05	2.45638e-05	1.71816e-05	2.06575e-05	7.73018e-06	2.1413e-05	1.5574e-05	9.01714e-07	0.00035223	0.000589097	2.0705e-05	1.13105e-05	1.21713e-05	1.49704e-05	1.05365e-05	1.57858e-05	1.10089e-05	1.39376e-06	0.00017735	5.19412e-05	1.88377e-05	1.60937e-05	1.88025e-05	6.18021e-06	1.73246e-05	1.51899e-05	1.65634e-05	1.52784e-05	0.000588546	0.000112432	1.62951e-05	1.81574e-05	1.96911e-05	1.82747e-05	2.26524e-05	1.69624e-05	7.72665e-06	1.23139e-05	8.3243e-05	0.000103509	1.51368e-05	1.91955e-05	2.65037e-05	2.05606e-05	1.84396e-05	2.01371e-05
F	P44	0.000516407	0.000380416	9.1274e-06	8.59201e-06	1.09992e-05	9.62649e-06	7.86059e-06	8.57293e-06	9.62015e-06	0	0.00112876	0.000128476	5.79281e-06	9.22856e-06	8.48599e-06	9.90939e-06	8.4165e-06	7.74834e-06	5.88771e-05	0	0.00120764	6.11536e-05	9.68618e-06	8.93268e-06	1.55439e-05	3.68999e-06	1.15886e-05	6.88061e-06	2.51286e-06	0	0.000877864	2.61595e-05	1.06629e-05	1.00089e-05	9.32608e-06	1.78202e-05	9.50554e-06	7.77197e-06	3.80075e-05	2.56109e-06	0.000954238	0.000530015	6.07392e-06	9.01127e-06	1.079e-05	9.6221e-06	1.78654e-05	1.61494e-06
F	P44	0.00046909	0.000261987	1.36121e-05	9.56871e-06	1.19298e-05	1.14932e-05	6.78044e-06	1.25507e-05	1.02878e-05	0	0.00104686	7.73258e-05	5.76403e-06	7.88658e-06	1.52232e-05	6.71053e-06	9.87928e-06	1.36763e-05	5.72514e-05	2.18499e-06	0.00136311	7.06312e-05	8.95425e-06	1.09458e-05	1.07835e-05	3.35078e-06	8.78171e-06	5.33153e-06	9.90839e-06	0	0.000725603	5.07563e-05	1.05542e-05	9.21115e-06	8.86037e-06	8.75971e-06	1.65981e-05	7.21813e-06	0.00010752	4.11367e-06	0.000947595	0.000569462	5.75575e-06	6.90041e-06	9.96819e-06	1.08866e-05	1.26776e-05	9.83232e-06
F	P44	0.000838004	0.000221006	1.27136e-05	7.14715e-06	1.4742e-05	9.06419e-06	1.43101e-05	1.24529e-05	9.95562e-06	0	0.00194079	0.000134455	9.53969e-06	1.56986e-05	1.10735e-05	6.65978e-06	1.22239e-05	9.704e-06	1.31004e-05	0	0.00238371	0.00011791	1.35973e-05	1.40836e-05	6.95221e-06	1.10344e-05	1.49823e-05	1.33895e-05	6.68528e-06	0	0.00166362	0.000130519	1.33195e-05	1.23379e-05	9.08789e-06	8.66509e-06	1.2624e-05	1.17215e-05	1.83753e-05	1.00886e-05	0.00202241	0.00082027	8.95262e-06	1.1533e-05	1.22576e-05	9.07794e-06	8.61479e-06	7.2716e-06
F	P44	0.000654322	0.000259232	7.2385e-06	9.80461e-06	1.43539e-05	8.33229e-06	7.12013e-06	1.20974e-05	7.46526e-06	0	0.00133743	9.59163e-05	1.22113e-05	1.28382e-05	1.26552e-05	6.98908e-06	1.40397e-05	7.08808e-06	5.23812e-05	0	0.00134856	6.56245e-05	1.3769e-05	1.15018e-05	1.11414e-05	3.88619e-06	9.86367e-06	4.89067e-06	8.07151e-06	0	0.000958114	5.32045e-05	7.7189e-06	1.19701e-05	1.20743e-05	6.56991e-06	1.16503e-05	8.55634e-06	6.45011e-05	2.99168e-06	0.00101155	0.00061023	7.14926e-06	9.31763e-06	8.26638e-06	9.58373e-06	1.09572e-05	1.23366e-05
F	P44	0.000240886	8.2339e-05	6.22609e-06	7.59335e-06	8.51949e-06	4.72111e-06	5.10117e-06	4.64741e-06	7.89667e-06	0	0.000589306	8.80331e-06	7.79984e-06	5.90492e-06	5.81121e-06	5.98746e-06	7.10655e-06	7.76795e-06	1.54036e-05	1.47783e-06	0.000736146	3.04801e-05	4.82848e-06	3.10762e-06	5.8807e-06	3.7778e-06	5.86629e-06	6.83441e-06	9.23908e-06	0	0.000310085	2.42136e-05	6.85505e-06	5.91108e-06	8.13238e-06	7.13504e-06	5.28163e-06	4.62499e-06	1.71917e-05	4.5108e-06	0.000539025	0.00021964	2.99388e-06	6.39289e-06	9.98695e-06	9.34339e-06	5.35222e-06	5.341e-06
F	P44	0.00066021	0.000206357	1.04994e-05	2.02314e-05	1.62324e-05	6.51528e-06	1.27963e-05	1.04313e-05	7.80771e-06	0	0.00160842	8.37742e-05	7.88004e-06	1.06485e-05	1.57788e-05	1.46997e-05	8.34889e-06	1.18308e-05	5.24198e-05	0	0.00192655	9.57034e-05	1.22215e-05	6.20358e-06	2.51181e-05	1.04634e-05	1.16316e-05	1.00146e-05	6.04741e-06	0	0.00125015	0.000112601	1.01333e-05	1.44788e-05	1.0747e-05	9.3073e-06	1.20608e-05	1.07168e-05	4.10116e-05	3.71169e-06	0.00158538	0.000796592	1.66467e-05	7.20616e-06	1.06165e-05	1.00874e-05	1.25023e-05	1.31491e-05
F	P44	0.000388608	0.000101939	6.16183e-06	5.79626e-06	8.70781e-06	5.40939e-06	5.49367e-06	7.27746e-06	5.96426e-06	0	0.000837543	4.15981e-05	9.73713e-06	6.03762e-06	5.90562e-06	7.12517e-06	9.83172e-06	1.22716e-05	2.22209e-05	0	0.000885104	4.36908e-05	7.58933e-06	7.25034e-06	6.90904e-06	2.282e-08	5.8867e-06	6.91525e-06	4.79356e-06	0	0.000512857	4.48686e-05	1.24358e-05	7.62769e-06	1.124e-05	6.78314e-06	1.20214e-05	5.42699e-06	2.48566e-05	2.87607e-06	0.00070048	0.000366151	6.81507e-06	8.77862e-06	8.14083e-06	9.5741e-06	9.97981e-06	8.51841e-06
F	P44	0.000618479	0.00016798	1.13912e-05	1.01317e-05	1.12351e-05	1.26323e-05	1.31627e-05	9.25384e-06	5.59388e-06	0	0.00139345	5.94092e-05	7.98781e-06	6.91407e-06	7.235e-06	1.01939e-05	6.15647e-06	8.29635e-06	3.45312e-05	0	0.00162489	7.84378e-05	6.91209e-06	7.2926e-06	9.29517e-06	4.19806e-06	1.36814e-05	6.6355e-06	1.34791e-05	0	0.000988624	8.37255e-05	7.08572e-06	8.27449e-06	7.25791e-06	5.32769e-06	8.48513e-06	6.2773e-06	3.1293e-05	1.8987e-06	0.00130179	0.000623203	8.55616e-06	8.07994e-06	7.86591e-06	4.39748e-06	7.73472e-06	4.62384e-06
F	P44	0.000574671	0.000251597	1.02735e-05	9.90725e-06	1.00258e-05	8.3832e-06	4.45712e-06	8.57736e-06	7.6409e-06	0	0.00122468	9.35893e-05	1.27577e-05	7.82629e-06	1.12204e-05	4.90303e-06	8.92509e-06	1.22921e-05	3.67768e-05	0	0.00155125	7.3371e-05	1.17697e-05	8.08905e-06	1.00809e-05	1.05497e-06	1.37613e-05	6.51125e-06	1.06326e-05	0	0.000873988	5.85643e-05	6.54389e-06	7.48038e-06	7.31853e-06	7.3125e-06	1.36586e-05	9.80258e-06	4.97143e-05	0	0.0010201	0.000587916	9.46374e-06	7.90487e-06	7.76365e-06	9.99022e-06	7.39063e-06	9.31127e-06
F	P44	0.000511632	0.000270667	9.2565e-06	9.61252e-06	9.70319e-06	8.4821e-06	2.26126e-06	8.36363e-06	6.8876e-06	0	0.00106267	8.55369e-05	8.47956e-06	5.25813e-06	7.14777e-06	6.07835e-06	1.10649e-05	7.83668e-06	3.81475e-05	2.68999e-06	0.00126812	8.33091e-05	5.29921e-06	4.51871e-06	3.86144e-06	3.70349e-06	6.82522e-06	5.58146e-06	1.06187e-05	0	0.000688468	3.22061e-05	6.25809e-06	9.73539e-06	1.06259e-05	7.17507e-06	1.25976e-05	1.06526e-05	3.80949e-05	5.28751e-06	0.000901781	0.000554596	3.96718e-06	9.31724e-06	9.57223e-06	8.15811e-06	8.50898e-06	7.86426e-06
F	P46	0.000412787	0.000203888	6.26989e-06	5.23827e-06	7.00776e-06	6.69434e-06	4.62095e-06	5.8023e-06	3.67154e-06	0	0.000765976	7.46557e-05	5.33067e-06	7.25911e-06	5.33281e-06	4.56435e-06	8.33905e-06	6.48956e-06	2.50831e-05	0	0.000724084	4.41244e-05	6.64821e-06	7.44838e-06	4.71877e-06	5.06295e-06	4.99949e-06	6.16345e-06	4.27161e-06	0	0.000577813	5.70821e-05	4.9071e-06	2.3166e-06	4.38789e-06	3.42352e-06	3.11813e-06	3.06188e-06	3.19368e-05	1.51888e-06	0.000700993	0.000342599	6.88588e-06	6.67968e-06	6.49519e-06	8.72832e-06	6.13871e-06	5.18115e-06
F	P46	0.000539988	0.000456354	1.09785e-05	8.73284e-06	7.75493e-06	8.32093e-06	5.47461e-06	8.27207e-06	8.75232e-06	2.34839e-06	0.000967019	0.000123532	6.49734e-06	6.29781e-06	1.10067e-05	4.20776e-06	8.73345e-06	8.40994e-06	9.94655e-06	9.62569e-07	0.000720095	5.27276e-05	6.42214e-06	6.85987e-06	8.33819e-06	3.88787e-06	1.08233e-05	4.2469e-06	1.26036e-05	0	0.000866616	1.93302e-05	6.02746e-06	3.4403e-06	9.79578e-06	5.03391e-06	7.74708e-06	1.00754e-05	1.12651e-05	7.91863e-06	0.000400962	0.000463469	4.79991e-06	5.28414e-06	6.55686e-06	7.13755e-06	6.49734e-06	7.08124e-06
F	P47	0.00045599	0.000144106	3.22735e-06	3.08555e-06	6.25347e-06	9.22174e-06	7.31938e-06	6.19195e-06	4.98775e-06	0	0.00121449	6.35615e-05	6.41148e-06	5.88647e-06	4.2816e-06	4.93621e-06	3.73581e-06	7.45069e-06	2.76564e-05	6.13261e-06	0.00131167	4.51513e-05	5.9739e-06	5.00295e-06	8.46645e-06	8.08711e-06	3.41042e-06	8.22383e-06	6.22226e-06	8.73118e-07	0.000774797	6.43235e-05	7.28094e-06	4.45639e-06	3.26737e-06	4.51068e-06	4.81346e-06	6.55101e-06	2.75324e-05	3.82264e-06	0.000976674	0.000445826	9.77424e-06	6.21911e-06	7.82675e-06	2.33402e-06	8.31448e-06	1.56532e-06
F	P47	0.000453477	0.000138699	1.17254e-05	7.80024e-06	1.17415e-05	9.38004e-06	7.08461e-06	1.77541e-05	1.19603e-05	4.14052e-06	0.00151748	8.1284e-05	1.30044e-05	1.00869e-05	1.40949e-05	8.83475e-06	1.20408e-05	1.30137e-05	1.48465e-05	1.84616e-05	0.00146947	3.12354e-05	1.184e-05	4.60598e-06	1.04781e-05	1.64097e-05	9.34722e-06	4.1581e-06	3.51135e-06	7.90768e-06	0.00105635	4.54395e-05	8.55483e-06	9.75136e-06	1.26738e-05	8.7343e-06	1.07643e-05	9.62e-06	1.65892e-05	9.11757e-06	0.00118522	0.00055204	9.24001e-06	9.48904e-06	8.90067e-06	9.03552e-06	1.26165e-05	5.19992e-06
F	P47	8.03343e-05	0.000153109	5.23594e-06	9.45914e-06	1.49047e-05	1.30682e-05	1.6815e-06	1.15217e-05	1.55902e-05	0	0.000540232	5.30365e-05	2.83458e-06	9.39656e-06	6.11905e-06	1.04432e-05	9.92905e-06	1.17033e-05	0	1.84058e-05	0.000522515	1.29048e-05	1.46951e-05	5.59457e-06	4.92651e-06	1.41256e-05	1.23521e-05	8.72753e-06	6.74232e-06	0	0.000232928	0	5.96754e-06	8.17951e-06	1.66694e-06	2.98377e-06	2.83458e-06	2.31242e-06	6.19133e-06	1.69105e-05	0.000387391	0.000155977	7.60862e-06	1.03686e-05	1.80518e-05	4.55025e-06	8.65294e-06	8.23497e-06
F	P49	0.000215619	2.68753e-05	4.66854e-06	2.76311e-06	5.22588e-06	4.50507e-06	4.93775e-06	3.58903e-06	5.48337e-06	2.283e-06	0.000620161	3.36754e-05	4.46002e-06	3.48944e-06	2.84769e-06	3.46891e-06	5.19628e-06	5.89313e-06	8.43256e-06	6.3617e-06	0.000386708	2.89266e-05	6.3608e-06	2.48283e-06	4.94339e-06	6.8366e-06	7.04617e-06	5.61765e-06	9.05241e-06	1.44254e-06	0.000396436	8.69889e-06	3.145e-06	5.54124e-06	4.3549e-06	3.5297e-06	4.72959e-06	5.6667e-06	2.50249e-06	3.66034e-06	0.000314278	0.000135002	4.82043e-06	3.07471e-06	3.15731e-06	3.58904e-06	1.90715e-06	5.97673e-06
F	P49	0.00018329	2.63614e-05	4.69618e-06	2.1113e-06	4.38207e-06	1.90577e-06	4.88611e-06	2.19248e-06	2.33684e-06	6.77667e-08	0.000558414	4.67028e-05	5.95274e-06	3.57612e-06	3.98411e-06	4.41264e-06	3.92271e-06	4.2003e-06	6.44008e-06	7.30873e-06	0.000332554	2.00791e-05	5.15012e-06	2.59092e-06	4.12429e-06	3.316e-06	5.78216e-06	2.99479e-06	7.7139e-06	9.06629e-07	0.000351135	9.82842e-06	5.20338e-06	4.75026e-06	4.27088e-06	3.81226e-06	4.78712e-06	3.42585e-06	3.17629e-06	2.38845e-07	0.000313635	9.6718e-05	4.76443e-06	2.17803e-06	8.25599e-06	4.88491e-06	3.58234e-06	3.58232e-06
F	P49	0.000127998	3.99119e-05	3.95227e-06	9.84403e-07	2.08123e-06	2.19507e-06	1.50633e-06	3.20804e-06	4.14758e-06	1.52096e-06	0.000476783	3.23607e-05	1.44855e-06	2.19021e-06	2.97678e-06	3.32173e-06	4.14268e-06	3.14505e-06	2.68393e-06	2.70168e-06	0.00024155	1.23853e-05	2.39889e-06	2.56634e-06	2.45137e-06	1.88891e-06	1.92368e-06	2.23657e-06	4.17184e-06	7.57255e-07	0.000240558	5.07809e-06	1.51605e-06	2.395e-06	3.20425e-06	1.86574e-06	3.46494e-06	1.69191e-06	2.65904e-06	3.33242e-07	0.000192846	9.23598e-05	3.02458e-06	2.46834e-06	2.39881e-06	2.37563e-06	3.24476e-06	3.73602e-06
F	P49	0.000341193	7.39448e-05	7.08861e-06	4.02393e-06	6.86427e-06	5.19514e-06	5.5843e-06	3.6077e-06	2.80907e-06	1.80065e-06	0.000847249	4.91801e-05	4.36539e-06	7.75977e-06	4.03492e-06	4.41721e-06	2.10701e-06	5.34589e-06	1.07578e-05	1.46674e-06	0.00064578	5.03214e-05	6.67126e-06	2.52672e-06	7.01664e-06	5.36246e-06	5.87143e-06	8.76098e-06	5.2723e-06	1.69576e-06	0.000668084	3.10023e-05	5.65849e-06	7.2849e-06	4.30776e-06	7.32526e-06	5.12614e-06	4.09001e-06	1.86868e-05	2.8575e-06	0.000598174	0.000288373	3.12658e-06	4.21725e-06	4.94437e-06	3.78099e-06	6.48948e-06	5.03526e-06
F	P49	0.00057216	6.00883e-05	7.87106e-06	3.60509e-06	7.57296e-06	6.25439e-06	6.73621e-06	8.54925e-06	2.85686e-06	0	0.0010618	8.39284e-05	7.79735e-06	4.591e-06	3.52612e-06	5.87244e-06	5.52289e-06	6.64846e-06	1.17719e-05	1.65517e-06	0.000814265	8.79709e-05	3.01558e-06	4.85213e-06	3.01558e-06	3.2669e-06	3.80724e-06	5.69106e-06	5.0562e-06	1.85862e-06	0.000968421	8.06044e-05	4.15573e-06	4.30149e-06	7.91438e-06	4.95754e-06	4.93066e-06	5.1657e-06	1.14501e-05	0	0.000898123	0.000430321	5.23758e-06	4.60273e-06	2.42607e-06	5.37363e-06	8.14173e-06	4.89555e-06
F	P49	0.000204826	0.000103741	3.57226e-06	0	5.43568e-06	3.9586e-06	4.90393e-06	4.37218e-06	4.19493e-06	6.24989e-08	0.000960517	4.18607e-05	6.61735e-06	3.37833e-06	6.37767e-06	1.11496e-05	4.73668e-06	0	7.79902e-06	2.59967e-06	0.000840915	1.65051e-05	7.20819e-06	3.19051e-06	0	4.96302e-06	1.18167e-06	4.25401e-06	4.78577e-06	0	0.000611538	4.5574e-05	7.05269e-07	5.7396e-07	2.36334e-06	4.78577e-06	7.97628e-06	2.12701e-06	3.36776e-06	0	0.000539097	0.000210563	1.31085e-06	2.12701e-06	3.31916e-06	2.53011e-06	1.0635e-06	4.3131e-06
F	P50	0.000195835	3.11994e-05	6.60842e-06	3.87174e-06	3.39237e-06	3.69805e-06	3.1487e-06	3.96504e-06	2.85442e-06	1.68881e-06	0.000566341	4.83492e-05	6.78721e-06	6.09315e-06	4.09893e-06	8.04297e-06	4.58096e-06	7.39181e-06	9.37258e-06	7.14291e-06	0.000343028	1.02395e-05	4.31489e-06	3.98836e-06	2.16911e-06	2.40235e-06	7.3091e-06	6.5452e-06	4.52481e-06	2.32649e-06	0.000423542	2.29174e-05	5.34421e-06	7.81092e-06	8.30088e-06	7.16039e-06	8.58314e-06	8.7754e-06	2.90979e-06	3.04363e-06	0.000299967	0.000126275	5.37937e-06	4.85976e-06	4.40819e-06	6.22744e-06	4.33954e-06	2.7742e-06
F	P50	0.000349427	4.54248e-05	8.46335e-06	7.73174e-06	7.44565e-06	5.98493e-06	1.11211e-05	3.33132e-06	1.22524e-05	3.28375e-06	0.000500192	3.73822e-05	6.86587e-06	7.6208e-06	1.13836e-05	9.76617e-06	7.02248e-06	6.70318e-06	3.18903e-05	3.08206e-06	0.000447529	3.71406e-05	7.82039e-06	8.9333e-06	8.87004e-06	8.90169e-06	7.41753e-06	1.05145e-05	1.119e-05	1.53156e-06	0.000482099	5.29829e-05	6.65248e-06	1.13088e-05	9.13415e-06	5.56489e-06	4.4653e-06	8.75435e-06	4.29401e-05	3.47322e-06	0.00045288	0.000221652	1.01471e-05	6.56669e-06	1.26843e-05	6.59435e-06	8.82541e-06	2.71221e-06
F	P50	0.000305572	3.67749e-05	6.23918e-06	4.06453e-06	4.15377e-06	5.91694e-06	3.02898e-06	6.13563e-06	7.58539e-06	0	0.000533947	3.93369e-05	7.7925e-06	6.47218e-06	3.98686e-06	3.15842e-06	6.93818e-06	3.00309e-06	2.80893e-05	2.49816e-06	0.000381614	2.13698e-05	4.06453e-06	7.38653e-06	8.1467e-06	3.65031e-06	3.72798e-06	3.49498e-06	7.71484e-06	3.41247e-07	0.000447145	3.55064e-05	5.56607e-06	7.74073e-06	6.31685e-06	4.22865e-06	6.32612e-06	6.46258e-06	2.77701e-05	0	0.000409737	0.000200548	4.73668e-06	4.86937e-06	8.59277e-06	4.40108e-06	4.4366e-06	5.5863e-06
F	P50	0.000446575	3.35292e-05	5.37538e-06	3.61794e-06	4.82956e-06	4.30926e-06	5.07364e-06	7.16628e-06	3.43e-06	0	0.00070586	5.18954e-05	3.17102e-06	4.44075e-06	6.35847e-06	8.88787e-06	8.41123e-06	7.07143e-06	1.40254e-05	1.0102e-06	0.000424858	4.16569e-05	4.62815e-06	2.45037e-06	2.57716e-06	8.13885e-06	2.78545e-06	3.97034e-06	2.79568e-06	0	0.000656312	5.60437e-05	6.90725e-06	3.53459e-06	6.46061e-06	5.03488e-06	4.73826e-06	5.99547e-06	1.28609e-05	1.81185e-06	0.00041157	0.00026761	6.87124e-06	7.71799e-06	6.93047e-06	6.06341e-06	5.61267e-06	4.81609e-06
F	P50	0.000475302	6.25073e-05	3.88466e-06	6.34629e-06	1.01794e-05	3.28369e-06	6.49499e-06	7.46112e-06	2.56293e-06	1.52685e-06	0.000895356	4.80541e-05	8.70581e-06	3.74269e-06	3.70905e-06	6.03414e-06	7.85355e-06	5.5713e-06	2.76461e-05	1.01919e-06	0.000752214	4.77903e-05	7.05382e-06	7.1033e-06	3.17315e-06	7.1544e-06	5.5756e-06	5.45457e-06	8.46172e-06	0	0.000845623	4.657e-05	6.32279e-06	5.08834e-06	5.13185e-06	5.07917e-06	6.93617e-06	5.53267e-06	3.66742e-05	3.06261e-06	0.000770453	0.00039345	4.67836e-06	5.81568e-06	9.43106e-06	5.86688e-06	3.90828e-06	7.54136e-06
F	P50	0.000324797	5.35337e-05	4.67122e-06	5.3902e-06	6.9564e-06	2.33816e-06	4.21976e-06	4.17098e-06	4.59425e-06	0	0.00055128	3.88249e-05	4.56774e-06	2.69242e-06	3.10767e-06	2.39773e-06	3.16125e-06	3.20154e-06	1.55044e-05	1.38677e-06	0.000396833	3.71857e-05	6.42058e-06	4.488e-06	5.98701e-06	4.87772e-06	4.78815e-06	5.56496e-06	4.75474e-06	3.25949e-06	0.000448693	3.29855e-05	3.83783e-06	5.28426e-06	3.25671e-06	3.26673e-06	4.16589e-06	4.81441e-06	2.06632e-05	8.40607e-07	0.00031286	0.000246906	5.18978e-06	4.10646e-06	2.2845e-06	3.82369e-06	4.21947e-06	2.30397e-06
F	P50	0.000317071	9.0853e-05	4.87964e-06	2.79901e-06	3.32615e-06	3.30299e-06	3.22402e-06	3.10197e-06	3.04373e-06	0	0.000541797	4.76536e-05	3.71559e-06	4.4159e-06	3.32983e-06	1.49274e-06	3.01791e-06	3.10915e-06	8.42148e-06	2.83607e-06	0.000416799	3.41483e-05	3.25936e-06	7.88554e-07	3.22932e-06	3.17168e-06	3.15177e-06	3.30977e-06	4.90646e-06	0	0.000404303	3.77154e-05	2.16289e-06	3.21444e-06	3.37041e-06	6.10711e-06	3.55976e-06	5.85783e-06	1.02587e-05	1.35563e-06	0.000243472	0.000245608	3.06631e-06	3.76783e-06	3.64461e-06	2.96422e-06	3.15753e-06	1.69283e-06
F	P50	0.000358475	7.68255e-05	5.09146e-06	3.59179e-06	3.43344e-06	4.56478e-06	5.165e-06	6.10112e-06	6.14915e-06	0	0.00057251	3.80464e-05	4.35808e-06	3.15876e-06	3.97192e-06	4.5447e-06	3.11042e-06	6.30415e-06	7.35306e-06	1.74677e-06	0.00048157	2.68353e-05	5.68392e-06	5.20255e-06	3.46406e-06	5.14513e-06	3.98413e-06	2.62551e-06	2.98082e-06	2.48086e-06	0.000497204	3.70843e-05	2.42539e-06	4.72802e-06	5.39337e-06	4.46533e-06	2.63168e-06	6.32641e-06	9.94774e-06	4.01446e-06	0.000322829	0.000293106	2.73014e-06	7.05458e-06	6.38333e-06	3.97156e-06	5.35066e-06	5.38186e-06
F	P50	0.000309653	6.63533e-05	4.94786e-06	1.87498e-06	5.68866e-06	5.45704e-06	3.54162e-06	4.3489e-06	2.96385e-06	2.03387e-06	0.000665347	3.89461e-05	5.10181e-06	5.15619e-06	4.08849e-06	7.55199e-06	6.04159e-06	4.82082e-06	2.68727e-05	8.32133e-07	0.000516951	2.26528e-05	5.44115e-06	5.66119e-06	4.62514e-06	3.54162e-06	5.80334e-06	1.69656e-06	4.81765e-06	0	0.000618919	4.52338e-05	2.94267e-06	1.92706e-06	6.84887e-06	5.65097e-06	4.5142e-06	6.28502e-06	2.83688e-05	5.35025e-07	0.000514847	0.000291364	6.74471e-06	4.63767e-06	7.54968e-06	8.27331e-06	4.64319e-06	3.56766e-06
F	P50	5.62568e-05	1.08193e-05	3.5818e-06	1.75564e-06	2.3947e-06	2.83322e-06	3.01865e-06	3.55586e-06	3.38191e-06	3.07919e-06	0.000154091	4.27338e-06	3.16511e-06	4.12168e-06	3.12697e-06	5.08207e-06	4.86536e-06	3.54363e-06	2.44701e-06	2.51519e-06	0.000125653	2.12729e-06	3.69551e-06	3.6889e-06	1.064e-06	2.37279e-06	2.01804e-06	2.26496e-06	3.81869e-06	6.47731e-07	0.000106659	4.42765e-06	2.93968e-06	2.15557e-06	3.34031e-06	2.22678e-06	1.72457e-06	4.12062e-06	4.42492e-06	1.93332e-06	0.000121465	2.48749e-05	2.22519e-06	4.76337e-06	3.62287e-06	4.65081e-06	2.43275e-06	3.0933e-06
F	P60	0.000382863	0.00014504	9.54896e-06	6.82424e-06	4.50135e-06	5.21358e-06	2.38457e-06	4.68083e-06	6.60174e-06	0	0.000898577	6.23301e-05	7.10956e-06	7.67259e-06	7.15953e-06	8.46163e-06	7.9265e-06	8.74358e-06	1.30819e-05	1.14482e-05	0.000628543	2.66855e-05	7.60584e-06	4.32756e-06	7.47112e-06	5.14725e-06	7.5125e-06	4.54887e-06	1.73692e-05	1.06343e-06	0.000631104	1.81934e-05	4.54835e-06	7.59534e-06	6.43338e-06	5.99721e-06	7.66997e-06	7.08885e-06	7.39444e-06	5.17921e-06	0.000500144	0.000235398	4.19629e-06	5.93935e-06	7.95358e-06	8.03189e-06	7.41867e-06	9.19191e-06
F	P61	0.000309891	0.00013892	6.39837e-06	9.37309e-06	6.63057e-06	6.1084e-06	6.6117e-06	5.94785e-06	9.06024e-06	0	0.000864803	4.24781e-05	4.70352e-06	7.34961e-06	3.52221e-06	7.15728e-06	6.55622e-06	8.06536e-06	8.30463e-06	7.79971e-06	0.000565016	1.65835e-05	1.14582e-05	1.01811e-05	5.17227e-06	8.458e-06	4.89173e-06	5.59451e-06	5.61525e-06	2.56874e-06	0.000554652	4.51907e-05	7.85748e-06	9.53939e-06	8.36182e-06	6.89585e-06	3.7699e-06	5.75565e-06	8.22601e-06	7.85208e-06	0.000536046	0.000220847	8.44727e-06	7.60772e-06	7.82228e-06	5.55504e-06	5.79198e-06	2.7552e-06
F	P61	0.000121003	9.04581e-05	6.37434e-06	4.31603e-06	6.47325e-06	8.27056e-06	6.50133e-06	8.65263e-06	1.24745e-05	0	0.000472423	3.82588e-05	7.52719e-06	6.52345e-06	6.05873e-06	9.1452e-06	1.12836e-05	7.41644e-06	4.60218e-06	2.62429e-06	0.000380388	3.31274e-06	7.48953e-06	7.06114e-06	8.36222e-06	7.57235e-06	7.02857e-06	1.21695e-05	1.0043e-05	0	0.000434307	3.96435e-06	8.15386e-06	9.7462e-06	1.14608e-05	8.25589e-06	2.48328e-06	6.45877e-06	7.91115e-06	7.66442e-06	0.000454957	0.000119587	3.58573e-06	7.99551e-06	5.52336e-06	7.41721e-06	3.86947e-06	9.68204e-06
F	P61	0.000267982	5.74039e-05	4.71638e-06	4.44e-06	1.1412e-05	9.89638e-06	4.373e-06	4.80122e-06	4.40946e-06	3.92401e-06	0.000479995	6.48703e-05	7.98454e-06	7.63226e-06	6.6851e-06	7.85977e-06	7.2732e-06	4.5133e-06	8.46765e-06	4.51485e-06	0.000363267	2.3261e-05	5.53619e-06	6.63646e-06	7.50727e-06	8.7432e-06	6.39253e-06	3.63759e-06	7.16979e-06	3.68062e-06	0.000369311	6.76637e-05	1.06423e-05	7.55454e-06	1.91687e-06	7.62412e-06	4.06066e-06	8.66513e-06	5.87104e-06	9.11658e-06	0.000376085	0.000146734	7.49304e-06	9.07948e-06	6.28742e-06	7.07903e-06	3.9166e-06	4.71376e-06
F	P61	9.62065e-05	5.43077e-05	3.08614e-06	5.32359e-06	4.47393e-06	5.73111e-06	5.24027e-06	5.6051e-06	4.7172e-06	2.04971e-06	0.000391287	8.99151e-06	4.25774e-06	5.9451e-06	4.19637e-06	4.63477e-06	5.06378e-06	4.01198e-06	5.03855e-06	6.09383e-06	0.000337134	9.34095e-06	2.89386e-06	5.82172e-06	3.40378e-06	3.15287e-06	4.36627e-06	3.85882e-06	6.66345e-06	5.89428e-07	0.000276137	1.82833e-05	6.09898e-06	6.59261e-06	4.94111e-06	6.83955e-06	4.81052e-06	3.44699e-06	5.4919e-06	3.45977e-06	0.000220273	0.000116564	3.6283e-06	3.41978e-06	3.04582e-06	6.35439e-06	6.82287e-06	4.02032e-06
F	P62	0.000285572	0.00019432	9.60264e-06	7.32015e-06	4.09615e-06	6.22089e-06	4.04078e-06	6.3839e-06	5.36735e-06	6.98518e-06	0.00112799	7.2912e-05	6.06219e-06	4.31477e-06	5.59338e-06	9.96414e-06	8.36347e-06	7.11228e-06	9.13166e-06	5.6948e-06	0.00126125	4.62963e-05	6.94384e-06	6.58683e-06	4.42478e-06	6.14522e-06	7.2519e-06	6.42426e-06	6.50997e-06	0	0.000797529	3.99017e-05	3.91352e-06	2.65845e-06	5.44496e-06	6.46131e-06	6.78318e-06	6.16734e-06	1.29513e-05	5.39708e-06	0.000744438	0.000340411	2.93373e-06	6.92379e-06	3.8579e-06	4.19486e-06	5.48659e-06	7.86654e-06
F	P64	0.000279697	2.77722e-05	1.06662e-05	1.26805e-05	8.24309e-06	8.52653e-06	1.10747e-05	7.90514e-06	4.26113e-06	0	0.000509557	2.5126e-05	1.4824e-05	1.09485e-05	8.55165e-06	1.27834e-05	1.37178e-05	1.31365e-05	1.94598e-05	1.67346e-06	0.000560983	1.8837e-05	9.06163e-06	1.22675e-05	1.67318e-05	5.87743e-06	6.77373e-06	8.24853e-06	8.30251e-06	0	0.000532772	4.31844e-05	8.4345e-06	1.70349e-05	1.14501e-05	5.52082e-06	1.95349e-05	1.2363e-05	2.26303e-05	4.18389e-06	0.000561233	0.00016589	1.25189e-05	5.34846e-06	1.03149e-05	7.28801e-06	4.23175e-06	7.29052e-06
F	P64	0.000263913	6.29615e-05	6.72781e-06	9.55068e-06	8.72401e-06	1.44396e-05	6.43035e-06	7.65554e-06	7.9332e-06	0	0.000515799	2.03253e-05	1.21828e-05	1.24003e-05	1.42877e-05	1.45079e-05	1.04752e-05	1.06274e-05	3.02007e-05	0	0.000544532	4.61793e-06	1.08691e-05	8.40162e-06	7.68806e-06	4.71735e-06	1.18407e-05	1.17323e-05	8.09594e-06	0	0.000603323	3.10629e-05	1.13124e-05	1.11752e-05	1.13879e-05	7.18924e-06	1.45052e-05	1.00565e-05	2.00019e-05	6.44616e-07	0.000594998	0.000241541	7.49122e-06	1.43272e-05	6.37733e-06	1.31397e-05	6.68181e-06	1.5229e-05
F	P64	0.000233038	7.87996e-05	1.34328e-05	1.56166e-05	1.06421e-05	1.49854e-05	1.70985e-05	1.2958e-05	5.82024e-06	1.46134e-06	0.000551608	3.28109e-05	1.24012e-05	1.81567e-05	1.30518e-05	1.26324e-05	1.39737e-05	1.64956e-05	2.49356e-05	4.63304e-06	0.000466024	5.59674e-06	1.89634e-05	1.2474e-05	1.08892e-05	1.71616e-05	1.5613e-05	1.21808e-05	1.13355e-05	2.47673e-06	0.00048709	2.11257e-05	6.52821e-06	7.25688e-06	1.29784e-05	1.31996e-05	1.16295e-05	8.04419e-06	3.20008e-05	1.53556e-05	0.000520055	0.000207022	1.32117e-05	1.91111e-05	1.3378e-05	9.94671e-06	1.14418e-05	1.11766e-05
F	P64	0.000213042	9.97738e-05	1.50648e-05	1.53762e-05	1.40863e-05	1.23075e-05	1.25818e-05	1.44898e-05	1.48116e-05	0	0.000642078	1.10713e-05	9.95822e-06	1.4717e-05	1.78811e-05	1.5769e-05	1.46473e-05	1.05758e-05	2.40582e-05	8.8546e-06	0.000510647	1.21603e-06	1.65008e-05	1.27437e-05	1.36613e-05	8.37427e-06	1.64776e-05	5.79691e-06	7.48079e-06	1.71811e-06	0.000609406	3.20354e-05	1.0572e-05	1.12966e-05	1.42933e-05	8.99064e-06	1.75028e-05	8.33279e-06	1.95362e-05	2.16114e-06	0.000556794	0.000203017	1.38209e-05	9.44311e-06	1.16614e-05	2.90059e-05	1.92497e-05	1.55015e-05
F	P64	0.000105281	8.16079e-05	7.23953e-06	1.16847e-05	9.18163e-06	1.39644e-05	1.21172e-05	1.49604e-05	1.46804e-05	0	0.000384719	1.12267e-05	1.23886e-05	8.19435e-06	1.08243e-05	1.51693e-05	7.54773e-06	6.16307e-06	2.05218e-05	1.3531e-05	0.000368389	3.76772e-06	1.03368e-05	9.08122e-06	4.98158e-06	7.40702e-06	8.48806e-06	1.42738e-05	1.23515e-05	1.20628e-06	0.000367566	2.6186e-05	1.34488e-05	7.64532e-06	1.1976e-05	8.93243e-06	1.48281e-05	1.03117e-05	1.40152e-05	1.23406e-05	0.000361539	0.000156361	1.10524e-05	4.38612e-06	6.80573e-06	7.83134e-06	9.43868e-06	1.0337e-05
F	P66	0.000257222	0.000104976	1.0335e-05	1.33891e-05	9.16256e-06	6.36485e-06	1.27313e-05	6.16598e-06	8.11003e-06	0	0.000746548	0	1.35298e-05	9.92224e-06	1.21408e-05	1.41671e-05	6.12671e-06	1.48102e-05	8.79332e-06	1.8439e-05	0.000513164	2.92605e-05	7.31727e-06	1.56328e-05	1.2431e-05	1.0211e-05	8.88858e-06	9.82557e-06	1.91791e-05	0	0.000576713	0	1.37004e-05	1.05352e-05	8.63042e-06	9.69785e-06	1.29569e-05	1.09403e-05	1.44404e-05	8.83304e-06	0.000528218	0.000187495	1.57311e-05	5.29412e-06	1.2952e-05	1.38995e-05	1.0329e-05	1.17429e-05
F	P66	0.000234081	0.000235366	1.13806e-05	6.64053e-06	9.79453e-06	9.08572e-06	1.00316e-05	1.53469e-05	1.0822e-05	0	0.000721022	3.12223e-05	1.31407e-05	5.08341e-06	6.40094e-06	9.89708e-06	1.65055e-05	1.07794e-05	1.13386e-05	3.45106e-05	0.000361707	4.43061e-05	7.3847e-06	2.02836e-05	1.2584e-05	1.26463e-05	1.08515e-05	1.03224e-05	2.70094e-05	0	0.000509827	0	1.01249e-05	1.60843e-05	1.21013e-05	1.3816e-05	1.42067e-05	1.52295e-05	7.8935e-06	3.06366e-05	0.000371514	0.000172525	1.17474e-05	6.35289e-06	6.49715e-06	8.56917e-06	1.56614e-05	9.14374e-06
F	P67	0.000252038	2.44956e-05	5.72566e-06	5.68631e-06	6.95819e-06	5.47558e-06	6.55002e-06	8.39413e-06	2.07581e-06	0	0.000453732	0	4.19384e-06	8.00561e-06	5.6549e-06	6.24963e-06	3.654e-06	8.21423e-06	1.98043e-05	0	0.000384493	1.66041e-05	5.49287e-06	5.88744e-06	8.80841e-06	7.82831e-06	6.96873e-06	6.12564e-06	5.86601e-06	0	0.00028755	3.88045e-05	4.29777e-06	5.07912e-06	6.91294e-06	4.159e-06	5.30081e-06	7.67981e-06	2.17734e-05	3.12636e-07	0.000368609	0.000133378	6.792e-06	7.83522e-06	7.24284e-06	6.71931e-06	6.83643e-06	8.37111e-06
F	P68	0.000150423	0.00028673	1.0469e-05	8.21253e-06	8.68094e-06	1.06046e-05	9.86292e-06	6.83606e-06	9.98866e-06	0	0.000454321	0	6.43286e-06	8.2181e-06	7.51386e-06	1.32666e-05	9.1363e-06	4.47688e-06	9.21406e-06	3.67995e-06	0.000579648	0	6.73007e-06	7.66153e-06	7.18924e-06	4.81398e-06	4.13322e-06	8.43145e-06	8.35104e-06	0	0.000457817	0	9.97048e-06	4.70974e-06	3.34075e-06	1.09645e-05	1.15778e-05	2.76892e-06	8.29124e-06	4.77659e-06	0.000237126	0.000140387	2.67629e-06	2.97802e-06	1.01494e-05	7.78429e-06	1.03954e-05	9.87708e-06
F	P68	0.000581794	0.000101719	1.26016e-05	1.10249e-05	9.9232e-06	1.64787e-05	8.85781e-06	9.0416e-06	9.92298e-06	0	0.00088155	3.88734e-05	8.46516e-06	7.583e-06	1.41355e-05	9.13482e-06	1.14316e-05	1.13113e-05	1.89221e-05	1.61312e-05	0.000906344	2.22327e-05	9.9853e-06	1.34334e-05	1.08607e-05	1.56014e-05	9.52e-06	1.47249e-05	1.89103e-05	8.85082e-06	0.00099707	7.92574e-05	8.12143e-06	1.59074e-05	1.10692e-05	8.43231e-06	9.43804e-06	1.29668e-05	2.84635e-05	1.07418e-05	0.000825304	0.00030043	9.39136e-06	4.03287e-06	1.41804e-05	1.03809e-05	1.67663e-05	8.78117e-06
F	P69	0.00021695	0.000171114	1.173e-05	4.59446e-06	7.99385e-06	5.8018e-06	1.22349e-05	8.10579e-06	8.63941e-06	0	0.000747251	1.80139e-05	6.59402e-06	1.0114e-05	9.83849e-06	1.00416e-05	1.44542e-05	1.25901e-05	1.33483e-05	0	0.00089361	1.68456e-05	7.25493e-06	1.00145e-05	7.01844e-06	7.26887e-06	1.12808e-05	5.57959e-06	8.75457e-06	0	0.00051448	4.26958e-06	1.12706e-05	8.55616e-06	8.96671e-06	6.34177e-06	1.35509e-05	5.51269e-06	8.9893e-06	7.79153e-07	0.000609221	0.000218007	9.56072e-06	1.17813e-05	1.00839e-05	1.10422e-05	9.86884e-06	8.6056e-06
F	P69	0.000281994	0.000105442	5.02264e-06	7.28631e-06	7.16138e-06	3.75417e-06	9.56251e-06	5.69985e-06	6.90539e-06	0	0.000801736	4.72052e-05	1.10842e-05	4.05462e-06	6.90407e-06	6.29514e-06	7.56901e-06	1.14735e-05	3.04981e-05	1.12094e-06	0.00087938	5.85658e-05	5.234e-06	8.50078e-06	8.48458e-06	8.29808e-06	6.52701e-06	5.71339e-06	1.47908e-05	0	0.00062889	3.2251e-05	6.62026e-06	4.33912e-06	9.82277e-06	1.07493e-05	9.16597e-06	8.86454e-06	4.51912e-05	4.35416e-06	0.00068785	0.000281396	6.72596e-06	9.98995e-06	8.39615e-06	6.447e-06	6.40334e-06	9.18182e-06
F	P69	0.000359524	8.57353e-05	1.16592e-05	1.03949e-05	1.02673e-05	9.28754e-06	3.0008e-06	7.43015e-06	8.28994e-06	0	0.00078633	3.49214e-05	9.548e-06	8.38505e-06	8.48668e-06	6.06993e-06	9.96538e-06	9.63315e-06	2.91876e-05	0	0.000798407	6.89476e-05	6.6414e-06	5.93529e-06	6.50946e-06	1.12105e-05	5.92856e-06	1.30123e-05	7.14414e-06	0	0.000569348	3.32438e-05	6.4385e-06	8.57381e-06	5.96764e-06	1.04598e-05	7.15504e-06	9.74783e-06	4.92993e-05	0	0.000608802	0.000287422	1.11446e-05	8.80962e-06	6.92235e-06	5.97588e-06	1.10945e-05	8.15467e-06
F	P69	0.000130565	5.80314e-05	5.17522e-06	6.38623e-06	4.7353e-06	5.39271e-06	5.2344e-06	4.2856e-06	3.21821e-06	0	0.000340465	1.3654e-05	7.075e-06	4.40243e-06	4.90022e-06	5.52281e-06	3.62471e-06	7.51081e-06	5.38727e-06	0	0.000310221	1.4009e-05	8.82527e-06	3.7798e-06	3.3362e-06	7.20045e-06	5.40187e-06	5.04798e-06	1.24966e-06	0	0.000169516	0	3.04904e-06	4.93302e-06	4.72542e-06	4.54747e-06	2.91631e-06	4.69576e-06	1.04098e-05	0	0.000246509	8.10269e-05	2.6214e-06	4.24116e-06	4.45963e-06	7.46431e-06	4.24913e-06	4.79072e-06
F	P51	0.000570526	0.000280885	2.1875e-05	1.10485e-05	1.62094e-05	1.23481e-05	7.38983e-06	1.66629e-05	2.06496e-05	6.22441e-06	0.00141747	8.50739e-05	1.90803e-05	8.23167e-06	1.01022e-05	1.81306e-05	1.68391e-05	1.2175e-05	1.43556e-05	3.04204e-06	0.00135583	5.92127e-05	1.41134e-05	1.20163e-05	7.5735e-06	1.31193e-05	1.8414e-05	6.25505e-06	9.13033e-06	6.72334e-06	0.0010708	0.000102822	1.75523e-05	1.1159e-05	1.22356e-05	5.99666e-06	1.33744e-05	2.74617e-05	3.00942e-05	1.25385e-05	0.00102722	0.000520547	2.36034e-05	1.82332e-05	1.60098e-05	1.12478e-05	8.64671e-06	6.92039e-06
F	P51	0.0005659	0.00015423	1.23067e-05	2.0096e-05	2.06861e-05	1.32532e-05	9.32632e-06	1.54854e-05	2.11856e-05	5.90506e-07	0.00112321	8.53177e-05	1.34667e-05	1.74674e-05	9.39177e-06	1.2566e-05	1.90822e-05	4.98604e-06	3.00565e-05	1.38446e-05	0.00109938	9.755e-05	2.06161e-06	1.59794e-05	1.09134e-05	8.04981e-06	1.30806e-05	1.43233e-05	1.29441e-05	3.83643e-06	0.0013073	0.000112423	1.42151e-05	6.02463e-06	7.56022e-06	6.96921e-06	7.29744e-06	1.26943e-05	2.97018e-05	1.45916e-05	0.00113852	0.000579496	1.05172e-05	1.09631e-05	1.64205e-05	1.0249e-05	1.64929e-05	7.85375e-06
F	P51	0.000508534	0.000306327	1.61191e-05	1.62866e-05	1.28885e-05	1.00696e-05	1.35297e-05	8.35843e-06	1.37697e-05	5.68343e-07	0.00095937	7.4227e-05	1.78586e-05	1.14096e-05	1.53706e-05	1.64882e-05	1.16852e-05	9.62746e-06	3.45562e-05	1.47515e-05	0.000860333	9.11641e-05	7.98392e-06	7.6203e-06	5.21201e-06	2.27306e-05	8.33022e-06	7.20222e-06	2.30765e-05	0	0.00112602	1.34123e-05	1.29346e-05	1.15455e-05	7.74613e-06	1.06012e-05	1.45882e-05	1.25531e-05	3.47087e-05	9.02511e-06	0.000860324	0.000487565	1.51026e-05	7.01849e-06	9.82956e-06	1.46617e-05	1.11948e-05	5.76867e-06
F	P51	0.000595289	0.000263485	1.3868e-05	9.62725e-06	7.48266e-06	1.56607e-05	3.15765e-06	1.16855e-05	1.1393e-05	0	0.000955508	0.000109902	1.69031e-05	9.48301e-06	4.6052e-06	1.34943e-05	1.33306e-05	1.06083e-05	4.00379e-05	7.46847e-06	0.000860235	8.82456e-05	1.30699e-05	1.56839e-05	1.01773e-05	9.96754e-06	1.23567e-05	1.48792e-05	1.97081e-05	0	0.00107625	5.35757e-05	1.1883e-05	8.7183e-06	1.99275e-05	2.03899e-05	1.28955e-05	8.06016e-06	5.27289e-05	1.40161e-05	0.000726355	0.0005359	1.01679e-05	6.72892e-06	8.15749e-06	6.91701e-06	1.48174e-05	9.14806e-06
F	P51	0.000644373	9.03922e-05	9.6726e-06	9.80044e-06	8.74086e-06	9.58606e-06	1.19682e-05	1.06549e-05	7.80989e-06	0	0.00105604	6.92498e-05	1.26081e-05	1.07791e-05	1.14832e-05	1.14052e-05	1.46555e-05	3.2284e-06	4.34536e-05	7.74849e-06	0.000861231	7.77881e-05	1.02319e-05	1.34512e-05	1.14822e-05	6.48546e-06	8.18555e-06	1.35607e-05	1.1446e-05	1.62414e-06	0.00105198	8.99592e-05	1.3438e-05	6.87587e-06	7.51463e-06	1.10257e-05	6.27559e-06	1.2442e-05	4.37381e-05	1.92163e-05	0.000916938	0.000465685	1.18964e-05	8.11122e-06	1.53774e-05	9.13174e-06	1.24252e-05	1.20532e-05
F	P51	0.000142361	0.000100823	1.04092e-05	9.39203e-06	1.10587e-05	3.84879e-06	6.33863e-06	1.22087e-05	7.74688e-06	6.31854e-06	0.000451359	6.81912e-05	1.15037e-05	6.24973e-06	6.00829e-06	9.05597e-06	8.48819e-06	9.97099e-06	1.18921e-05	1.2655e-05	0.00030656	3.19334e-05	5.97346e-06	8.18818e-06	1.0574e-05	5.63196e-06	8.9214e-06	7.21075e-06	1.88608e-05	5.17853e-06	0.000374675	1.50207e-05	5.95604e-06	1.34359e-05	9.85707e-06	5.95604e-06	1.38626e-05	8.4116e-06	1.32898e-06	6.2398e-06	0.000279418	0.000177068	9.42372e-06	8.69464e-06	8.57409e-06	7.28687e-06	6.82681e-06	6.42625e-06
F	P51	0.000467834	0.000196843	1.20247e-05	1.32926e-05	6.31683e-06	8.3579e-06	7.10468e-06	1.05371e-05	6.06995e-06	7.94144e-06	0.00097021	8.11313e-05	6.70793e-06	9.89142e-06	7.89365e-06	7.42585e-06	7.58711e-06	7.61867e-06	1.6736e-05	6.42376e-06	0.000783697	5.831e-05	9.4704e-06	1.03236e-05	8.19756e-06	6.0628e-06	5.52497e-06	5.6472e-06	3.78925e-06	0	0.000868501	5.82241e-05	1.2007e-05	3.98123e-06	6.79782e-06	1.06286e-05	7.66512e-06	9.47889e-06	2.70721e-05	1.08972e-05	0.000747026	0.000419506	9.3717e-06	8.52154e-06	4.29136e-06	9.2713e-06	7.39e-06	8.05976e-06
F	P51	0.00063048	0.000122307	1.19746e-05	7.34961e-06	1.10817e-05	1.2242e-05	7.61881e-06	1.75401e-05	9.29042e-06	0	0.00109699	0.000108268	1.24974e-05	1.29454e-05	1.22306e-05	1.4916e-05	1.11775e-05	1.5552e-05	2.90504e-05	5.13393e-06	0.000897899	0.000109086	1.20512e-05	1.03433e-05	1.06727e-05	1.00683e-05	1.02329e-05	1.14623e-05	1.07484e-05	0	0.00112537	8.33727e-05	7.93036e-06	7.5141e-06	9.74858e-06	1.38545e-05	1.62449e-05	6.8031e-06	2.80982e-05	6.16641e-06	0.00095859	0.000575319	1.16831e-05	2.98804e-06	1.32659e-05	8.89708e-06	1.28863e-05	1.14347e-05
F	P51	0.000507727	9.65427e-05	1.0351e-05	5.2514e-06	8.58069e-06	6.24972e-06	5.90345e-06	4.95514e-06	7.9027e-06	4.8552e-06	0.00103882	7.80731e-05	5.87011e-06	7.76328e-06	9.50746e-06	7.93883e-06	8.94785e-06	1.50846e-05	1.94741e-05	6.24652e-06	0.000609276	5.57091e-05	1.08959e-05	8.83406e-06	9.7609e-06	1.0279e-05	5.98896e-06	5.54911e-06	6.09601e-06	1.70074e-07	0.000972864	5.9134e-05	7.66857e-06	1.11175e-05	8.4215e-06	9.17458e-06	5.50653e-06	1.31004e-05	2.05629e-05	1.51705e-05	0.000621745	0.000461035	8.23442e-06	5.16868e-06	1.1646e-05	1.29053e-05	1.48389e-05	1.27011e-05
F	P51	0.00054534	0.000148112	1.02284e-05	8.57519e-06	9.64907e-06	8.8422e-06	1.1587e-05	1.22088e-05	8.48669e-06	1.14906e-05	0.00108036	9.53616e-05	1.02017e-05	2.71824e-06	1.0404e-05	9.93907e-06	8.05912e-06	6.35633e-06	2.25121e-05	4.79878e-06	0.000705049	8.80052e-05	1.11474e-05	1.06765e-05	1.16757e-05	1.03544e-05	7.94843e-06	1.4616e-05	7.31123e-06	3.89316e-06	0.000977571	4.05061e-05	8.12935e-06	5.18638e-06	1.00471e-05	9.77731e-06	7.94081e-06	4.13833e-06	4.40106e-05	8.43907e-06	0.000672894	0.000425761	9.3386e-06	4.80634e-06	1.23221e-05	8.83768e-06	1.09781e-05	1.01687e-05
F	P52	0.000153436	2.70641e-05	6.13303e-06	7.60839e-06	6.5449e-06	6.87429e-06	3.45865e-06	4.00929e-06	4.37862e-06	0	0.00056648	2.29211e-05	5.63754e-06	4.40889e-06	5.87887e-06	5.85203e-06	4.58845e-06	4.60328e-06	1.01051e-05	4.86186e-06	0.000683694	2.95277e-05	2.95022e-06	5.75722e-06	5.89911e-06	4.81333e-06	4.8416e-06	6.34134e-06	4.34386e-06	1.15052e-06	0.000453611	4.11087e-05	9.20089e-06	8.57561e-06	2.4228e-06	3.97346e-06	5.44507e-06	6.29791e-06	9.41162e-06	5.97171e-06	0.000554584	0.000180959	5.21893e-06	6.26686e-06	5.78329e-06	5.13527e-06	5.147e-06	5.08005e-06
F	P52	9.12224e-05	4.56896e-05	1.79517e-05	1.89082e-05	1.62708e-05	8.93499e-06	5.70318e-06	1.53194e-05	1.12796e-05	0	0.000332969	3.63315e-05	1.45431e-05	1.64771e-05	1.89777e-05	3.88133e-06	6.24182e-06	1.52489e-05	7.07749e-06	6.55386e-06	0.000335166	1.66941e-05	1.2779e-05	8.83993e-06	1.31965e-05	1.04223e-05	7.97048e-06	1.35451e-05	1.04717e-05	0	0.000271208	1.08139e-05	1.12957e-05	1.38776e-05	1.21209e-05	1.53177e-05	1.44002e-05	1.85913e-05	1.19881e-05	5.7685e-06	0.000302453	0.000124725	9.42662e-06	1.639e-05	1.58682e-05	9.01648e-06	1.39195e-05	1.4258e-05
F	P52	0.000248641	0.000113533	6.22913e-06	6.4501e-06	6.00733e-06	1.11543e-05	5.32955e-06	1.08042e-05	8.66595e-06	0	0.00109692	1.72348e-05	9.71261e-06	6.17235e-06	4.08588e-06	8.77594e-06	1.06632e-05	5.02731e-06	9.80795e-06	7.74646e-06	0.00100505	4.3753e-05	1.14861e-05	5.63463e-06	8.07364e-06	5.86039e-06	7.67389e-06	7.79693e-06	6.72448e-06	1.31545e-06	0.000787353	3.52475e-05	1.24501e-05	4.20306e-06	6.35897e-06	1.14417e-05	1.25393e-05	4.10014e-06	2.05103e-05	4.24771e-06	0.000801674	0.00032264	1.05584e-05	9.01902e-06	7.76096e-06	6.61958e-06	1.07337e-05	1.00072e-05
F	P52	0.000630784	0.000183657	9.76486e-06	1.04667e-05	1.33722e-05	1.06407e-05	1.07735e-05	1.18065e-05	1.00108e-05	3.64396e-06	0.00156824	5.60967e-05	4.44406e-06	1.34998e-05	1.40913e-05	9.08105e-06	9.40528e-06	6.26613e-06	1.90639e-05	8.74472e-06	0.00163159	0.00011288	1.26338e-05	8.98476e-06	8.94157e-06	9.90885e-06	9.14753e-06	3.19974e-06	1.01133e-05	9.7261e-07	0.00124701	0.0001071	8.62589e-06	1.05222e-05	9.92769e-06	7.86329e-06	1.38709e-05	7.84653e-06	3.21542e-05	1.16441e-05	0.00130474	0.000702152	9.29222e-06	1.04661e-05	9.23607e-06	6.2396e-06	7.91123e-06	4.59116e-06
F	P52	0.000319273	4.84174e-06	5.28022e-06	4.55488e-06	4.63775e-06	9.14503e-06	6.06198e-06	5.47562e-06	8.45657e-06	0	0.000793741	1.21019e-05	2.20319e-06	5.1991e-06	7.14827e-06	6.7455e-06	6.06311e-06	7.02801e-06	2.85937e-05	4.99306e-06	0.000714036	3.29877e-05	5.14204e-06	6.86821e-06	4.64047e-06	6.13406e-06	5.87299e-06	6.3872e-06	5.25437e-06	0	0.000637439	5.72401e-05	4.29093e-06	7.69988e-06	8.6164e-06	8.06098e-06	7.28938e-06	5.17527e-06	3.01222e-05	1.63388e-06	0.000660948	0.000259857	8.3848e-06	3.11081e-06	8.28189e-06	5.81278e-06	8.38661e-06	4.26984e-06
F	P53	0.000271408	0.000137205	1.59932e-05	2.4165e-05	2.1702e-05	2.43366e-05	3.17324e-05	2.39664e-05	1.42799e-05	2.71013e-05	0.00104606	0.000151619	1.24996e-05	2.48385e-05	3.78795e-05	2.01963e-05	2.04214e-05	1.8476e-05	2.3368e-05	1.98015e-05	0.000748437	4.1317e-05	1.42291e-05	2.36097e-05	1.63499e-05	1.69039e-05	1.18314e-05	1.20418e-05	2.34669e-05	5.59894e-06	0.00142736	1.69958e-05	1.49946e-05	1.86281e-05	2.89325e-05	1.66292e-05	1.73361e-05	9.52045e-06	2.06849e-05	4.54659e-05	0.000983315	0.000424079	1.44459e-05	1.52253e-05	1.23309e-05	2.07639e-05	1.12479e-05	2.40629e-05
F	P53	0.000408072	0.000247847	2.12342e-05	1.56279e-05	2.6314e-05	2.28078e-05	1.9315e-05	3.33687e-05	3.70277e-05	0	0.00123534	0.000156273	2.3774e-05	1.91351e-05	1.15142e-05	2.14985e-05	1.80526e-05	2.17475e-05	3.09065e-05	3.92863e-05	0.000810207	0.00014507	1.00635e-05	1.34283e-05	2.86949e-05	9.86754e-06	2.59459e-05	1.7377e-05	4.01658e-05	5.85822e-06	0.00113635	5.12567e-05	2.31941e-05	3.09807e-05	1.83896e-05	3.14777e-05	1.5656e-05	1.93836e-05	2.30749e-05	2.82756e-05	0.000974285	0.000382868	1.49105e-05	1.19284e-05	1.48796e-05	2.92073e-05	2.2182e-05	1.14219e-05
F	P53	0.000240298	0.000156524	1.40862e-05	1.55736e-05	1.07376e-05	1.41489e-05	6.578e-06	2.0637e-05	1.5437e-05	2.93315e-06	0.000831969	0.000111264	9.27416e-06	1.15022e-05	1.35332e-05	8.45222e-06	1.24239e-05	9.58038e-06	3.04075e-05	1.86194e-05	0.000837016	8.45942e-05	1.21405e-05	1.11097e-05	1.29496e-05	2.42004e-05	1.02496e-05	1.06084e-05	1.47258e-05	0	0.000794879	5.02642e-05	1.14177e-05	1.18989e-05	8.61797e-06	1.33484e-05	9.26827e-06	1.28131e-05	2.7652e-05	1.14271e-05	0.000764496	0.000283168	9.06844e-06	1.8819e-05	1.51166e-05	9.96658e-06	6.9396e-06	8.66172e-06
F	P56	7.49701e-05	4.66883e-05	6.62694e-06	6.5115e-06	6.06917e-06	8.39578e-06	8.14411e-06	7.37903e-06	6.04581e-06	0	0.000417787	0	7.61975e-06	7.61145e-06	5.77469e-06	6.2049e-06	5.64793e-06	8.50372e-06	7.68342e-06	9.44274e-06	0.000205443	5.81052e-06	4.4093e-06	8.75819e-06	6.74983e-06	8.08616e-06	7.66146e-06	4.98312e-06	1.98629e-06	1.9502e-06	0.000227282	0	7.18747e-06	3.96843e-06	6.14382e-06	2.03777e-06	7.14839e-06	4.37622e-06	7.60347e-06	6.32909e-06	0.000180113	9.73171e-05	5.85466e-06	6.69263e-06	6.38342e-06	7.03883e-06	8.42653e-06	9.93721e-06
F	P59	0.000515916	2.9576e-05	6.19085e-06	1.10364e-05	4.69003e-06	4.78863e-06	5.80737e-06	5.22653e-06	5.11073e-06	0	0.00106324	4.29584e-05	8.21232e-06	7.80503e-06	7.3048e-06	9.23658e-06	5.54986e-06	9.90127e-06	9.24832e-06	9.26491e-06	0.000916842	7.99291e-05	6.55147e-06	8.45853e-06	1.0075e-05	7.95224e-06	6.88353e-06	5.23627e-06	7.12257e-06	0	0.000869017	4.86007e-05	5.74241e-06	7.33446e-06	5.66868e-06	1.20251e-05	4.11672e-06	3.06544e-06	1.36191e-05	1.0205e-05	0.00103999	0.000302088	8.99626e-06	6.56144e-06	6.90908e-06	4.68361e-06	7.28935e-06	1.11736e-05
F	P59	0.000143583	0.000181657	7.32069e-06	8.60812e-06	6.4293e-06	5.48126e-06	6.56488e-06	8.75416e-06	4.55186e-06	0	0.000618016	9.85357e-05	1.00229e-05	4.66989e-06	8.50029e-06	1.09899e-05	9.08684e-06	1.01642e-05	1.32171e-05	5.71958e-06	0.000296631	2.50122e-05	1.18814e-05	7.71e-06	9.55673e-06	5.29277e-06	7.52264e-06	1.00317e-05	1.37395e-05	0	0.000339128	0	3.7354e-06	6.11248e-06	5.65953e-06	8.05206e-06	5.67213e-06	7.11032e-06	6.44557e-06	7.0935e-06	0.000326317	0.000119933	8.73405e-06	7.05067e-06	1.43984e-05	7.93734e-06	1.03476e-05	9.5169e-06
F	P59	0.000419649	0.000136146	4.84206e-06	5.24633e-06	5.34428e-06	5.36187e-06	1.33215e-05	6.96417e-06	6.79021e-06	0	0.00108177	0.000120953	1.2239e-05	9.4029e-06	8.63525e-06	8.97495e-06	1.10446e-05	1.35146e-05	7.29509e-06	4.40626e-05	0.000641167	8.97075e-05	9.81506e-06	1.10038e-05	6.78269e-06	9.00953e-06	1.02064e-05	8.79061e-06	1.72316e-05	0	0.000731758	2.10797e-05	3.86827e-06	9.09524e-06	8.3317e-06	9.1989e-06	7.39548e-06	1.10394e-05	7.42524e-06	2.12584e-05	0.000729559	0.000272945	8.51059e-06	1.40754e-05	9.68752e-06	1.22466e-05	5.6071e-06	7.58484e-06
F	P59	0.000280914	0.000118206	7.11596e-06	6.6297e-06	6.4518e-06	9.78464e-06	1.191e-05	5.86213e-06	6.57617e-06	0	0.000949612	0.000103831	6.89393e-06	1.33069e-05	1.03315e-05	8.70272e-06	8.43937e-06	1.16445e-05	1.42931e-05	1.09111e-05	0.00054464	4.47573e-05	9.34563e-06	3.20218e-06	5.40376e-06	9.39621e-06	9.58915e-06	5.30816e-06	1.69597e-05	0	0.000648049	1.65969e-05	5.98034e-06	4.76343e-06	7.42237e-06	7.38874e-06	9.51789e-06	5.02239e-06	8.06476e-06	1.15634e-05	0.000543666	0.000274682	2.93367e-06	9.57856e-06	1.31276e-05	1.15714e-05	7.38426e-06	8.20494e-06
F	P71	0.000131616	0.000186488	1.34719e-05	1.92296e-05	1.28727e-05	2.73797e-05	7.03723e-06	2.17567e-05	3.8975e-05	0.00040107	0.0029498	0.000195256	1.60585e-05	7.00821e-06	1.52438e-05	3.26887e-05	1.24154e-05	2.08837e-05	4.0704e-05	5.98068e-05	0.00065167	8.70526e-05	2.27455e-05	1.45861e-05	1.42209e-05	1.42518e-05	3.16475e-05	1.20725e-05	2.77393e-05	5.11186e-05	0.00138867	0	1.12045e-05	2.0797e-05	1.52906e-05	1.60391e-05	1.6149e-05	1.60838e-05	2.00376e-05	1.98548e-05	0.000715332	0.000432365	2.13041e-05	2.25364e-05	2.65273e-05	1.70078e-05	1.91899e-05	1.60022e-05
F	P72	0.000258099	0.00027154	1.39188e-05	1.22362e-05	1.1832e-05	8.79237e-06	8.37676e-06	1.44504e-05	3.77553e-06	6.9696e-06	0.000986825	0.000134279	4.32617e-06	1.02224e-05	1.31464e-05	1.37364e-05	1.56341e-05	1.45993e-05	1.37704e-05	1.48136e-05	0.000642399	8.50554e-05	4.07709e-06	1.55445e-05	1.02828e-05	1.86175e-05	1.87248e-05	1.17149e-05	1.87347e-05	4.29696e-06	0.000616506	0	4.96379e-06	9.13357e-06	1.5939e-05	9.45218e-06	1.01637e-05	1.2856e-05	1.49747e-05	2.68649e-06	0.00066237	0.000175164	5.8121e-06	7.4528e-06	1.48151e-05	6.30418e-06	1.04509e-05	6.15378e-06
T	P01	2.26127e-05	1.90683e-05	1.91921e-06	4.43948e-06	2.1849e-06	4.11702e-06	4.24216e-06	4.51812e-06	3.94677e-06	1.35743e-05	0.000100952	6.87482e-06	2.47367e-06	6.10652e-06	3.37168e-06	6.04575e-06	5.72284e-06	5.77696e-06	2.45748e-06	7.47909e-06	4.42967e-05	1.02771e-05	2.42997e-06	4.16345e-06	5.08293e-06	3.02514e-06	4.58349e-06	5.71121e-06	9.33233e-06	4.84508e-06	6.23822e-05	2.29025e-05	5.56131e-06	4.20926e-06	3.80747e-06	3.28106e-06	3.23497e-06	4.08607e-06	2.42997e-06	2.59611e-06	7.61148e-05	2.74925e-05	3.01373e-06	4.78255e-06	4.09429e-06	3.86115e-06	4.50396e-06	2.18994e-06
T	P01	1.95718e-05	2.55674e-05	2.68768e-06	8.47652e-06	2.89442e-06	1.24047e-06	5.30644e-06	2.48093e-06	5.16861e-06	1.01246e-05	5.70673e-05	1.2956e-05	2.68768e-06	8.39904e-06	7.58918e-06	3.99706e-06	3.23899e-06	1.92961e-06	2.48093e-06	5.30644e-06	5.36501e-05	3.99706e-06	4.19511e-06	5.59078e-06	0	2.61876e-06	4.6862e-06	4.96186e-06	2.54985e-06	7.9533e-06	4.76609e-05	1.01994e-05	3.92814e-06	1.3783e-06	0	5.16861e-06	7.78737e-06	4.52475e-06	5.81247e-06	5.59266e-06	7.38316e-05	8.82109e-06	4.28441e-06	5.50148e-06	5.71993e-06	2.75659e-06	3.85923e-06	2.48093e-06
T	P01	2.98385e-05	1.00787e-05	3.60038e-06	3.15761e-06	2.15624e-06	3.56053e-06	3.77937e-06	1.75941e-06	3.48386e-06	1.70115e-06	3.15062e-05	6.4434e-06	6.40844e-07	4.7772e-06	3.34404e-06	2.07146e-06	1.0512e-06	2.79641e-06	3.09936e-06	8.38731e-06	4.17991e-05	9.08585e-06	2.64281e-06	2.60046e-06	1.73591e-06	1.76533e-06	3.39658e-06	1.0137e-06	3.70524e-06	6.27445e-06	4.22899e-05	7.661e-06	2.50059e-06	3.03397e-06	2.37297e-06	3.5461e-06	3.0411e-06	2.54007e-06	4.11482e-06	6.24158e-06	5.65536e-05	1.58089e-05	2.29785e-06	4.01002e-06	2.80623e-06	3.9317e-06	2.61656e-06	1.43316e-06
T	P01	3.06647e-05	2.94238e-05	4.99951e-06	4.47363e-06	3.31221e-06	2.86054e-06	5.39847e-06	1.24745e-06	4.6672e-06	5.28505e-06	9.17045e-05	1.14637e-05	4.62418e-06	2.86054e-06	1.81674e-06	3.82488e-06	4.12294e-06	2.96808e-06	5.69958e-06	5.20433e-06	9.13336e-05	1.80666e-06	6.88251e-06	3.63482e-06	3.40552e-06	3.73508e-06	5.29157e-06	4.64505e-06	3.41975e-06	5.51676e-06	8.62894e-05	9.40305e-06	1.46343e-06	1.9737e-06	3.31221e-06	4.47363e-06	3.05411e-06	3.24768e-06	5.05976e-06	9.1799e-06	8.02292e-05	3.08035e-05	4.6736e-06	3.70422e-06	4.52687e-06	2.51642e-06	3.95744e-06	5.15134e-06
T	P01	2.53146e-05	1.91285e-05	3.06486e-06	4.85916e-06	4.29875e-06	4.54176e-06	4.87647e-06	5.93509e-06	5.99496e-06	5.50158e-06	4.89653e-05	9.50375e-06	6.17858e-06	6.68078e-06	5.39106e-06	5.4595e-06	5.90368e-06	5.35054e-06	4.31398e-06	1.0471e-05	7.90563e-05	6.06574e-06	4.53502e-06	2.64796e-06	3.17133e-06	4.02987e-06	5.43487e-06	3.43738e-06	3.43626e-06	7.34301e-06	6.37107e-05	6.26989e-06	4.91322e-06	4.13877e-06	5.84661e-06	5.01235e-06	4.83382e-06	4.91148e-06	4.88902e-06	4.41533e-06	6.45915e-05	1.92928e-05	4.35501e-06	3.86761e-06	3.29215e-06	3.22278e-06	4.69433e-06	3.29711e-06
T	P01	1.86261e-05	1.22495e-05	3.16672e-06	3.53808e-06	2.62264e-06	5.66775e-06	5.80339e-06	5.57159e-06	5.2146e-06	6.6599e-06	7.90108e-05	5.0232e-06	2.49927e-06	2.71862e-06	5.25869e-06	5.38364e-06	3.53595e-06	6.7077e-06	5.93259e-06	1.33533e-05	9.88707e-05	1.42628e-05	2.12197e-06	2.79766e-06	2.96839e-06	3.07972e-06	5.41435e-06	3.18197e-06	2.22876e-06	6.25016e-06	8.1137e-05	1.09396e-05	3.77128e-06	4.24629e-06	3.53084e-06	4.32884e-06	3.15188e-06	2.2311e-06	5.08115e-06	9.79711e-06	0.000108264	2.7752e-05	3.89363e-06	4.54857e-06	2.09436e-06	3.00839e-06	2.64925e-06	3.46829e-06
T	P01	1.83929e-05	1.0734e-05	5.40138e-06	2.95929e-06	2.68003e-06	4.08133e-06	4.38567e-06	3.09083e-06	4.04161e-06	2.92238e-06	5.39525e-05	4.95168e-06	4.03894e-06	3.3724e-06	2.31941e-06	3.25257e-06	3.50948e-06	4.08139e-06	4.46655e-06	5.16018e-06	3.97213e-05	4.83884e-06	4.02887e-06	4.05628e-06	4.05628e-06	2.82105e-06	3.48991e-06	3.33137e-06	2.21364e-06	3.752e-06	3.45723e-05	4.62804e-06	3.60318e-06	3.04221e-06	4.00058e-06	4.14688e-06	3.61825e-06	4.16273e-06	2.25127e-06	4.56199e-06	4.89174e-05	1.27149e-05	4.34977e-06	2.68275e-06	2.86783e-06	3.96095e-06	2.96623e-06	4.38974e-06
T	P01	4.13917e-05	2.63839e-05	8.28632e-06	3.5347e-06	6.26459e-06	6.12631e-06	3.06176e-06	7.25031e-06	5.84178e-06	1.82533e-05	0.000132569	1.09585e-05	3.63165e-06	4.26524e-06	6.55707e-06	3.41369e-06	3.9404e-06	6.86382e-06	1.94293e-06	1.5834e-05	7.54475e-05	1.78859e-05	6.74972e-06	8.53952e-06	8.70008e-06	3.9199e-06	2.25162e-06	3.14138e-06	4.38028e-06	1.0946e-05	0.000103338	1.26563e-05	5.33688e-06	4.36844e-06	8.14423e-06	1.59793e-06	3.21401e-06	2.70331e-06	2.47179e-06	4.3035e-06	9.60026e-05	4.0965e-05	5.53826e-06	4.55772e-06	4.72114e-06	4.841e-06	3.36652e-06	3.35927e-06
T	P02	3.68585e-05	1.16078e-05	1.59108e-06	3.59396e-06	6.56946e-06	5.03604e-06	4.09221e-06	3.07699e-06	7.50177e-06	2.15387e-06	0.000109628	7.9326e-06	3.54187e-06	4.28012e-06	5.06044e-06	7.14662e-06	5.34734e-06	2.73827e-06	6.32094e-06	0	8.5497e-05	5.89453e-06	4.30527e-06	5.8365e-06	4.46987e-06	3.18215e-06	5.6653e-06	5.61342e-06	6.11081e-06	8.63912e-07	9.02018e-05	8.54502e-06	5.90499e-06	7.14183e-06	4.97913e-06	6.43918e-06	5.67172e-06	3.8123e-06	4.21795e-06	2.5803e-06	8.8317e-05	3.54623e-05	2.8859e-06	5.4667e-06	7.41368e-06	6.75214e-06	4.4363e-06	6.4579e-06
T	P02	4.09344e-05	1.65642e-05	5.61305e-06	3.88095e-06	5.3214e-06	8.37038e-06	8.78269e-06	4.91963e-06	5.29901e-06	0	0.000123417	7.61561e-06	7.14295e-06	5.94733e-06	3.92504e-06	5.48487e-06	7.5636e-06	5.02713e-06	6.80494e-06	0	9.88288e-05	9.01231e-06	8.17633e-06	5.47518e-06	6.36252e-06	7.87928e-06	2.3733e-06	4.00872e-06	7.07029e-06	5.07469e-06	0.000109291	1.02454e-05	4.05386e-06	4.62849e-06	6.32762e-06	6.49702e-06	5.43447e-06	3.51706e-06	9.67517e-06	2.62762e-06	0.000112086	6.04938e-05	2.94923e-06	7.19282e-06	7.78352e-06	6.05578e-06	8.02542e-06	7.46656e-06
T	P02	3.91143e-05	2.30153e-05	3.77071e-06	3.93829e-06	2.46353e-06	5.46283e-06	5.61467e-06	6.71125e-06	6.51264e-06	2.52986e-06	0.000102579	1.01223e-05	4.24995e-06	4.38078e-06	6.47356e-06	5.08955e-06	4.50849e-06	6.18396e-06	5.97168e-06	2.39092e-06	9.02121e-05	3.73665e-06	5.71526e-06	5.69866e-06	4.79383e-06	4.52331e-06	6.65016e-06	5.7364e-06	3.44517e-06	2.60491e-06	8.18665e-05	7.36311e-06	2.74005e-06	2.9385e-06	5.79278e-06	4.70482e-06	3.77509e-06	6.90458e-06	5.76499e-06	6.90458e-06	8.56705e-05	3.74222e-05	5.51559e-06	3.76634e-06	5.90365e-06	5.24748e-06	4.23574e-06	3.92154e-06
T	P02	3.20791e-05	1.45334e-05	6.1155e-06	4.70904e-06	6.0009e-06	5.0841e-06	4.58402e-06	5.56464e-06	7.33028e-06	0	6.71322e-05	3.8334e-06	6.48654e-06	4.55486e-06	7.34127e-06	8.0248e-06	4.78961e-06	6.63228e-06	5.24976e-06	0	7.29583e-05	3.10468e-06	9.10747e-06	4.23317e-06	3.4851e-06	7.37305e-06	4.41498e-06	3.0838e-06	4.77277e-06	2.68924e-06	7.44565e-05	1.19955e-05	3.29846e-06	3.18798e-06	3.60471e-06	5.42714e-06	4.13262e-06	2.6504e-06	4.6882e-06	6.5008e-06	7.01044e-05	2.8796e-05	4.2811e-06	4.84667e-06	7.5414e-06	2.72958e-06	7.3136e-06	4.43817e-06
T	P02	3.03962e-05	1.98515e-05	5.28171e-06	8.08449e-06	4.38222e-06	1.00442e-05	6.99992e-06	4.77003e-06	4.22098e-06	1.11629e-06	9.41644e-05	6.80602e-06	6.98053e-06	4.69247e-06	5.25479e-06	5.85964e-06	6.16701e-06	7.71275e-06	7.36834e-06	0	9.29626e-05	1.53572e-05	7.05204e-06	4.71791e-06	5.74304e-06	5.06709e-06	3.74234e-06	3.41271e-06	4.58772e-06	0	0.000136364	1.13126e-05	5.74208e-06	5.11202e-06	6.52094e-06	6.58348e-06	5.93345e-06	8.96067e-06	7.38014e-06	5.38241e-06	0.000100863	4.09194e-05	6.10221e-06	5.48748e-06	4.90572e-06	5.1191e-06	4.59507e-06	7.05854e-06
T	P02	3.99102e-05	2.00359e-05	6.17799e-06	7.13664e-06	5.6028e-06	7.07273e-06	7.58059e-06	1.2239e-05	6.47695e-06	9.86481e-07	0.000149599	5.33482e-06	4.94259e-06	2.61115e-06	4.66281e-06	4.23677e-06	8.14921e-06	7.41207e-06	7.47296e-06	0	9.81651e-05	7.17929e-06	4.33744e-06	6.94199e-06	5.89112e-06	5.67027e-06	7.9213e-06	5.70411e-06	5.94328e-06	6.68663e-07	0.000130756	1.08984e-05	6.2632e-06	6.56145e-06	4.87848e-06	5.24064e-06	5.58149e-06	4.28859e-06	6.71213e-06	5.72763e-06	0.000113212	5.92242e-05	5.58078e-06	6.68823e-06	6.11512e-06	4.06895e-06	2.17046e-06	3.77008e-06
T	P02	4.29356e-05	2.75598e-05	3.23456e-06	6.91442e-06	4.44806e-06	8.5372e-06	6.62123e-06	5.668e-06	4.45562e-06	4.71588e-07	0.000139164	1.16804e-05	7.36046e-06	6.98624e-06	4.56998e-06	5.74665e-06	3.87333e-06	5.37905e-06	9.69338e-06	1.58113e-06	0.000118653	7.09253e-06	3.78352e-06	4.68517e-06	5.6478e-06	5.04258e-06	5.45907e-06	2.84093e-06	3.29156e-06	0	0.000152886	3.08108e-06	4.99249e-06	5.62671e-06	4.28099e-06	4.23201e-06	4.23201e-06	2.6646e-06	8.54239e-06	2.54972e-06	0.000117053	3.92342e-05	5.87779e-06	3.97698e-06	3.14494e-06	6.43403e-06	5.90933e-06	5.03531e-06
T	P02	4.50908e-05	1.81499e-05	1.71831e-06	4.19713e-06	3.87746e-06	3.33896e-06	3.34579e-06	4.05754e-06	3.65899e-06	0	0.000151876	2.56329e-06	4.27519e-06	5.59489e-06	3.40806e-06	6.61718e-06	3.4287e-06	4.18779e-06	3.62441e-06	0	0.000126785	3.30516e-06	3.00469e-06	4.3568e-06	3.32528e-06	6.5902e-06	4.03756e-06	1.80002e-06	3.98401e-06	9.06286e-07	0.000104977	7.60943e-06	4.16901e-06	6.68544e-06	6.35823e-06	6.01462e-06	3.90883e-06	3.17371e-06	3.57257e-06	4.46498e-06	9.50766e-05	3.97214e-05	5.15493e-06	2.8034e-06	2.94307e-06	2.94835e-06	3.00356e-06	3.28751e-06
T	P03	0.000105542	6.69887e-05	1.08883e-05	7.98257e-06	6.86132e-06	5.88596e-06	6.14391e-06	6.47222e-06	4.78424e-06	4.30266e-06	0.000327924	2.39758e-05	7.08534e-06	7.05752e-06	8.32571e-06	4.80726e-06	5.42894e-06	5.48771e-06	1.16104e-05	9.57608e-06	0.000250312	2.94584e-05	6.61292e-06	7.54666e-06	6.66217e-06	5.61977e-06	5.82577e-06	4.485e-06	4.60459e-06	1.38086e-06	0.000251889	1.7819e-05	2.75806e-06	6.52145e-06	6.75128e-06	5.76222e-06	7.18221e-06	5.39351e-06	6.05011e-06	6.67154e-06	0.000237842	9.36361e-05	8.55927e-06	6.62638e-06	8.19406e-06	4.78012e-06	8.55535e-06	6.85503e-06
T	P03	7.11842e-05	4.58326e-05	6.43177e-06	2.44025e-06	8.94635e-06	7.46073e-06	4.53599e-06	6.79805e-06	6.31233e-06	3.95793e-06	0.000278777	1.76915e-05	9.79779e-06	6.94602e-06	5.21742e-06	8.45474e-06	6.89011e-06	4.52957e-06	1.19923e-05	1.09229e-05	0.000205011	2.40577e-05	3.74954e-06	6.57936e-06	6.07817e-06	8.98585e-06	7.31988e-06	2.7282e-06	4.62212e-06	4.39245e-06	0.000191891	8.00632e-06	6.20829e-06	5.77952e-06	4.06627e-06	4.74733e-06	3.48812e-06	4.04506e-06	9.15511e-06	9.59142e-06	0.000206549	6.08985e-05	6.50613e-06	8.31462e-06	4.18447e-06	6.53823e-06	2.8639e-06	2.33891e-06
T	P03	5.9148e-05	3.80374e-05	3.76076e-06	6.21859e-06	6.62103e-06	4.90662e-06	4.50842e-06	4.23837e-06	4.84385e-06	1.62413e-06	0.000205316	9.75856e-06	3.65124e-06	3.85307e-06	5.08238e-06	5.08238e-06	4.70177e-06	3.85978e-06	5.87675e-06	7.56087e-06	0.000161973	1.23485e-05	2.16714e-06	4.51359e-06	4.50296e-06	3.3683e-06	5.52273e-06	4.38516e-06	4.78881e-06	6.15665e-07	0.000151611	1.10277e-05	5.26244e-06	4.45855e-06	3.92646e-06	2.58706e-06	4.58698e-06	5.57424e-06	6.12118e-06	3.25815e-06	0.000164755	5.86033e-05	3.48611e-06	3.63289e-06	2.05497e-06	4.27507e-06	3.57785e-06	5.57401e-06
T	P03	5.90096e-05	8.03409e-05	5.77145e-06	4.99846e-06	6.12007e-06	5.32586e-06	3.46552e-06	5.99797e-06	6.8536e-06	3.44802e-06	0.000324042	3.35969e-05	4.54078e-06	5.06687e-06	5.18171e-06	7.62806e-06	3.82998e-06	3.55691e-06	4.66489e-06	7.62848e-06	0.000274604	1.69074e-05	3.25588e-06	4.95571e-06	4.39225e-06	6.14486e-06	5.48292e-06	5.52779e-06	3.68107e-06	4.20128e-06	0.000235155	5.4059e-06	5.95479e-06	5.3069e-06	4.30737e-06	4.19173e-06	5.97942e-06	9.06098e-06	3.51762e-06	5.56644e-06	0.000231102	9.51425e-05	4.90311e-06	1.29823e-06	5.95853e-06	5.85633e-06	2.6311e-06	2.44014e-06
T	P03	2.59987e-05	1.46371e-05	3.33893e-06	2.78856e-06	5.01899e-06	3.44559e-06	4.67099e-06	6.78194e-06	4.66581e-06	0	0.000102274	1.02826e-05	1.88542e-06	1.87127e-06	5.77892e-06	4.89368e-06	3.76552e-06	2.78028e-06	6.63109e-06	1.04571e-06	0.000116521	7.44147e-06	1.47881e-06	2.59993e-06	3.86497e-06	3.30224e-06	4.29291e-06	2.14227e-06	3.71003e-06	2.61427e-06	7.22186e-05	5.36562e-06	2.14645e-06	3.98103e-06	2.09142e-06	3.30224e-06	2.79506e-06	3.73603e-06	5.68287e-06	2.81122e-06	9.18022e-05	3.38846e-05	3.02705e-06	2.45833e-06	2.78832e-06	2.99357e-06	2.18017e-06	4.43815e-06
T	P04	1.22051e-05	1.35633e-05	3.02617e-06	4.91666e-06	3.58256e-06	2.71061e-06	2.54147e-06	3.91952e-06	1.76379e-06	1.41849e-06	5.58226e-05	4.99676e-06	3.81977e-06	3.30936e-06	2.18346e-06	3.54236e-06	2.27001e-06	4.11327e-06	4.04285e-06	1.89117e-06	7.60599e-05	1.19622e-05	2.93184e-06	3.17688e-06	2.65909e-06	4.48671e-06	2.51766e-06	4.63338e-06	3.3799e-06	0	3.47286e-05	1.06865e-06	1.77757e-06	2.03702e-06	3.001e-06	2.57159e-06	2.20832e-06	3.26946e-06	3.0209e-06	5.1623e-06	0.000102395	1.62565e-05	1.54869e-06	3.29518e-06	2.94951e-06	3.04027e-06	1.69448e-06	2.08632e-06
T	P04	2.53728e-05	3.47874e-05	2.69929e-06	6.73329e-06	3.32607e-06	5.41658e-06	6.04641e-06	3.98641e-06	5.08426e-06	2.24855e-06	0.000167219	1.42001e-05	5.73753e-06	7.99287e-06	3.5933e-06	4.37692e-06	6.00725e-06	6.35719e-06	6.28035e-06	8.35881e-06	0.000200553	8.11141e-06	4.98469e-06	6.35346e-06	4.98638e-06	7.12333e-06	5.25462e-06	6.45354e-06	6.3824e-06	2.94592e-06	0.000112581	3.35343e-06	3.8785e-06	3.29314e-06	4.49882e-06	5.7045e-06	3.81727e-06	7.4461e-06	6.89387e-06	5.92045e-06	0.000145171	4.1836e-05	6.69242e-06	5.22046e-06	4.51682e-06	3.69973e-06	4.08411e-06	4.30429e-06
T	P05	3.87479e-05	1.37625e-05	2.82927e-06	3.68433e-06	2.59811e-06	3.3018e-06	3.25003e-06	3.13532e-06	3.47273e-06	2.90017e-06	8.57014e-05	4.54612e-06	4.68695e-06	5.26357e-06	3.48841e-06	3.2277e-06	4.45605e-06	2.10356e-06	3.95113e-06	9.95226e-06	6.9996e-05	5.7133e-06	4.57168e-06	4.77608e-06	3.26113e-06	2.47035e-06	4.38161e-06	1.55972e-06	4.73242e-06	3.55986e-06	5.36369e-05	4.60527e-06	4.23257e-06	2.15191e-06	3.53974e-06	3.18214e-06	3.95004e-06	2.97144e-06	3.2272e-06	5.47015e-06	5.33298e-05	2.50397e-05	4.2059e-06	3.51112e-06	4.50268e-06	2.59718e-06	3.06744e-06	5.41031e-06
T	P05	3.82459e-05	3.22334e-05	7.83041e-06	5.71869e-06	6.47239e-06	1.15848e-05	5.11888e-06	6.95459e-06	5.47124e-06	7.55501e-06	0.000184975	1.54829e-05	5.16632e-06	4.99177e-06	6.41494e-06	3.33981e-06	8.91794e-06	6.60303e-06	6.60385e-06	1.38766e-05	0.000143021	1.33142e-05	5.16382e-06	5.1388e-06	5.5272e-06	6.72742e-06	4.05569e-06	7.8301e-06	5.79609e-06	6.84924e-06	0.000100151	2.72357e-06	8.03497e-06	5.57613e-06	6.79284e-06	4.50322e-06	5.83413e-06	8.11153e-06	7.60363e-06	1.02477e-05	0.000103418	4.97151e-05	4.91472e-06	5.51226e-06	3.70028e-06	4.51582e-06	7.03597e-06	3.8541e-06
T	P06	7.24781e-05	4.02038e-05	2.92412e-06	3.63915e-06	4.09804e-06	3.0095e-06	3.32076e-06	4.98205e-06	4.46541e-06	0	0.00018444	2.11182e-05	1.06244e-07	3.65885e-06	2.28817e-06	5.67934e-06	3.6595e-06	3.98822e-06	5.45338e-06	0	0.000208565	2.48636e-05	4.38107e-06	5.22074e-06	5.08284e-06	3.13756e-06	3.71523e-06	2.40072e-06	2.23488e-06	0	0.000157749	1.51714e-05	4.0776e-06	4.25523e-06	4.56647e-06	5.585e-06	5.34388e-06	4.04705e-06	6.57394e-06	5.98749e-06	0.000182858	6.00944e-05	2.60389e-06	3.85266e-06	1.77129e-06	3.16984e-06	4.70978e-06	3.18567e-06
T	P06	4.71619e-05	3.39803e-05	4.88319e-06	3.12599e-06	2.77395e-06	2.9421e-06	3.43665e-06	2.86312e-06	3.26686e-06	1.39421e-06	0.000130264	1.25013e-05	3.86207e-06	3.62517e-06	3.89794e-06	2.1755e-06	3.90881e-06	2.28527e-06	2.49288e-06	0	0.000175444	2.12868e-05	2.70213e-06	2.44159e-06	4.07181e-06	3.08538e-06	2.85484e-06	4.65243e-06	2.24486e-06	1.03598e-06	0.000111907	9.1211e-06	4.35393e-06	3.4882e-06	4.10902e-06	3.18598e-06	3.08177e-06	3.22182e-06	3.63507e-06	5.23198e-06	0.000150828	3.45694e-05	5.19787e-06	4.11084e-06	3.3459e-06	2.60536e-06	3.78894e-06	3.50585e-06
T	P07	0.000125051	6.51467e-05	7.50235e-06	4.87441e-06	7.88146e-06	6.58956e-06	7.54763e-06	7.18542e-06	5.24078e-06	3.36472e-06	0.000271472	8.20177e-06	6.34392e-06	7.15608e-06	5.00618e-06	8.59391e-06	5.47596e-06	7.50008e-06	1.41994e-05	2.09626e-06	0.00026376	2.82688e-05	3.18947e-06	6.63627e-06	4.86513e-06	5.54693e-06	8.0895e-06	8.29573e-06	5.26785e-06	5.92544e-07	0.000287288	6.17162e-05	5.16444e-06	1.05041e-05	4.21485e-06	4.98842e-06	6.48188e-06	3.99006e-06	1.68265e-05	2.84066e-06	0.000290353	3.32552e-05	5.8281e-06	5.89168e-06	6.63209e-06	8.76521e-06	4.94911e-06	1.12419e-05
T	P08	0.000127752	4.74691e-05	3.70576e-06	6.22612e-06	6.40108e-06	3.58247e-06	4.34159e-06	2.63767e-06	8.27369e-06	4.8663e-06	0.000303587	8.90222e-06	5.36445e-06	4.45848e-06	5.82448e-06	5.41185e-06	5.73488e-06	6.85494e-06	1.01214e-05	3.06744e-06	0.000319632	2.19482e-05	2.88414e-06	5.95574e-06	6.3658e-06	5.86237e-06	4.76026e-06	6.53175e-06	5.84417e-06	0	0.0002226	7.20281e-05	4.36175e-06	8.26296e-06	4.92943e-06	6.87118e-06	7.03601e-06	7.51025e-06	8.38541e-06	1.06805e-05	0.000242894	4.28146e-05	6.17429e-06	6.12504e-06	5.11684e-06	3.92639e-06	8.36977e-06	6.1547e-06
T	P08	8.27513e-05	3.29199e-05	3.38434e-06	3.22676e-06	3.98745e-06	5.48098e-06	3.86173e-06	4.42005e-06	6.10061e-06	3.98361e-07	0.000177371	9.231e-06	5.55351e-06	3.67662e-06	7.16991e-06	4.52665e-06	6.20861e-06	4.28438e-06	3.8303e-06	0	0.000156647	4.97656e-06	3.41231e-06	4.0938e-06	8.2893e-06	4.79361e-06	2.34298e-06	5.74657e-06	4.72948e-06	0	0.000152183	4.04508e-05	3.47506e-06	5.17869e-06	3.3093e-06	3.71497e-06	5.16749e-06	4.42074e-06	6.35415e-06	4.7705e-06	0.000171276	2.3637e-05	5.14477e-06	5.16876e-06	4.26906e-06	6.92688e-06	4.10112e-06	4.26194e-06
T	P08	0.00015475	6.45276e-05	6.49739e-06	6.82782e-06	8.22993e-06	5.79315e-06	9.5129e-06	8.26151e-06	6.06639e-06	1.40685e-06	0.000465052	1.15483e-05	3.20792e-06	5.74942e-06	6.38616e-06	6.41087e-06	1.34724e-05	1.07726e-05	1.47806e-05	5.20162e-06	0.000398385	2.81628e-05	5.89379e-06	5.18237e-06	5.78283e-06	6.73167e-06	6.78942e-06	6.25998e-06	9.97545e-06	0	0.000298612	0.000111304	7.14541e-06	6.57744e-06	5.13175e-06	4.16637e-06	7.08055e-06	7.60419e-06	2.06356e-05	7.43616e-06	0.000297863	6.14694e-05	7.1577e-06	7.2569e-06	5.53267e-06	6.59903e-06	7.01692e-06	7.62229e-06
T	P08	0.000237994	0.000105267	4.35676e-06	5.73818e-06	5.69004e-06	1.08848e-05	1.2148e-05	5.2301e-06	6.37508e-06	1.38608e-06	0.000594776	1.96905e-05	6.27136e-06	1.00329e-05	7.94391e-06	1.01656e-05	9.02303e-06	4.89119e-06	1.02541e-05	0	0.000666758	3.8522e-05	7.42655e-06	7.05731e-06	5.84922e-06	8.61116e-06	4.22067e-06	5.61898e-06	6.18302e-06	0	0.00042797	0.000104494	5.65686e-06	3.89871e-06	6.80327e-06	5.92072e-06	7.56288e-06	5.80901e-06	5.61335e-06	6.60645e-06	0.000485155	5.37887e-05	3.22996e-06	9.1477e-06	7.01164e-06	5.92457e-06	6.38991e-06	6.96544e-06
T	P08	0.000198523	7.50746e-05	8.82824e-06	7.21543e-06	5.35224e-06	6.75086e-06	5.62741e-06	1.03371e-05	6.80587e-06	1.5665e-06	0.000434764	2.95453e-06	4.29167e-06	5.11111e-06	6.37631e-06	4.59877e-06	7.90653e-06	8.11866e-06	1.186e-05	0	0.000371207	4.68465e-05	7.77996e-06	7.73335e-06	4.58025e-06	7.9121e-06	5.99991e-06	5.91036e-06	5.44022e-06	0	0.000335602	0.000115554	2.77763e-06	7.8138e-06	5.46261e-06	7.25362e-06	7.87008e-06	1.00625e-05	1.09148e-05	8.80928e-06	0.000350036	3.92861e-05	7.07984e-06	5.11028e-06	3.42532e-06	4.90291e-06	6.56491e-06	8.21163e-06
T	P08	0.000253662	0.000102005	5.64509e-06	5.70738e-06	5.46483e-06	5.20579e-06	6.22104e-06	4.58319e-06	4.97782e-06	1.6559e-06	0.000541895	1.09459e-06	9.70336e-06	7.11738e-06	7.81754e-06	6.77309e-06	5.71737e-06	5.77792e-06	1.13938e-05	0	0.000479751	4.96675e-05	3.21739e-06	9.69404e-06	7.08815e-06	7.0939e-06	6.0735e-06	8.37824e-06	5.10919e-06	0	0.000400106	0.000135043	5.20211e-06	5.12795e-06	6.2019e-06	8.77675e-06	7.92195e-06	6.47888e-06	1.38446e-05	6.22614e-06	0.00046767	8.46584e-05	4.67164e-07	1.02566e-05	6.9377e-06	6.77967e-06	7.16983e-06	4.53232e-06
T	P08	0.000385692	0.000105661	6.84156e-06	7.42337e-06	1.20002e-05	1.06534e-05	9.71953e-06	1.24018e-05	9.6444e-06	2.47375e-06	0.000655077	2.52709e-05	1.15727e-05	8.07788e-06	8.82167e-06	8.1331e-06	1.03206e-05	1.39904e-05	1.32278e-05	1.50746e-05	0.000559272	3.32725e-05	6.78731e-06	1.23969e-05	4.01118e-06	1.35039e-05	2.60937e-06	7.77617e-06	1.02388e-05	3.12272e-07	0.000795274	0.000181225	8.58723e-06	7.95736e-06	8.64377e-06	6.35101e-06	7.68216e-06	8.91903e-06	1.25456e-05	2.29296e-05	0.000823581	3.89933e-05	8.21319e-06	1.11511e-05	7.92534e-06	9.78974e-06	1.03923e-05	1.20418e-05
T	P09	4.2785e-05	2.2969e-05	3.88782e-06	5.1715e-06	7.01683e-06	3.97562e-06	5.69173e-06	4.44994e-06	9.33601e-06	4.63731e-06	9.18731e-05	9.0752e-06	6.34534e-06	6.67382e-06	4.93105e-06	6.79789e-06	3.64857e-06	4.97431e-06	6.49176e-06	3.30471e-06	6.82265e-05	1.18579e-06	4.12917e-06	5.22591e-06	4.27661e-06	6.82528e-06	4.85398e-06	4.6496e-06	5.59361e-06	2.99649e-06	6.86901e-05	1.05749e-05	3.07112e-06	3.34753e-06	4.24246e-06	5.05409e-06	5.78256e-06	5.90711e-06	8.99489e-06	3.59316e-06	6.83365e-05	2.07027e-05	3.18184e-06	6.40567e-06	4.70317e-06	3.27743e-06	3.71287e-06	1.98765e-06
T	P09	3.01425e-05	1.72834e-05	3.82936e-06	3.58211e-06	4.65554e-06	3.24066e-06	3.56628e-06	4.43638e-06	2.69919e-06	2.64136e-06	9.18143e-05	6.79535e-06	3.59685e-06	6.47931e-06	3.49444e-06	5.11288e-06	4.99227e-06	4.33947e-06	4.3816e-06	2.53933e-06	8.96006e-05	6.48687e-06	4.84443e-06	2.43632e-06	2.95751e-06	1.51862e-06	3.15848e-06	2.30365e-06	3.03937e-06	2.04507e-06	6.73083e-05	8.47013e-06	2.58105e-06	4.07661e-06	2.03208e-06	3.55216e-06	3.31048e-06	3.51605e-06	3.15997e-06	3.39681e-06	6.22453e-05	2.22342e-05	3.87037e-06	1.77405e-06	2.3279e-06	1.84943e-06	1.88754e-06	5.55602e-06
T	P09	7.80804e-05	5.69057e-05	3.98257e-06	7.69022e-06	7.73208e-06	5.71643e-06	9.21494e-06	5.51011e-06	6.04673e-06	4.85006e-07	0.000284165	1.27316e-05	2.18412e-06	6.68698e-06	5.68451e-06	8.56351e-06	5.4124e-06	5.57036e-06	6.29457e-06	1.99796e-05	0.000270369	1.39707e-05	6.82167e-06	5.46627e-06	3.91492e-06	6.6202e-06	8.32864e-06	6.81583e-06	5.49247e-06	2.24163e-06	0.000191765	2.61042e-05	3.76679e-06	3.59643e-06	6.21186e-06	6.29992e-06	5.93131e-06	3.46988e-06	8.9122e-06	1.26071e-05	0.000140449	6.77454e-05	5.49584e-06	3.20422e-06	6.55637e-06	6.48304e-06	6.95625e-06	6.39544e-06
T	P09	2.97632e-05	2.0838e-05	3.32973e-06	3.52509e-06	3.76144e-06	3.32883e-06	3.44188e-06	3.90307e-06	4.40056e-06	3.20287e-06	7.67389e-05	4.57871e-06	3.69325e-06	4.81096e-06	4.24222e-06	4.94032e-06	6.4488e-06	5.06393e-06	3.71824e-06	3.05247e-06	7.60041e-05	2.9143e-06	3.11097e-06	2.91861e-06	3.97672e-06	3.22109e-06	4.6854e-06	3.34266e-06	4.86172e-06	2.56711e-06	6.44162e-05	1.08532e-05	3.52981e-06	4.69804e-06	3.17352e-06	2.6111e-06	3.28486e-06	3.46701e-06	5.42034e-06	3.60518e-06	5.62572e-05	2.58644e-05	2.46837e-06	2.94568e-06	4.89903e-06	4.30385e-06	2.88315e-06	2.90627e-06
T	P09	3.13292e-05	1.82342e-05	2.3868e-06	2.9316e-06	2.17044e-06	2.70886e-06	3.61345e-06	3.17339e-06	1.6259e-06	5.05566e-07	8.08593e-05	4.12767e-06	3.24086e-06	4.83732e-06	2.96899e-06	2.7282e-06	2.12395e-06	3.01268e-06	4.95439e-06	3.26481e-06	5.95885e-05	4.84125e-06	3.61461e-06	2.14984e-06	3.39472e-06	3.33309e-06	2.78718e-06	4.48627e-06	1.24316e-06	1.5586e-06	5.01837e-05	6.03765e-06	2.35911e-06	3.23791e-06	2.03181e-06	3.08425e-06	3.00236e-06	3.67267e-06	3.90593e-06	4.06259e-06	4.54481e-05	1.64908e-05	2.07849e-06	2.00381e-06	3.16308e-06	2.99522e-06	4.0863e-06	2.19789e-06
T	P09	4.32058e-05	2.23537e-05	2.27589e-06	4.22955e-06	3.29836e-06	2.08547e-06	4.17858e-06	5.85788e-06	4.1903e-06	4.17372e-06	0.000125007	6.77631e-06	5.75134e-06	4.31774e-06	4.47124e-06	2.87719e-06	4.28822e-06	5.58271e-06	5.86092e-06	8.74162e-06	0.000110708	8.47162e-06	4.5602e-06	3.32554e-06	2.44147e-06	4.61982e-06	2.61629e-06	3.75348e-06	4.42834e-06	4.04064e-06	9.30246e-05	9.46408e-06	5.02559e-06	2.52293e-06	4.37082e-06	1.70511e-06	3.76274e-06	6.16141e-06	6.31158e-06	8.21295e-06	9.06946e-05	3.02989e-05	2.81043e-06	3.89101e-06	3.07687e-06	6.57343e-06	2.01668e-06	3.47699e-06
T	P09	4.98001e-05	2.24397e-05	3.44158e-06	3.37707e-06	7.19872e-06	2.48328e-06	3.63985e-06	5.21366e-06	5.65129e-06	8.83834e-07	0.000141407	6.712e-06	5.37484e-06	2.97861e-06	3.90179e-06	2.71667e-06	7.69928e-06	4.23481e-06	4.44556e-06	4.70003e-06	9.58428e-05	5.57665e-06	3.76934e-06	4.11981e-06	5.19004e-06	2.47317e-06	6.88287e-06	3.37051e-06	2.56698e-06	2.16561e-06	8.50119e-05	1.13471e-05	3.20298e-06	4.47476e-06	4.98173e-06	2.18495e-06	3.18973e-06	3.90177e-06	5.51896e-06	5.05889e-06	7.70456e-05	3.15393e-05	3.64835e-06	4.25619e-06	3.98097e-06	2.72849e-06	4.20107e-06	5.38993e-06
T	P09	2.40088e-05	1.62514e-05	2.78494e-06	3.52672e-06	4.03082e-06	4.22594e-06	6.0424e-06	4.25759e-06	4.43099e-06	2.45666e-06	5.78116e-05	5.51702e-06	2.61705e-06	4.36083e-06	3.2696e-06	5.33533e-06	5.27248e-06	3.87163e-06	4.63492e-06	6.46542e-06	5.10446e-05	6.00932e-06	3.75908e-06	4.00056e-06	3.32303e-06	1.58088e-06	2.83652e-06	3.92544e-06	4.72276e-06	2.01358e-06	3.86707e-05	5.5112e-06	2.42917e-06	4.07253e-06	3.34986e-06	4.6715e-06	1.66578e-06	3.62724e-06	3.43493e-06	4.29355e-06	3.26867e-05	1.42891e-05	2.4435e-06	2.04861e-06	1.07278e-06	2.47774e-06	4.32499e-06	5.282e-06
T	P09	6.06822e-05	3.13145e-05	6.96823e-06	6.63452e-06	4.57982e-06	8.29104e-06	8.80305e-06	6.4127e-06	6.12411e-06	2.86664e-06	0.000214113	2.35407e-05	3.98422e-06	7.04117e-06	4.5156e-06	6.22752e-06	6.47117e-06	3.9884e-06	6.69317e-06	1.21715e-05	0.000186715	1.30767e-05	5.74815e-06	6.44116e-06	7.12736e-06	6.35053e-06	6.11872e-06	3.87719e-06	7.41978e-06	8.82588e-06	0.000115369	1.04753e-05	4.5156e-06	5.47831e-06	3.08434e-06	5.56145e-06	8.47681e-06	6.44103e-06	3.55288e-06	1.06586e-05	9.12632e-05	4.04799e-05	5.77554e-06	4.79444e-06	3.92122e-06	5.72584e-06	4.94419e-06	4.21607e-06
T	P10	2.18234e-05	1.20685e-05	1.89189e-06	3.61248e-06	2.27193e-06	2.78991e-06	2.98757e-06	2.73527e-06	4.58343e-06	3.54221e-06	4.10876e-05	4.87232e-06	3.52141e-06	1.39754e-06	2.00513e-06	1.8662e-06	3.86409e-06	2.77227e-06	2.43602e-06	4.59218e-06	4.34321e-05	4.82195e-06	2.83849e-06	2.96662e-06	2.72983e-06	2.73101e-06	3.5397e-06	2.28675e-06	1.28794e-06	1.23161e-06	3.48757e-05	2.37175e-06	2.26637e-06	4.59898e-06	2.01264e-06	3.94154e-06	1.47256e-06	2.95953e-06	3.89803e-06	7.47546e-06	0.000152074	9.0043e-06	2.28808e-06	3.32193e-06	2.30911e-06	2.00137e-06	2.76291e-06	2.14103e-06
T	P10	8.49974e-05	2.59236e-05	1.0525e-05	5.76718e-06	6.86981e-06	5.36957e-06	6.72621e-06	9.26676e-06	4.83724e-06	7.33686e-06	0.000445836	2.07353e-05	5.79597e-06	5.9062e-06	7.01872e-06	7.10542e-06	8.34391e-06	8.25429e-06	9.78674e-06	4.56066e-05	0.000236701	3.68019e-05	4.67024e-06	9.46233e-06	3.86557e-06	3.64018e-06	4.74977e-06	6.57259e-06	5.59031e-06	9.32693e-06	0.000229976	1.02115e-05	4.07597e-06	3.68e-06	5.47372e-06	7.6403e-06	1.02778e-05	6.2271e-06	9.403e-06	2.54129e-05	0.000308217	7.25338e-05	7.45209e-06	6.46436e-06	4.94313e-06	5.38114e-06	9.26952e-06	6.20447e-06
T	P10	1.98691e-05	1.21676e-05	1.48912e-06	3.55619e-06	2.09419e-06	1.58012e-06	2.73913e-06	3.25771e-06	1.97822e-06	1.25748e-06	4.74823e-05	4.38452e-06	1.83658e-06	1.68593e-06	2.27707e-06	2.7657e-06	4.03721e-06	2.42106e-06	2.7359e-06	1.0779e-06	4.36478e-05	1.25671e-05	1.57944e-06	1.75385e-06	2.56182e-06	2.14011e-06	3.06565e-06	2.6726e-06	1.71482e-06	2.47145e-06	4.58731e-05	2.56459e-07	2.53977e-06	2.9286e-06	2.49864e-06	2.93664e-06	2.64437e-06	1.17357e-06	2.1344e-06	7.43732e-06	0.00016655	1.10964e-05	2.59581e-06	2.71475e-06	1.62775e-06	1.8319e-06	2.37191e-06	2.67531e-06
T	P10	3.11007e-05	7.15252e-06	2.90868e-06	3.02751e-06	3.67979e-06	4.73418e-06	5.09993e-06	4.82146e-06	2.36459e-06	2.57494e-06	6.74362e-05	5.65189e-06	2.42037e-06	3.91743e-06	3.54282e-06	2.58427e-06	3.8772e-06	3.53617e-06	3.37179e-06	4.95188e-06	8.49859e-05	1.37703e-05	2.29452e-06	2.91927e-06	4.38244e-06	2.84474e-06	3.3602e-06	3.15932e-06	3.10038e-06	2.42387e-06	6.76241e-05	9.38665e-06	2.71462e-06	3.69077e-06	4.64767e-06	1.63901e-06	2.5932e-06	2.84319e-06	4.46972e-06	7.41081e-06	0.000184721	1.92191e-05	3.23667e-06	1.28317e-06	3.87111e-06	3.3515e-06	2.18743e-06	2.93923e-06
T	P10	2.46733e-05	1.02752e-05	2.29172e-06	2.40623e-06	2.2652e-06	3.94307e-06	3.22241e-06	2.48299e-06	4.79535e-06	3.78626e-06	4.74029e-05	3.90815e-06	3.10579e-06	2.58082e-06	3.54826e-06	3.19578e-06	3.24977e-06	3.55536e-06	3.38377e-06	3.70335e-06	5.5813e-05	1.06559e-05	2.05244e-06	2.41563e-06	3.28691e-06	2.7986e-06	2.79119e-06	2.93191e-06	3.49012e-06	2.09008e-06	5.31276e-05	4.63732e-06	2.46251e-06	3.5331e-06	2.41652e-06	2.85239e-06	3.97417e-06	3.18841e-06	3.8078e-06	7.87945e-06	0.000169057	1.19073e-05	2.95767e-06	3.13313e-06	2.34209e-06	2.93783e-06	2.92017e-06	3.47158e-06
T	P10	1.64658e-05	1.08068e-05	3.37362e-06	1.71137e-06	2.775e-06	2.3093e-06	2.03574e-06	2.84483e-06	3.13751e-06	1.52122e-06	3.52155e-05	3.05483e-06	2.65307e-06	1.15477e-06	1.39619e-06	4.12755e-06	1.45957e-06	3.61059e-06	2.08262e-06	1.13638e-06	3.87549e-05	7.00915e-06	2.36707e-06	2.96317e-06	2.242e-06	1.21925e-06	1.82003e-06	3.00671e-06	2.41715e-06	1.34465e-06	3.79589e-05	2.60043e-06	3.76129e-06	2.68466e-06	2.11273e-06	3.07858e-06	3.23895e-06	2.88385e-06	2.29829e-06	5.3152e-06	0.000133695	1.04131e-05	2.41765e-06	2.715e-06	2.63642e-06	3.35935e-06	2.44481e-06	3.14591e-06
T	P10	1.84496e-05	1.20937e-05	4.60353e-06	3.86068e-06	2.71614e-06	4.36629e-06	4.11159e-06	3.4687e-06	2.72202e-06	2.66017e-06	3.7295e-05	2.49451e-06	3.30333e-06	3.71894e-06	3.34543e-06	4.28638e-06	4.44998e-06	2.45076e-06	3.06918e-06	7.01854e-06	4.07386e-05	7.79887e-06	2.69296e-06	2.91867e-06	4.66952e-06	2.57807e-06	5.17764e-06	2.56207e-06	2.85846e-06	2.5162e-06	4.19943e-05	3.37591e-06	2.16668e-06	1.74098e-06	3.98342e-06	3.33178e-06	3.01525e-06	3.25338e-06	1.90867e-06	9.71608e-06	0.000147037	1.13406e-05	3.25971e-06	4.32193e-06	5.7804e-06	1.91917e-06	1.81795e-06	2.67784e-06
T	P10	3.53422e-05	1.85702e-05	3.35903e-06	3.34335e-06	6.31463e-06	5.05544e-06	2.19375e-06	4.70988e-06	2.67373e-06	4.69382e-06	0.000121974	1.62722e-05	4.18511e-06	4.97348e-06	5.01791e-06	4.69391e-06	4.67081e-06	3.9e-06	5.64556e-06	8.26391e-06	0.000116569	2.67001e-05	4.29115e-06	3.22634e-06	5.98367e-06	4.33246e-06	4.23107e-06	3.47458e-06	3.75847e-06	4.48185e-06	0.000107745	1.07171e-05	1.91855e-06	3.82265e-06	4.23578e-06	3.51576e-06	3.90547e-06	6.44629e-06	4.31256e-06	1.08508e-05	0.000210565	2.96544e-05	4.13589e-06	5.22644e-06	6.37135e-06	4.93087e-06	5.32235e-06	2.74883e-06
T	P10	3.06031e-05	9.25769e-06	4.99783e-06	4.8895e-06	4.47481e-06	4.95715e-06	3.35735e-06	5.07532e-06	5.07127e-06	4.53214e-06	9.50728e-05	5.88157e-06	3.39494e-06	3.65883e-06	4.24779e-06	3.59357e-06	3.36677e-06	3.65152e-06	4.70458e-06	1.01148e-05	8.58198e-05	2.02527e-05	3.98475e-06	7.55562e-06	3.47143e-06	4.12579e-06	3.50078e-06	4.91716e-06	4.29771e-06	5.02415e-06	7.47362e-05	8.73902e-06	2.66446e-06	4.95494e-06	2.08508e-06	2.83138e-06	2.42014e-06	4.02428e-06	4.71159e-06	7.45676e-06	0.000192792	2.00411e-05	5.76724e-06	3.08966e-06	5.72755e-06	4.30277e-06	5.5348e-06	7.03077e-06
T	P10	1.64363e-05	1.02644e-05	3.51904e-06	2.39846e-06	3.33999e-06	5.12148e-06	2.64473e-06	4.18011e-06	2.98051e-06	4.03717e-06	3.51659e-05	4.34387e-06	3.83181e-06	3.13019e-06	4.56809e-06	4.46854e-06	4.05945e-06	4.04255e-06	2.97665e-06	5.59543e-06	4.69164e-05	8.90745e-06	2.80912e-06	4.28051e-06	1.98563e-06	4.35218e-06	3.40136e-06	3.62525e-06	2.96124e-06	3.20762e-06	4.71163e-05	1.80069e-06	5.38421e-06	2.92152e-06	2.47761e-06	2.48867e-06	2.56609e-06	3.53598e-06	3.07282e-06	4.88885e-06	0.000123642	9.2974e-06	2.22321e-06	4.04823e-06	3.01264e-06	2.79425e-06	2.96428e-06	3.29283e-06
T	P10	4.14713e-05	1.70076e-05	5.05596e-06	5.04718e-06	4.74019e-06	5.26759e-06	3.43253e-06	4.59969e-06	4.56044e-06	4.83806e-06	0.00011473	1.03254e-05	5.14385e-06	4.93319e-06	3.92144e-06	5.00064e-06	4.5117e-06	4.13117e-06	4.40454e-06	1.66127e-05	0.000115314	3.27014e-05	6.96963e-06	6.05877e-06	6.82102e-06	4.31484e-06	5.21858e-06	1.99903e-06	2.46677e-06	6.73242e-06	0.000110589	5.70103e-06	4.20612e-06	4.2401e-06	4.55752e-06	2.23528e-06	4.43938e-06	6.4213e-06	3.76445e-06	1.27203e-05	0.000250771	2.80248e-05	5.55896e-06	6.29683e-06	4.75663e-06	4.62764e-06	5.48869e-06	3.93292e-06
T	P10	1.77102e-05	1.07502e-05	1.74387e-06	2.9979e-06	3.0101e-06	2.73587e-06	1.49895e-06	4.87137e-06	2.73109e-06	3.50266e-06	3.8289e-05	4.42995e-06	4.45893e-06	2.83087e-06	3.55159e-06	5.10642e-06	3.04849e-06	2.81296e-06	3.15437e-06	1.78818e-06	4.57701e-05	7.82958e-06	2.25332e-06	3.58572e-06	2.30555e-06	3.30485e-06	1.69819e-06	2.35435e-06	2.67644e-06	2.43457e-06	4.45826e-05	1.06185e-06	1.58713e-06	1.58712e-06	3.55208e-06	3.10011e-06	2.91164e-06	3.27129e-06	3.12917e-06	2.29741e-06	0.000112342	1.06773e-05	3.26832e-06	3.66855e-06	1.98581e-06	3.74199e-06	4.10741e-06	2.486e-06
T	P10	2.65005e-05	1.0338e-05	3.21553e-06	3.42642e-06	4.49857e-06	4.41772e-06	3.05629e-06	3.34802e-06	3.67942e-06	3.09998e-06	5.10425e-05	5.78755e-06	4.12539e-06	4.41671e-06	4.99193e-06	3.45559e-06	4.30221e-06	3.63786e-06	3.36712e-06	5.79768e-06	5.33493e-05	1.49134e-05	4.99613e-06	2.9592e-06	3.90301e-06	2.92663e-06	3.89251e-06	2.99701e-06	3.57132e-06	2.38946e-06	3.77767e-05	3.15703e-06	2.763e-06	4.40711e-06	2.65364e-06	3.62635e-06	3.15771e-06	3.09738e-06	3.07072e-06	6.94147e-06	0.000127396	1.29061e-05	2.61698e-06	3.23601e-06	2.60247e-06	3.23999e-06	3.7779e-06	3.43831e-06
T	P10	1.42402e-05	9.57971e-06	4.41916e-06	1.65142e-06	3.19861e-06	3.71911e-06	3.41518e-06	2.99293e-06	2.27304e-06	2.17823e-06	4.37082e-05	3.85894e-06	1.75281e-06	2.15485e-06	3.05092e-06	2.89329e-06	2.63499e-06	3.38608e-06	3.71375e-06	4.83376e-06	4.24124e-05	7.36654e-06	2.74511e-06	5.10895e-06	1.90829e-06	2.10452e-06	3.89843e-06	2.53047e-06	2.31915e-06	2.97107e-06	3.45557e-05	1.71216e-06	1.81577e-06	2.12555e-06	2.29712e-06	3.08195e-06	2.68799e-06	3.32152e-06	3.72509e-06	4.65968e-06	0.000156848	1.0256e-05	3.10731e-06	3.88683e-06	2.55629e-06	4.33737e-06	1.54594e-06	4.32284e-06
T	P10	3.09308e-05	1.48109e-05	5.2348e-06	4.76456e-06	4.58127e-06	5.37554e-06	2.79768e-06	4.50246e-06	2.70774e-06	3.17568e-06	8.32906e-05	1.07994e-05	3.05267e-06	3.57024e-06	5.30638e-06	6.42655e-06	3.9192e-06	4.0882e-06	2.0304e-06	8.52211e-06	8.88666e-05	1.44116e-05	4.08373e-06	4.58127e-06	4.14875e-06	3.26413e-06	4.75545e-06	6.80752e-06	3.50498e-06	4.2125e-06	7.42706e-05	3.99395e-06	3.36149e-06	4.28874e-06	3.46196e-06	4.0794e-06	3.48627e-06	3.40585e-06	2.93037e-06	1.25591e-05	0.000259561	2.2923e-05	2.55303e-06	6.02099e-06	4.74428e-06	2.89343e-06	4.638e-06	5.17697e-06
T	P10	2.0731e-05	7.86337e-06	1.8924e-06	2.35976e-06	3.20945e-06	3.64751e-06	3.59483e-06	2.74067e-06	2.45967e-06	6.09572e-06	3.34981e-05	2.42137e-06	1.79561e-06	3.98121e-06	2.50983e-06	3.2787e-06	3.33376e-06	4.9729e-06	2.73985e-06	3.6505e-06	4.10536e-05	1.1074e-05	1.02632e-06	2.69206e-06	2.45506e-06	3.54755e-06	2.45826e-06	2.65322e-06	2.75865e-06	3.40997e-06	3.6823e-05	5.56555e-06	2.59732e-06	1.44911e-06	2.01848e-06	3.00195e-06	3.47628e-06	2.89185e-06	4.08843e-06	6.88416e-06	0.000126727	8.5561e-06	2.97957e-06	3.73148e-06	3.25456e-06	2.09525e-06	4.06545e-06	3.35194e-06
T	P11	6.22808e-05	7.02093e-05	5.97994e-06	1.93156e-06	6.86776e-06	4.3816e-06	9.56854e-06	6.1166e-06	1.15922e-05	1.60398e-05	0.000403749	3.70752e-05	5.90198e-06	6.54583e-06	2.36079e-06	2.03887e-06	3.86311e-06	4.61428e-06	4.93832e-06	0	0.000290324	4.70012e-05	5.47275e-06	6.22391e-06	8.5847e-06	4.18504e-06	5.79467e-06	0	3.6485e-06	0	0.000221803	1.5781e-05	4.97632e-06	2.03887e-06	6.54583e-06	1.62036e-05	1.1804e-06	8.51243e-06	5.73927e-06	0	0.000124693	0.000117701	9.03082e-06	2.14617e-06	1.93156e-06	4.07773e-06	2.03887e-06	1.93156e-06
T	P11	1.61332e-05	2.30503e-05	4.16816e-06	4.33486e-06	3.06533e-06	3.75078e-06	3.81836e-06	4.66313e-06	5.71521e-06	3.98275e-06	9.70134e-05	1.52365e-05	3.99048e-06	4.46039e-06	2.93597e-06	5.03867e-06	3.6832e-06	4.12248e-06	6.08235e-07	1.4868e-06	0.000120447	2.1382e-05	4.7552e-06	4.2311e-06	4.08144e-06	3.37908e-06	2.33157e-06	5.47411e-06	3.27771e-06	5.5482e-06	7.36406e-05	1.78753e-05	5.98097e-06	2.43294e-06	5.23758e-06	4.49418e-06	2.83637e-06	4.12454e-06	3.85215e-06	9.73255e-06	7.58765e-05	3.21351e-05	1.89229e-06	7.67052e-06	1.4868e-06	7.19744e-06	2.31738e-06	3.94254e-06
T	P11	7.7461e-05	4.87717e-05	3.22754e-06	0	0	7.88954e-06	3.22754e-06	3.22754e-06	0	0	5.83647e-05	1.53308e-05	3.22754e-06	1.07585e-05	0	0	6.63439e-06	0	1.47032e-05	0	0.000149632	6.45508e-05	3.58616e-06	3.94477e-06	0	4.30339e-06	3.94477e-06	1.45239e-05	0	3.22754e-06	7.63851e-05	1.03079e-05	4.21604e-06	0	3.40685e-06	0	0	0	1.03999e-05	0	4.97545e-05	4.30373e-05	0	5.02062e-06	3.04823e-06	3.40685e-06	0	0
T	P11	3.80483e-05	4.19408e-05	2.70366e-06	1.74943e-06	3.86237e-06	1.77215e-06	2.11295e-06	3.24894e-06	3.00019e-06	5.08807e-06	0.000198231	2.01154e-05	3.92214e-06	2.20646e-06	4.35957e-06	1.31775e-06	3.44274e-06	3.53953e-06	3.69605e-06	4.5471e-06	0.000224651	6.08892e-06	1.79487e-06	3.29043e-06	3.0484e-06	1.31775e-06	4.33949e-06	2.61278e-06	2.7491e-06	5.06211e-06	0.000135998	4.02891e-06	2.5219e-06	2.70366e-06	2.15781e-06	2.0908e-06	2.20382e-06	2.20639e-06	4.37974e-06	4.21918e-06	8.32776e-05	7.73611e-05	4.27133e-06	1.93119e-06	2.47646e-06	3.07554e-06	5.76248e-06	2.1345e-06
T	P11	1.41046e-05	3.5718e-05	2.01023e-06	5.59368e-06	2.18503e-06	2.2433e-06	1.42755e-06	2.50311e-06	1.95436e-06	7.57621e-06	7.00799e-05	1.92429e-05	1.66063e-06	2.76771e-06	5.09841e-06	3.84124e-06	2.74299e-06	4.77794e-06	4.51573e-06	7.92439e-06	0.000131452	1.4363e-05	1.69077e-06	4.65131e-07	4.95274e-07	5.82675e-07	6.11809e-07	1.19448e-06	1.8937e-06	1.10885e-06	8.33275e-05	1.28851e-05	3.29212e-06	2.00944e-06	3.08897e-06	2.92662e-06	4.00722e-06	3.49605e-06	1.63149e-06	7.50319e-06	5.93588e-05	3.1246e-05	3.43779e-06	2.44331e-06	2.3929e-06	1.60236e-06	2.91338e-06	3.81652e-06
T	P11	4.04403e-05	2.83293e-05	1.97212e-08	3.96397e-06	2.65856e-06	5.76241e-06	3.19484e-06	3.86536e-06	2.54404e-06	1.29543e-05	8.90242e-05	1.24514e-05	3.34531e-06	1.65658e-06	2.42253e-06	3.49384e-06	2.34683e-06	1.63686e-06	3.07651e-06	4.40113e-06	0.000154868	1.65067e-05	2.15091e-06	4.47542e-06	1.77491e-06	2.36655e-06	3.69768e-06	2.57367e-06	3.94425e-07	2.12605e-06	0.000110443	5.11766e-06	3.56954e-06	2.80042e-06	2.6032e-06	4.22035e-06	3.65387e-06	4.03742e-06	3.11596e-06	8.59956e-06	0.000127378	5.28612e-05	4.60652e-06	2.26794e-06	1.89324e-06	3.17512e-06	1.16355e-06	1.79463e-06
T	P11	6.28202e-06	6.21126e-06	1.66214e-06	3.2794e-06	4.4182e-06	3.07904e-06	2.86105e-06	2.13182e-06	2.88184e-06	1.4723e-06	2.43385e-05	4.03272e-06	3.91011e-06	2.62945e-06	4.91599e-06	3.35382e-06	2.19218e-06	4.94683e-06	6.94828e-07	1.68938e-06	2.65599e-05	3.14057e-06	3.64905e-06	3.48654e-06	4.39655e-06	3.90597e-06	2.88626e-06	2.87468e-06	3.07904e-06	1.56677e-06	2.12366e-05	2.9121e-06	1.62126e-06	3.21528e-06	1.30345e-06	1.91183e-06	2.64307e-06	3.8482e-06	4.24449e-06	3.68954e-06	3.99075e-05	7.5273e-06	1.83925e-06	3.24071e-06	3.01812e-06	3.00649e-06	3.26523e-06	2.04721e-06
T	P12	2.87667e-05	1.11299e-05	4.75219e-06	3.76449e-06	4.57218e-06	3.76352e-06	5.31059e-06	3.70994e-06	3.69478e-06	0	0.000143715	1.09613e-05	3.46297e-06	3.9667e-06	4.51956e-06	4.73721e-06	2.74755e-06	4.60413e-06	5.31939e-06	0	0.000124459	2.2313e-05	4.86306e-06	5.0711e-06	2.37798e-06	3.65745e-06	3.3854e-06	3.18862e-06	4.15664e-06	5.94527e-07	0.000107461	3.48096e-06	6.07646e-06	4.29284e-06	3.75438e-06	3.3114e-06	4.19031e-06	4.19568e-06	5.40651e-06	5.48307e-06	0.000121848	3.14601e-05	4.05369e-06	4.66126e-06	4.10548e-06	6.09878e-06	4.22968e-06	4.60676e-06
T	P12	1.23659e-05	1.06052e-05	2.36734e-06	2.58255e-06	3.64502e-06	4.93386e-06	4.14133e-06	3.45473e-06	4.83662e-06	1.45246e-06	5.71257e-05	2.83111e-06	4.00375e-06	3.2342e-06	5.49888e-06	2.44134e-06	3.4358e-06	3.71153e-06	3.28287e-06	0	7.77725e-05	1.24696e-05	1.92559e-06	3.09424e-06	2.98835e-06	2.60521e-06	3.1489e-06	3.42075e-06	2.76379e-06	6.68292e-07	5.52182e-05	1.97781e-06	1.79496e-06	3.8678e-06	4.7583e-06	4.76485e-06	3.77316e-06	5.14674e-06	5.209e-06	4.70986e-06	7.27791e-05	1.23784e-05	4.29293e-06	4.23629e-06	2.63919e-06	5.23307e-06	4.12302e-06	2.4976e-06
T	P12	1.79169e-05	1.24926e-05	7.20335e-06	7.83611e-06	7.79342e-06	5.92407e-06	8.92981e-06	4.74856e-06	4.63497e-06	3.85338e-06	0.000296893	9.56132e-06	6.58887e-06	4.80087e-06	6.11906e-06	8.74248e-06	6.19439e-06	5.92649e-06	6.32613e-06	2.36877e-05	0.000242757	3.45659e-05	7.52826e-06	8.00468e-06	1.05105e-05	9.76639e-06	8.32288e-06	4.70114e-06	9.61183e-06	2.87845e-06	0.000184355	4.81399e-06	1.18561e-05	7.349e-06	7.79827e-06	2.12038e-06	8.31658e-06	8.0945e-06	6.53024e-06	1.9207e-05	0.000209788	5.80747e-05	6.44631e-06	7.94868e-06	5.93068e-06	7.38056e-06	4.99646e-06	5.70743e-06
T	P12	2.10655e-05	1.27254e-05	2.19435e-06	3.24146e-06	5.43654e-06	2.70957e-06	2.28456e-06	2.43991e-06	3.4782e-06	1.81242e-06	0.000118497	9.75539e-06	2.05654e-06	3.9013e-06	2.9785e-06	5.21501e-06	2.8632e-06	3.69882e-06	4.64571e-06	1.59789e-06	0.00012513	1.35268e-05	2.69708e-06	1.15403e-06	4.34819e-06	4.65416e-06	1.35962e-06	5.06998e-06	3.50169e-06	3.7417e-07	6.3569e-05	1.04369e-05	2.91467e-06	2.33765e-06	3.52886e-06	2.2413e-06	4.63092e-06	3.46209e-06	4.14267e-06	5.26711e-06	0.000107395	2.71191e-05	4.97572e-06	3.4473e-06	1.10964e-06	2.39683e-06	2.03736e-06	1.95736e-06
T	P13	2.44558e-05	1.41602e-05	3.45847e-06	3.25114e-06	5.15495e-06	4.11836e-06	5.26643e-06	3.89392e-06	3.09246e-06	3.65023e-06	8.07123e-05	1.11156e-05	5.67621e-06	4.20759e-06	3.64638e-06	5.32352e-06	3.9831e-06	4.13102e-06	5.04327e-06	1.02499e-05	0.000102656	2.02024e-05	4.22082e-06	6.14175e-06	3.30447e-06	3.10185e-06	3.08522e-06	4.53578e-06	4.71211e-06	3.56049e-06	8.76494e-05	5.65453e-06	3.22557e-06	2.87375e-06	2.91498e-06	4.02551e-06	4.29239e-06	5.42385e-06	4.40819e-06	7.6779e-06	0.00013513	2.29055e-05	3.8933e-06	4.18384e-06	1.93344e-06	3.25988e-06	6.00585e-06	4.68041e-06
T	P14	3.98667e-05	3.45449e-05	2.83828e-06	5.48984e-06	2.28355e-07	2.53524e-06	3.69724e-06	1.34445e-06	5.26576e-06	7.57368e-06	0.000187902	8.33962e-06	6.11203e-06	9.83684e-07	3.21174e-06	7.46917e-07	2.12871e-06	1.73587e-06	1.59555e-06	2.89085e-07	0.000209957	3.09532e-05	3.8748e-06	6.72225e-07	5.64845e-06	5.06981e-06	3.0997e-06	2.01668e-06	2.23082e-06	8.03928e-06	0.000186505	7.50651e-06	2.95032e-06	3.25307e-06	2.46084e-06	1.45649e-06	5.9519e-06	3.72067e-06	3.0997e-06	3.54994e-06	0.000162098	5.55893e-05	3.0997e-06	8.58954e-07	2.4542e-06	1.91526e-06	1.4396e-07	2.13414e-06
T	P16	0.000173673	6.36217e-05	9.58436e-06	9.71101e-06	7.70268e-06	6.40859e-06	1.08553e-05	5.44358e-06	6.66654e-06	3.15923e-06	0.000496686	1.27013e-05	8.45915e-06	1.40781e-05	8.57939e-06	8.05325e-06	9.4235e-06	9.0682e-06	3.61146e-06	1.09972e-05	0.000398118	4.62513e-05	7.1136e-06	7.25519e-06	7.62335e-06	4.4423e-06	9.13434e-06	1.11471e-05	6.34433e-06	4.27951e-06	0.00068332	3.3116e-05	2.89008e-06	8.3446e-06	7.48165e-06	5.31562e-06	4.01174e-06	4.70765e-06	1.15712e-05	1.23317e-05	0.000492298	7.86071e-05	5.73349e-06	7.31796e-06	6.00079e-06	5.64716e-06	9.4251e-06	9.28456e-06
T	P16	0.000103298	3.18706e-05	5.68701e-06	3.95481e-06	8.10624e-06	7.45318e-06	7.09274e-06	8.74857e-06	8.06998e-06	5.42916e-06	0.000272414	9.80866e-06	3.96111e-06	6.09202e-06	5.30588e-06	4.9753e-06	4.87188e-06	5.77763e-06	7.43621e-06	7.74134e-06	0.000281372	2.31751e-05	6.31459e-06	5.08458e-06	5.70893e-06	7.37852e-06	6.41158e-06	4.03309e-06	5.39884e-06	3.77423e-06	0.000317363	1.57888e-05	4.18529e-06	5.14755e-06	5.78263e-06	7.36138e-06	7.86221e-06	5.90705e-06	5.82811e-06	6.61248e-06	0.000248004	3.65047e-05	4.48121e-06	9.81271e-06	5.48129e-06	6.76105e-06	8.76222e-06	4.33153e-06
T	P16	3.57901e-05	1.42377e-05	1.60725e-06	3.03744e-06	2.69078e-06	2.19751e-06	3.86516e-06	2.49485e-06	4.17563e-06	3.26391e-06	8.76033e-05	2.36136e-06	2.35317e-06	2.103e-06	2.08696e-06	3.24476e-06	2.36622e-06	2.93459e-06	2.89563e-06	3.59659e-06	0.000119041	1.12423e-05	3.01865e-06	1.47988e-06	1.91634e-06	1.94882e-06	1.55094e-06	3.52117e-06	2.79228e-06	5.62811e-07	0.000119403	2.79771e-06	3.52622e-06	2.16596e-06	2.42791e-06	2.52535e-06	1.7888e-06	2.44988e-06	3.13435e-06	2.35784e-06	8.9757e-05	1.05799e-05	4.0043e-06	3.28999e-06	2.35237e-06	1.99754e-06	2.59955e-06	2.16694e-06
T	P16	5.79455e-05	3.04267e-05	4.89729e-06	4.96039e-06	4.40194e-06	1.88083e-06	3.22809e-06	7.10723e-06	4.61794e-06	9.40415e-07	0.000164059	1.14118e-05	5.50891e-06	6.17624e-06	3.57491e-06	3.52027e-06	3.02929e-06	3.00257e-06	5.82799e-06	6.95624e-06	0.000174017	1.44914e-05	5.27067e-06	2.98798e-06	7.89681e-06	3.028e-06	3.08136e-06	5.26899e-06	1.9697e-06	2.73904e-06	0.000162441	1.02153e-05	6.47788e-06	2.72425e-06	3.23002e-06	4.94885e-06	3.44152e-06	2.30768e-06	5.00235e-06	8.7427e-06	0.000115232	1.76678e-05	1.72076e-06	4.19123e-06	6.49348e-06	4.12182e-06	3.49829e-06	4.87546e-06
T	P16	5.57599e-05	2.53733e-05	5.1143e-06	3.7746e-06	4.24375e-06	3.50663e-06	4.14786e-06	7.06443e-06	3.37262e-06	2.3452e-06	0.000172399	2.49476e-06	3.40897e-06	5.09244e-06	2.41221e-06	2.57973e-06	4.00916e-06	3.59804e-06	6.38582e-06	0	0.000184974	1.35188e-05	5.49332e-06	3.11733e-06	6.82453e-06	3.74004e-06	5.31579e-06	6.72291e-06	4.76476e-06	0	0.000174727	4.41293e-06	4.52786e-06	3.41958e-06	2.90788e-06	2.83676e-06	4.8015e-06	3.61831e-06	8.24931e-06	2.58329e-06	0.000139271	2.21263e-05	3.85366e-06	4.22651e-06	3.01722e-06	2.44959e-06	8.78361e-07	4.25847e-06
T	P16	6.65219e-05	2.44188e-05	0	2.26646e-06	0	7.30305e-06	4.78476e-06	2.51829e-06	0	0	0.000132853	5.66616e-07	2.14055e-06	4.99002e-06	9.99383e-06	0	6.79939e-06	2.89604e-06	1.20878e-05	0	0.000196191	5.57342e-06	4.53293e-06	2.26646e-06	9.82135e-06	0	2.64421e-06	2.26646e-06	2.39238e-06	0	0.000170814	0	8.31037e-06	4.53293e-06	6.92531e-06	4.19354e-06	8.75552e-08	0	0	7.17714e-06	7.98299e-05	2.74494e-05	7.05122e-06	7.55488e-06	6.79939e-06	2.26646e-06	9.31769e-06	2.51829e-06
T	P16	5.17315e-05	3.32675e-05	5.31177e-06	3.60796e-06	4.12598e-06	4.55164e-06	6.86207e-06	7.83616e-06	5.92794e-06	1.7617e-06	0.000204623	1.53499e-05	4.81369e-06	7.93457e-06	6.93727e-06	6.87334e-06	6.60785e-06	5.0993e-06	8.66882e-06	2.037e-06	0.000192337	2.65396e-05	2.99921e-06	5.26928e-06	4.46189e-06	5.0863e-06	6.02593e-06	6.66665e-06	5.74166e-06	5.31624e-06	0.000247498	1.40277e-05	6.52286e-06	5.87382e-06	3.98483e-06	3.63325e-06	3.92338e-06	6.16899e-06	6.99029e-06	4.08233e-06	0.000188469	3.47575e-05	4.95345e-06	3.76066e-06	3.19649e-06	2.9768e-06	4.85396e-06	7.02518e-06
T	P17	0.000260729	7.85402e-05	7.32499e-06	6.19263e-06	8.3512e-06	7.13037e-06	5.09565e-06	7.3174e-06	7.52721e-06	6.55534e-06	0.000382553	2.66536e-05	9.80388e-06	5.92723e-06	3.3971e-06	4.49408e-06	3.83943e-06	7.57512e-06	1.57799e-05	2.84297e-06	0.000294213	5.89756e-05	7.21883e-06	5.20181e-06	6.7765e-06	7.23653e-06	7.52336e-06	6.47198e-06	7.47735e-06	7.26994e-06	0.000312507	2.27527e-05	1.03859e-05	7.38723e-06	5.69135e-06	5.88855e-06	1.18213e-05	6.93353e-06	2.19219e-05	1.06867e-05	0.000253809	9.08265e-05	6.96395e-06	6.19263e-06	7.51439e-06	6.80767e-06	8.64374e-06	4.9541e-06
T	P17	0.000101783	5.11148e-05	4.2724e-06	2.97021e-06	4.02623e-06	5.44261e-06	4.3485e-06	7.06357e-06	4.34409e-06	2.81275e-06	0.000188477	1.33517e-05	4.85435e-06	4.6337e-06	3.5702e-06	2.66119e-06	5.6616e-06	4.9399e-06	7.9905e-06	4.67399e-06	0.000221791	3.58352e-05	4.73622e-06	3.69418e-06	3.34692e-06	8.13656e-07	3.889e-06	5.50252e-06	4.31651e-06	2.834e-06	0.00015949	1.15362e-05	3.70544e-06	3.35544e-06	4.27514e-06	6.19206e-06	4.42684e-06	1.83417e-06	6.52304e-06	4.26135e-06	0.000132826	3.53053e-05	3.76538e-06	5.27494e-06	3.64737e-06	5.98118e-06	4.22287e-06	4.52337e-06
T	P17	0.000157156	4.48472e-05	3.12641e-06	4.17483e-06	3.16042e-06	5.22977e-06	4.69555e-06	4.86555e-06	6.31403e-06	2.87954e-06	0.00027473	1.81814e-05	6.19844e-06	5.8133e-06	5.36934e-06	5.2123e-06	5.4933e-06	3.79203e-06	1.55366e-05	9.20467e-07	0.000296591	5.59724e-05	2.95156e-06	3.3486e-06	3.73425e-06	5.64499e-06	5.22127e-06	2.82488e-06	3.37503e-06	3.43325e-06	0.000252632	1.70806e-05	6.28457e-06	6.69719e-06	2.5278e-06	3.56633e-06	2.58683e-06	3.55491e-06	1.77769e-05	5.66325e-06	0.000205312	5.21057e-05	4.75246e-06	4.66331e-06	4.45065e-06	3.7102e-06	4.74067e-06	4.3008e-06
T	P17	0.000156394	6.65545e-05	3.11027e-06	5.035e-06	6.77301e-06	4.68489e-06	4.57297e-06	6.29348e-06	5.64465e-06	6.38356e-06	0.000281951	1.33728e-05	5.09844e-06	8.74639e-06	3.74333e-06	4.98193e-06	3.16532e-06	3.77086e-06	1.76976e-05	5.54689e-06	0.000292856	3.78092e-05	2.65481e-06	2.1895e-06	3.52314e-06	5.25718e-06	4.10387e-06	7.2087e-06	3.24789e-06	7.03582e-06	0.000221163	9.7366e-06	4.21125e-06	7.15637e-06	4.98309e-06	6.08176e-06	6.8536e-06	4.45144e-06	1.91095e-05	4.5553e-06	0.000214113	4.05298e-05	7.12885e-06	7.65181e-06	7.0749e-06	4.98083e-06	6.05539e-06	6.35816e-06
T	P17	0.000141435	7.76104e-05	3.72382e-06	4.08508e-06	3.74131e-06	8.17867e-06	6.37327e-06	3.37153e-06	7.8959e-06	6.23232e-06	0.00031006	1.57058e-05	5.3717e-06	6.11225e-06	4.84731e-06	8.42752e-06	6.34673e-06	6.08906e-06	7.2651e-06	4.61406e-06	0.000322941	5.05995e-05	5.13342e-06	7.1366e-06	8.0679e-06	2.93649e-06	6.46649e-06	6.01904e-06	5.37269e-06	8.48149e-06	0.000264442	1.71255e-05	3.39328e-06	3.71956e-06	2.74073e-06	2.78423e-06	6.27344e-06	5.99233e-06	7.85463e-06	7.34123e-06	0.000198154	6.38789e-05	5.91649e-06	2.85774e-06	4.97291e-06	4.76364e-06	3.76306e-06	8.05343e-06
T	P17	0.000127992	6.28825e-05	5.87772e-06	2.13012e-06	3.49995e-06	5.70505e-06	4.06387e-06	2.77437e-06	1.56303e-06	2.55298e-06	0.000321875	1.80609e-05	4.37208e-06	3.10833e-06	3.98776e-06	4.84519e-06	4.16156e-06	2.77333e-06	8.13586e-06	8.64282e-06	0.000264335	2.83918e-05	3.4138e-06	3.98572e-06	4.06387e-06	3.00883e-06	5.4151e-06	1.81391e-06	1.99286e-06	3.97737e-06	0.0002595	1.82683e-05	6.79298e-06	1.70598e-06	2.55946e-06	4.904e-06	2.44223e-06	3.57542e-06	6.39064e-06	6.38711e-06	0.000174434	4.94112e-05	5.23614e-06	1.75841e-06	2.83299e-06	5.6071e-06	2.76959e-06	6.6479e-06
T	P19	7.65349e-05	2.59016e-05	8.81444e-06	5.05061e-06	1.02956e-05	5.47827e-06	9.47732e-06	7.90564e-06	4.70569e-06	1.09741e-05	0.000511764	1.57296e-05	7.40971e-06	8.56597e-06	8.88955e-06	6.42963e-06	2.94432e-06	9.49049e-06	1.03625e-05	1.98974e-05	0.000584228	4.70569e-06	6.00502e-06	7.85862e-06	7.06615e-06	5.93479e-06	6.54235e-06	7.22355e-06	5.96991e-06	3.90717e-05	0.000276182	2.76663e-06	7.86822e-06	1.13222e-05	4.86476e-06	9.51237e-06	9.20504e-06	8.37692e-06	1.54676e-05	6.97074e-06	0.000279342	4.84274e-06	4.49499e-06	6.07526e-06	8.07693e-06	5.37292e-06	1.11484e-05	8.97373e-06
T	P19	0.000205557	3.75172e-05	1.1239e-05	4.97886e-06	8.17375e-06	9.81981e-06	1.04723e-05	9.12591e-06	6.21173e-06	6.10301e-06	0.000723474	1.09692e-05	6.79729e-06	1.09517e-05	8.53005e-06	6.13857e-06	9.62842e-06	9.50466e-06	5.82931e-06	2.8324e-05	0.00106276	1.46287e-06	7.97228e-06	8.90209e-06	6.69815e-06	8.20748e-06	9.6444e-06	9.75866e-06	7.26959e-06	1.54772e-05	0.00043655	7.42287e-06	3.54686e-06	1.30778e-05	1.11053e-05	6.91784e-06	1.00109e-05	9.89254e-06	1.02155e-05	2.15219e-05	0.000522672	5.02576e-06	8.15037e-06	8.45676e-06	8.21645e-06	9.03332e-06	1.33236e-05	7.15456e-06
T	P19	0.000206216	5.27739e-05	7.89974e-06	4.37809e-06	5.12154e-06	4.77223e-06	6.46211e-06	6.16079e-06	4.55727e-06	1.33019e-05	0.000784997	7.69263e-06	2.49881e-06	3.11835e-06	5.96824e-06	4.27483e-06	4.97698e-06	2.47816e-06	2.09785e-05	0	0.000654515	5.3074e-06	3.95361e-06	7.7305e-06	5.72499e-06	5.05958e-06	3.67594e-06	5.47261e-06	4.87372e-06	4.1848e-06	0.000574477	4.92447e-06	5.63782e-06	4.27483e-06	8.50999e-06	5.24381e-06	5.01559e-06	6.13483e-06	2.49439e-05	2.91605e-06	0.00043752	3.36617e-06	4.04767e-06	6.02218e-06	4.985e-06	4.84567e-06	4.15746e-06	5.10782e-06
T	P19	0.000107171	1.64898e-05	3.00964e-06	4.07186e-06	3.60137e-06	3.18087e-06	2.32255e-06	1.9727e-06	3.68278e-06	5.72454e-06	0.000265494	4.66217e-06	6.1975e-06	4.30233e-06	3.89482e-06	6.17102e-06	3.99255e-06	3.24069e-06	1.09763e-05	2.47852e-06	0.000342251	1.49296e-06	3.41712e-06	1.05862e-06	2.98435e-06	3.54075e-06	2.60498e-06	3.93115e-06	7.14788e-06	5.31294e-07	0.000210485	1.61694e-06	3.03493e-06	5.56404e-06	3.00964e-06	2.4813e-06	4.62549e-06	1.01164e-07	1.03157e-05	3.77144e-06	0.000227092	2.44999e-06	4.04657e-06	4.37536e-06	3.74308e-06	2.25091e-06	2.20754e-06	1.91491e-06
T	P19	0.000166739	1.67859e-05	5.21003e-06	6.08245e-06	6.02892e-06	6.99174e-06	5.09011e-06	5.09479e-06	4.90292e-06	2.32133e-06	0.000312088	2.46174e-06	3.29222e-06	4.37641e-06	4.92541e-06	4.30516e-06	2.63185e-06	3.21809e-06	8.29342e-06	3.569e-06	0.000393856	1.62817e-06	5.18739e-06	3.09506e-06	2.20856e-06	3.90755e-06	3.70973e-06	3.99359e-06	4.58735e-06	5.22357e-08	0.000253999	2.4666e-06	3.5262e-06	5.85418e-06	5.9023e-06	3.78619e-06	3.07554e-06	3.46334e-06	1.32832e-05	1.15543e-06	0.000289067	4.48085e-06	3.33272e-06	5.48434e-06	4.64304e-06	3.64027e-06	6.26567e-06	4.91176e-06
T	P20	1.73853e-05	0.000221988	5.72312e-06	3.52947e-06	4.11913e-06	6.01171e-06	3.64908e-06	3.30915e-06	7.06981e-06	2.39857e-06	0.000118472	2.51535e-05	3.21641e-06	4.27967e-06	3.95833e-06	4.46549e-06	5.3295e-06	3.07278e-06	4.88285e-06	7.02665e-05	3.52662e-05	6.74153e-07	2.22022e-06	5.08253e-06	3.86716e-06	3.1063e-06	3.1157e-06	4.64544e-06	2.91139e-06	3.90673e-06	0.000102295	0	5.03698e-06	2.55187e-06	3.68052e-06	3.14141e-06	2.48632e-06	4.24855e-06	3.40834e-06	3.56506e-05	0.000169336	1.25196e-05	3.43044e-06	4.05115e-06	2.722e-06	3.62369e-06	2.47807e-06	4.35737e-06
T	P20	0.000150974	0.000413618	5.71934e-06	1.00469e-05	7.30658e-06	8.25131e-06	7.12384e-06	5.24933e-06	7.40361e-06	1.42198e-05	0.00042227	5.33748e-05	5.73674e-06	5.98627e-06	6.33672e-06	1.35333e-05	6.67657e-06	7.64496e-06	1.08465e-05	0.000138822	0.000167735	1.74366e-06	6.11258e-06	4.85508e-06	8.8733e-06	3.85196e-06	6.17767e-06	5.76924e-06	5.1938e-06	1.01068e-05	0.000366998	7.86457e-06	5.29221e-06	3.53457e-06	4.26063e-06	7.07765e-06	4.29205e-06	7.40468e-06	5.44871e-06	6.7328e-05	0.000327463	4.71873e-05	4.51117e-06	8.17002e-06	9.59416e-06	7.23291e-06	7.47233e-06	2.70245e-06
T	P20	0.000151777	0.000407519	5.16725e-06	3.17927e-06	6.18469e-06	4.1039e-06	2.42993e-06	5.47286e-06	6.31699e-06	1.06847e-05	0.000278386	5.29391e-05	7.56539e-06	8.10493e-06	4.4392e-06	5.43874e-06	4.25718e-06	3.17485e-06	6.33194e-06	8.69782e-05	0.000126536	1.51091e-06	5.32745e-06	3.50779e-06	5.4106e-06	5.03813e-06	2.58698e-06	5.33268e-06	3.3055e-06	1.22119e-05	0.000347783	8.69371e-06	3.45351e-06	4.96216e-06	4.17857e-06	4.20049e-06	5.48044e-06	7.09354e-06	6.02982e-06	4.62267e-05	0.00031766	5.25066e-05	4.79681e-06	3.2398e-06	5.69325e-06	4.76802e-06	3.29523e-06	3.09444e-06
T	P20	5.32241e-05	0.000188371	2.09978e-06	3.58123e-06	2.05804e-06	3.39915e-06	3.711e-06	2.59982e-06	3.17979e-06	3.26632e-06	8.32945e-05	2.46142e-05	2.79543e-06	3.7214e-06	2.49998e-06	2.37182e-06	3.41299e-06	2.46361e-06	2.79648e-06	1.97632e-05	3.78099e-05	4.9233e-07	3.02562e-06	2.37525e-06	2.80664e-06	3.60705e-06	3.35757e-06	2.35763e-06	2.82427e-06	3.60267e-06	0.000134073	3.90399e-06	3.4567e-06	3.65874e-06	2.15168e-06	3.18198e-06	2.40012e-06	2.86901e-06	3.30578e-06	1.96775e-05	0.000144157	1.17879e-05	4.56999e-06	2.36012e-06	1.79095e-06	3.44362e-06	1.75418e-06	3.93969e-06
T	P20	2.92155e-05	0.000112631	1.11179e-06	2.10623e-06	2.05448e-06	1.41302e-06	2.29806e-06	2.0984e-06	1.57342e-06	7.28093e-06	5.51172e-05	1.44844e-05	1.89392e-06	1.89004e-06	1.72574e-06	1.17547e-06	2.22003e-06	2.64647e-06	8.49755e-07	2.06209e-05	1.80665e-05	9.40689e-08	2.24511e-06	2.81618e-06	3.57078e-07	2.94749e-06	1.21035e-06	1.55004e-06	1.59837e-06	4.19523e-06	6.57102e-05	1.56781e-08	1.35459e-06	2.27333e-06	1.58225e-06	1.45304e-06	1.74622e-06	1.33034e-06	1.8307e-06	1.37435e-05	0.000123569	8.14237e-06	1.26085e-06	1.81292e-06	1.89392e-06	2.21375e-06	1.94771e-06	1.38233e-06
T	P21	8.22443e-05	3.39253e-05	1.25401e-06	4.192e-06	4.46169e-06	2.54719e-06	3.27254e-06	2.19294e-06	2.58092e-06	5.52422e-06	0.00017886	6.51461e-06	3.85126e-06	1.95663e-06	3.09547e-06	4.20887e-06	2.27729e-06	1.68778e-06	3.35598e-06	7.92833e-07	0.0002198	5.0269e-06	3.00264e-06	2.74961e-06	1.72717e-06	4.73357e-06	3.32416e-06	4.86531e-06	2.91019e-06	4.94264e-06	0.00014085	3.30231e-06	1.66329e-06	3.68517e-06	3.71007e-06	4.33528e-06	1.67001e-06	2.43928e-06	5.65773e-06	3.13886e-06	0.000138362	3.86954e-05	2.95639e-06	4.65468e-06	3.75447e-06	2.22668e-06	1.31577e-06	2.66527e-06
T	P21	6.22933e-05	2.27353e-05	1.91352e-06	2.52169e-06	2.18052e-06	1.73698e-06	2.16422e-06	2.09136e-06	1.58734e-06	7.64478e-07	0.000143632	5.2086e-06	3.49223e-06	1.93477e-06	1.53026e-06	5.16747e-06	3.834e-06	1.23122e-06	3.08856e-06	1.98449e-06	0.000155915	4.21271e-06	2.72215e-06	2.84145e-06	1.84229e-06	2.68088e-06	1.69102e-06	3.20403e-06	1.33506e-06	2.73976e-06	0.000120871	7.8485e-06	2.44231e-06	2.35852e-06	2.26952e-06	3.11815e-06	2.16257e-06	1.15701e-06	3.14193e-06	4.20341e-06	0.000128173	2.48016e-05	3.59728e-06	2.32128e-06	2.52169e-06	2.79751e-06	3.75889e-06	3.12986e-06
T	P22	0.000122533	1.61844e-05	2.67067e-06	3.68988e-06	3.19317e-06	4.82464e-06	3.09449e-06	3.80531e-06	2.9003e-06	0	0.00047009	0	4.86535e-06	3.46048e-06	4.12983e-06	3.24709e-06	2.83825e-06	2.00682e-06	1.77117e-06	4.87818e-06	0.00045554	2.60816e-05	3.28884e-06	3.194e-06	2.7816e-06	4.51301e-06	2.34166e-06	4.16043e-06	5.42987e-06	0	0.000367832	3.49919e-06	5.96058e-06	4.08725e-06	3.91695e-06	4.02389e-06	3.14777e-06	2.00572e-06	4.16297e-06	6.4431e-06	0.000245752	4.88286e-05	3.07963e-06	2.3801e-06	3.27555e-06	2.98719e-06	3.12754e-06	2.06337e-06
T	P22	0.000166405	5.19201e-05	3.45417e-06	3.90063e-06	4.67606e-06	2.83245e-06	4.76653e-06	5.07074e-06	6.18211e-06	0	0.0011603	8.7555e-06	4.01812e-06	6.00148e-06	6.79031e-06	5.95945e-06	2.18062e-06	4.1944e-06	4.36346e-06	0	0.000693763	3.74057e-05	5.19301e-06	5.66297e-06	5.63947e-06	5.66297e-06	2.36047e-06	4.65116e-06	6.35861e-06	1.37309e-05	0.000806637	1.08851e-06	4.70261e-06	4.69956e-07	7.51929e-07	4.59772e-06	2.96857e-06	3.69631e-06	6.58093e-06	5.57202e-06	0.000407056	0.00010751	2.18529e-06	1.19818e-06	2.09151e-06	7.68378e-06	6.12862e-06	4.68036e-06
T	P22	0.000111309	2.05597e-05	4.73573e-06	4.82231e-06	1.62449e-06	2.56896e-06	3.51343e-06	2.22576e-06	6.66569e-06	0	0.000685732	1.276e-05	8.2977e-06	6.41811e-07	3.37638e-06	2.98453e-06	5.89349e-06	0	2.92445e-06	0	0.000373951	1.48689e-05	1.43559e-06	2.64452e-06	2.15339e-06	6.00683e-06	6.4224e-06	0	5.87302e-07	0	0.000339557	0	3.45312e-06	1.983e-06	2.45562e-06	3.1422e-06	2.14683e-06	6.04405e-06	7.55632e-06	0	0.000191333	8.72658e-05	5.41322e-06	2.80666e-06	2.87119e-06	5.47793e-06	6.62549e-06	2.21475e-06
T	P22	0.000102309	1.64884e-05	2.84236e-06	3.62388e-06	5.13813e-06	3.45734e-06	3.81061e-06	6.08758e-06	4.52259e-06	0	0.000443935	2.13266e-06	5.70307e-06	3.23315e-06	2.1457e-06	4.43073e-06	4.82101e-06	2.14556e-06	6.84116e-06	0	0.00038627	1.42169e-05	2.99562e-06	2.56656e-06	3.02062e-06	2.50288e-06	3.59983e-06	3.89414e-06	3.4513e-06	0	0.000388459	2.31204e-07	3.23248e-06	5.18552e-06	2.80093e-06	4.07964e-06	3.58081e-06	3.92914e-06	6.60088e-06	6.20366e-06	0.000195144	4.78485e-05	4.15366e-06	3.16282e-06	5.23885e-06	1.10072e-06	3.63299e-06	2.7277e-06
T	P22	9.84344e-05	1.48135e-05	1.19108e-06	3.29335e-06	2.99476e-06	5.89623e-06	3.71829e-06	8.52618e-07	9.20264e-07	0	0.000577121	4.096e-06	5.17907e-06	3.31474e-06	4.347e-06	3.2379e-06	4.16025e-06	2.11315e-06	4.39588e-06	0	0.000423897	1.72214e-05	3.2298e-06	2.27282e-06	3.39187e-06	2.01104e-06	2.44089e-06	2.54652e-06	3.22356e-06	0	0.000476316	0	3.08177e-06	2.96284e-06	2.96884e-06	4.87232e-06	9.55448e-07	3.37399e-06	6.49387e-06	1.26763e-06	0.000225955	5.86888e-05	1.95484e-06	2.93213e-06	3.4807e-06	2.33752e-06	2.3926e-06	3.98291e-06
T	P22	7.11706e-05	2.48434e-05	3.82079e-06	5.15116e-06	1.24873e-06	5.09994e-06	3.03915e-06	2.58192e-06	4.76615e-06	0	0.000748009	5.60681e-06	8.29311e-07	3.39635e-06	4.27111e-06	3.44325e-06	3.33897e-06	2.56038e-06	3.87093e-06	9.1183e-06	0.00039088	2.43157e-05	3.61001e-06	3.25053e-06	2.08311e-06	2.01765e-06	2.03997e-06	5.20402e-07	2.89622e-06	2.4188e-06	0.000502986	1.50874e-05	1.83181e-06	3.24731e-06	2.7269e-06	2.01916e-06	1.64447e-06	1.97096e-06	2.81673e-06	5.21442e-06	0.00017219	5.14477e-05	1.93589e-06	3.86732e-06	3.48075e-06	5.12075e-06	3.28894e-06	9.06442e-07
T	P22	5.63241e-05	2.63636e-05	4.31475e-06	5.15931e-06	2.32826e-06	2.08333e-06	4.9685e-07	2.5627e-06	2.79712e-06	0	0.000505626	1.19916e-05	0	1.43825e-06	7.43764e-06	1.79332e-06	7.02226e-06	2.67409e-06	1.85358e-06	0	0.000353856	1.45067e-05	4.9422e-06	2.45826e-06	3.00725e-06	1.88157e-06	1.62253e-06	1.9351e-06	4.84877e-06	0	0.000351643	2.73702e-06	2.01355e-06	2.8242e-06	3.21645e-06	1.56961e-06	3.32045e-06	3.97884e-06	3.89231e-06	0	0.00017331	4.69815e-05	7.29502e-06	4.707e-07	4.75018e-06	3.76316e-06	4.79702e-06	1.34215e-06
T	P22	6.83902e-05	2.15505e-05	3.13331e-06	4.60764e-06	4.15349e-06	3.25325e-06	4.48845e-06	2.69307e-06	1.25524e-06	0	0.000719444	5.38294e-06	1.78409e-06	4.29083e-06	4.22986e-06	3.38473e-06	3.15894e-06	4.36501e-06	4.78616e-06	1.74387e-06	0.000410162	2.96169e-05	3.40766e-06	4.16364e-06	2.53202e-06	4.65032e-06	2.47232e-06	3.69055e-06	3.27411e-06	1.24535e-05	0.000697077	8.70548e-06	4.10725e-06	2.11771e-06	2.40398e-06	2.45237e-06	3.51718e-06	3.8998e-06	9.99305e-07	5.03365e-06	0.000236298	5.85857e-05	2.79707e-06	1.91212e-06	4.5677e-06	4.35153e-06	3.03034e-06	1.67091e-06
T	P22	1.64052e-05	2.85648e-05	5.97243e-06	1.06089e-06	4.60432e-06	4.64023e-06	1.04056e-07	0	0	0	0.00141702	0	0	0	3.18268e-06	8.08113e-07	3.90696e-06	2.35754e-06	5.81526e-06	0	0.000555782	2.78567e-05	2.56286e-06	0	4.74398e-06	2.27895e-06	2.23966e-06	1.96461e-07	4.00781e-06	0	0.00115311	0	1.04893e-06	2.64455e-06	0	4.91154e-06	7.85846e-08	0	1.12293e-06	0	0.000309307	9.05512e-05	0	0	1.96461e-06	0	1.17877e-07	0
T	P22	7.82932e-05	2.62218e-05	2.49698e-06	2.81953e-06	1.62573e-06	2.9878e-06	6.41498e-06	3.0581e-06	2.7769e-06	0	0.000752056	6.27956e-06	3.01717e-06	2.57668e-06	4.56901e-06	2.62618e-06	3.36395e-06	4.43947e-06	5.85257e-06	0	0.000437823	1.98291e-05	2.69558e-06	2.41883e-06	3.80925e-06	3.11542e-06	2.81807e-06	3.63206e-06	4.39382e-06	1.78221e-06	0.00066462	3.92804e-06	1.99702e-06	2.27378e-06	2.28479e-06	5.60652e-06	3.77642e-06	3.45994e-06	3.60759e-06	6.55558e-06	0.000253093	7.09509e-05	4.3411e-06	1.95086e-06	5.34436e-06	2.63482e-06	2.63629e-06	2.31994e-06
T	P22	7.29142e-05	9.68855e-06	3.2262e-06	4.06259e-06	5.42426e-06	2.27061e-06	1.76306e-06	1.46877e-06	4.20049e-06	0	0.000874482	0	3.09312e-06	4.8634e-06	1.31475e-06	2.59556e-06	3.62876e-06	4.49773e-06	6.09774e-06	2.90153e-06	0.00045039	2.27169e-05	3.19621e-06	3.03753e-06	1.43981e-06	3.77419e-06	4.14795e-06	6.57377e-06	4.32919e-06	1.97389e-05	0.000660263	6.45349e-06	1.31999e-06	3.21955e-06	2.42483e-06	4.36368e-06	3.4795e-06	3.39169e-06	2.86472e-06	4.76499e-06	0.00020431	7.77116e-05	3.01487e-06	2.58417e-06	2.17386e-07	2.91082e-06	1.90951e-06	2.01208e-06
T	P22	6.85588e-05	1.57548e-05	2.32584e-06	1.71463e-06	3.00354e-06	1.60324e-06	2.41187e-06	1.48461e-06	1.88736e-06	0	0.000556509	5.31614e-08	3.63265e-06	1.92794e-06	1.58294e-06	2.64075e-06	1.31661e-06	1.61411e-06	1.95766e-06	0	0.000347314	1.55553e-05	6.26555e-06	3.65829e-06	1.93682e-06	2.36157e-06	4.91516e-06	2.04971e-06	4.28863e-06	5.21483e-06	0.00059936	0	1.64598e-06	2.60297e-06	8.67329e-07	3.74345e-06	1.10685e-06	2.59765e-06	1.045e-06	7.40887e-07	0.000171851	4.21305e-05	3.77471e-06	5.88531e-06	4.19995e-06	2.80153e-06	1.36234e-06	2.78271e-06
T	P22	4.19253e-05	2.02601e-05	2.57212e-06	2.438e-06	1.1636e-06	4.69391e-06	1.5823e-06	1.53534e-06	2.07648e-06	0	0.00033939	1.40232e-06	8.63484e-07	1.86417e-06	3.02085e-06	1.61308e-06	3.0154e-06	1.36965e-06	3.55821e-06	0	0.000272892	1.50396e-05	1.45493e-06	1.92115e-06	1.1625e-06	1.67018e-06	2.43992e-06	1.42329e-06	1.08105e-06	4.23019e-06	0.000327447	1.00672e-05	2.70108e-06	2.24904e-06	2.1325e-06	2.04454e-06	2.52411e-06	2.49422e-06	1.02903e-06	1.64113e-06	0.000127894	3.3678e-05	1.01663e-06	1.17639e-06	1.99777e-06	1.56044e-06	2.20754e-06	2.87795e-06
T	P22	3.99588e-05	1.47602e-05	1.40152e-06	8.38825e-07	9.0096e-07	1.13591e-06	2.37473e-06	2.80806e-06	2.82623e-06	0	0.000397527	1.92098e-06	2.77849e-06	1.2603e-06	4.16306e-06	1.59948e-06	3.54673e-06	2.74495e-06	3.5864e-06	5.92187e-07	0.000301691	1.74581e-05	2.17947e-06	3.47482e-06	1.08737e-06	1.0097e-06	2.25862e-06	3.20693e-06	3.24371e-06	1.14166e-05	0.00038678	0	0	2.23687e-06	2.3181e-06	1.87514e-06	3.01444e-06	1.16503e-06	1.20619e-06	1.51223e-06	0.000135269	4.40216e-05	2.93589e-06	2.46987e-06	1.73978e-06	2.64074e-06	3.21549e-06	1.39804e-06
T	P22	3.31973e-05	8.22191e-06	1.50167e-06	9.82875e-07	1.80462e-06	2.06306e-06	2.37361e-06	8.12949e-07	1.80655e-06	0	0.000217626	2.38469e-06	2.17916e-06	2.31215e-06	2.23811e-06	3.80505e-06	2.32018e-06	9.22396e-07	3.21585e-06	0	0.000203969	1.09824e-05	3.23614e-06	1.93512e-06	1.36961e-06	3.25968e-06	3.04856e-07	7.13342e-07	2.72173e-06	3.15817e-07	0.000223085	2.46084e-06	2.74602e-06	1.54454e-06	1.71623e-06	1.57539e-06	1.99852e-06	2.22964e-06	1.19581e-06	2.9259e-08	7.67216e-05	2.06208e-05	3.08508e-06	1.30975e-06	2.07533e-06	9.69116e-07	2.02946e-06	2.77332e-06
T	P23	1.04597e-05	1.25877e-05	1.70645e-06	1.95541e-06	2.79088e-06	1.46174e-06	3.68733e-06	1.9863e-06	2.21163e-06	1.93001e-06	5.61421e-05	5.70775e-06	1.74679e-06	1.32774e-06	1.08824e-06	2.15534e-06	1.01428e-06	1.59538e-06	3.33867e-06	4.96574e-06	5.32285e-05	8.20403e-06	1.04597e-06	2.10731e-06	2.26211e-06	2.68154e-06	1.78697e-06	1.99161e-06	1.51085e-06	2.14478e-06	4.81994e-05	3.35451e-06	1.60594e-06	8.34667e-07	1.6799e-06	1.59538e-06	1.22559e-06	1.65877e-06	1.96516e-06	5.09385e-06	4.37817e-05	1.67673e-05	1.18332e-06	2.03926e-06	1.75372e-06	1.88024e-06	1.47955e-06	1.99686e-06
T	P23	3.50326e-05	1.20405e-05	1.82481e-06	2.9197e-06	3.1864e-06	1.05277e-06	1.73243e-06	2.7173e-06	2.68107e-06	3.87421e-06	9.76451e-05	1.00908e-05	1.98058e-06	2.36192e-06	3.25658e-06	1.34755e-06	2.41436e-06	3.59347e-06	3.13025e-06	6.54124e-06	7.07886e-05	9.96439e-06	1.78457e-06	2.14766e-06	2.77093e-06	2.4789e-06	2.83547e-06	1.31948e-06	2.30207e-06	3.0741e-06	9.60762e-05	6.96937e-06	2.70914e-06	1.65637e-06	7.25582e-07	9.30784e-07	2.51262e-06	2.14766e-06	1.82481e-06	4.40436e-06	8.92575e-05	3.46646e-05	1.29819e-06	1.31948e-06	1.88096e-06	1.61425e-06	3.0563e-06	1.96895e-06
T	P23	5.46375e-05	2.05876e-05	2.26794e-06	2.2619e-06	3.10406e-06	1.85554e-06	2.12478e-06	4.33677e-06	3.60902e-06	3.16346e-06	0.000163138	9.26275e-06	2.25836e-06	2.53968e-06	3.16346e-06	2.23726e-06	4.08682e-06	2.76531e-06	3.1562e-06	1.66266e-05	0.000119395	1.59064e-05	2.70725e-06	2.17088e-06	3.46471e-06	3.3605e-06	3.68328e-06	3.44565e-06	3.45926e-06	5.55587e-06	0.000127652	1.26761e-05	3.22287e-06	2.28771e-06	3.37088e-06	2.76246e-06	1.08419e-06	4.12884e-06	3.50506e-06	1.0448e-05	0.000125031	4.57737e-05	3.04465e-06	4.35975e-06	3.71971e-06	3.22287e-06	2.04957e-06	3.41595e-06
T	P23	7.08713e-05	1.22995e-05	1.53121e-06	1.91462e-06	2.47983e-06	1.0706e-06	2.77066e-06	3.90521e-06	4.07993e-06	2.31549e-06	0.000148836	1.58129e-05	1.85488e-06	4.04255e-06	2.65492e-06	3.2118e-06	2.39727e-06	4.17746e-06	4.17196e-06	1.29061e-05	0.000125609	2.11879e-05	3.02461e-06	1.12086e-06	1.82251e-06	2.3603e-06	3.13711e-06	3.44527e-06	3.85148e-06	3.37191e-06	0.000127464	1.61088e-05	1.6059e-06	2.64673e-06	4.97196e-06	3.52302e-06	3.9774e-06	4.24016e-06	3.15834e-06	9.83569e-06	0.000124714	5.90455e-05	3.53489e-06	3.52302e-06	9.95908e-07	2.38259e-06	2.34797e-06	2.33118e-06
T	P25	1.25028e-05	8.62445e-06	6.20729e-07	1.63744e-06	1.07022e-06	1.25216e-06	2.48292e-06	6.42133e-07	1.70165e-06	0	5.68302e-05	2.03567e-06	9.281e-07	1.29796e-06	2.10834e-06	1.64584e-06	1.918e-06	1.05952e-06	2.37589e-06	0	4.54468e-05	9.56779e-06	6.2916e-07	2.17662e-06	8.86486e-07	1.99061e-06	1.49831e-06	2.07623e-06	1.59463e-06	7.60709e-07	5.1953e-05	2.53036e-06	1.97003e-06	1.13877e-06	7.44822e-07	4.17387e-07	1.13444e-06	6.65616e-07	1.60326e-06	2.24594e-06	4.99435e-05	9.66946e-06	1.74446e-06	2.73977e-06	1.48761e-06	8.13369e-07	1.41269e-06	1.4234e-06
T	P25	2.50195e-05	9.64567e-06	1.61147e-06	1.37515e-06	8.41899e-07	8.51923e-07	1.18491e-06	1.7609e-06	2.39154e-06	1.2214e-06	8.47219e-05	5.12054e-06	1.2928e-06	1.25222e-06	2.77132e-07	1.24309e-06	3.14268e-06	1.39563e-06	2.41963e-06	0	5.22836e-05	1.56015e-05	5.9532e-07	1.48079e-06	1.84479e-06	2.52498e-06	8.20656e-07	1.22191e-06	1.45751e-06	3.11976e-06	8.24318e-05	4.39305e-06	1.45751e-06	1.36529e-06	2.3298e-06	2.48392e-06	3.12973e-06	2.11723e-06	1.96872e-06	2.12468e-06	4.53521e-05	1.67938e-05	3.51379e-06	2.04256e-06	2.77132e-07	2.77132e-07	2.80211e-06	1.12905e-06
T	P25	2.00942e-05	1.4306e-05	1.20143e-06	1.93494e-06	8.22033e-07	1.1382e-06	1.83185e-06	2.94859e-06	2.45345e-06	7.84049e-07	0.000111133	4.30531e-06	1.39113e-06	3.12373e-06	4.18081e-06	2.35355e-06	2.78623e-06	3.84298e-06	1.40538e-06	0	8.5684e-05	1.35757e-05	1.82112e-06	2.51669e-06	2.17523e-06	1.25022e-06	5.04782e-06	7.588e-08	8.3468e-07	1.60048e-06	8.67744e-05	2.26375e-06	1.42907e-06	1.58083e-06	1.01173e-07	1.98128e-06	1.30685e-06	1.98798e-06	3.5833e-06	4.92545e-06	8.39738e-05	2.37251e-05	1.16505e-06	2.0472e-06	2.83285e-06	1.46701e-06	1.50407e-06	2.96833e-06
T	P27	1.57731e-05	8.262e-06	5.46303e-07	3.57216e-06	0	3.26336e-06	3.15897e-06	5.58517e-07	3.66515e-06	0	0.000401813	0	5.33326e-06	3.13268e-06	2.21758e-06	4.51488e-06	4.57177e-06	5.13829e-07	1.04967e-06	0	0.000144375	1.69514e-05	0	2.19451e-07	1.35727e-06	4.58922e-06	9.87889e-07	2.50074e-06	9.7357e-07	1.2441e-05	0.000446778	6.63038e-08	1.76755e-06	3.78219e-06	0	1.78522e-06	1.81186e-06	4.6639e-06	3.07561e-06	3.44806e-06	6.7555e-05	3.1685e-05	1.33523e-06	3.67793e-06	4.44093e-06	2.47792e-06	2.27598e-06	1.19271e-06
T	P27	6.02549e-06	1.84653e-05	2.90678e-06	1.47551e-06	3.92585e-07	2.24925e-06	8.03286e-07	0	1.32517e-06	3.21651e-07	0.000506042	6.36624e-06	1.87098e-06	2.87185e-06	1.5614e-06	5.54708e-06	4.56307e-06	5.96557e-07	2.89583e-06	0	0.00022043	3.59513e-05	5.14167e-06	1.66678e-06	3.03464e-06	4.61574e-06	3.16967e-06	3.35897e-06	9.85321e-07	7.97363e-07	0.000579547	3.46883e-06	2.14692e-06	2.06327e-06	1.72869e-06	5.23018e-07	1.17779e-06	7.56037e-06	3.86022e-07	4.08472e-06	0.000102441	2.76148e-05	0	5.66006e-06	2.2644e-06	5.15223e-06	3.70831e-06	0
T	P29	1.15311e-05	2.22646e-06	1.08394e-06	1.75773e-07	6.66474e-07	3.61043e-07	5.98386e-07	4.42742e-07	8.90205e-07	4.02814e-07	3.0753e-05	1.47943e-06	1.92455e-07	1.54719e-06	2.89071e-07	6.15206e-07	3.68264e-07	1.28693e-06	1.24506e-06	1.06377e-06	4.6124e-05	2.38579e-06	7.63477e-07	2.78282e-07	4.17487e-07	5.12672e-07	5.12672e-07	3.07603e-07	9.44781e-07	9.29301e-07	2.39975e-05	7.83656e-07	6.2253e-07	1.11323e-06	1.33295e-06	9.88725e-07	6.15206e-07	8.27599e-07	1.72582e-06	1.58695e-06	3.05163e-05	5.01686e-06	4.76053e-07	9.37458e-07	9.74077e-07	3.36899e-07	3.07603e-07	2.92955e-08
T	P29	4.70733e-05	5.33348e-06	1.12478e-06	9.06861e-07	9.2782e-07	6.63804e-07	7.57851e-07	1.73141e-06	1.15244e-06	1.02594e-06	0.000104929	3.73294e-06	1.19949e-06	4.60975e-07	1.59497e-06	1.11556e-06	9.86487e-07	6.63804e-07	1.41058e-06	0	8.60352e-05	4.53708e-06	2.00985e-06	7.19121e-07	1.39214e-06	1.61341e-06	1.40136e-06	6.82243e-07	4.70195e-07	1.63495e-06	5.03723e-05	5.83133e-06	9.77267e-07	1.61341e-06	6.63804e-07	4.60975e-07	1.04285e-06	1.24359e-06	3.22683e-06	2.76965e-06	6.91471e-05	1.76369e-05	0	6.82243e-07	1.35527e-06	1.40136e-06	2.30222e-06	9.24607e-07
T	P31	1.19521e-05	3.58525e-06	4.90453e-07	4.82789e-07	5.21106e-07	5.36432e-07	1.76256e-07	4.21483e-07	1.35641e-06	5.98095e-07	1.76976e-05	1.45271e-06	1.87854e-07	8.16041e-07	7.51005e-07	9.96232e-07	8.04649e-07	0	6.59115e-08	0	1.79026e-05	2.99973e-06	3.37186e-07	5.05779e-07	6.82036e-07	4.98116e-07	2.0691e-07	0	3.21859e-07	2.41627e-07	2.24061e-05	1.44579e-06	8.81282e-07	8.28307e-07	2.06241e-07	4.90453e-07	3.29523e-07	6.74372e-07	6.43719e-07	1.27377e-06	2.86031e-05	1.97188e-06	4.82789e-07	6.59046e-07	1.68593e-07	8.35302e-07	8.27639e-07	3.21859e-07
T	P31	3.89851e-05	8.19897e-06	1.9453e-06	1.9453e-06	1.64927e-06	1.20524e-06	8.45781e-07	1.26867e-06	8.03492e-07	0	0.000177017	1.14418e-05	2.06372e-06	2.41048e-06	2.85451e-06	7.61203e-07	8.03492e-07	1.39282e-06	1.62241e-06	0	9.42844e-05	1.91048e-05	7.82348e-07	7.61203e-07	8.24637e-07	1.60698e-06	8.03492e-07	2.22757e-06	2.72025e-06	1.20097e-06	0.000152175	8.08385e-06	7.61203e-07	4.01746e-07	1.1418e-06	1.5647e-06	1.18409e-06	4.22891e-07	2.09331e-06	3.59457e-06	9.73329e-05	4.51495e-05	8.45781e-07	2.38933e-06	3.80602e-07	4.01746e-07	1.20524e-06	7.61203e-07
T	P31	5.36524e-05	3.39111e-05	2.07592e-06	4.22868e-06	2.17208e-06	1.09563e-06	1.03796e-06	2.07592e-06	1.45292e-05	5.30739e-06	0.000275038	1.67733e-05	5.59346e-06	5.3628e-06	3.38829e-06	1.29248e-07	3.17155e-06	0	0	0	0.000212753	6.26856e-05	2.47957e-06	9.73449e-08	4.16983e-06	5.65112e-06	3.22921e-06	1.22994e-06	3.15256e-06	1.04955e-05	0.00062009	2.03891e-05	4.26717e-06	0	2.13359e-06	2.13359e-06	4.15184e-06	1.09563e-06	3.22921e-06	1.74147e-05	0.000391854	4.37723e-05	6.40076e-06	3.17155e-06	3.17155e-06	3.11388e-06	4.15184e-06	3.17155e-06
T	P31	1.89677e-05	2.52522e-06	7.56347e-07	1.58833e-06	5.04232e-07	2.77327e-07	7.81559e-07	3.6977e-07	1.56312e-06	1.68077e-07	3.07919e-05	2.67644e-06	7.73155e-07	7.89963e-07	6.21886e-07	1.54631e-06	7.56347e-07	8.4879e-07	5.26089e-07	0	2.42668e-05	4.60532e-06	7.81559e-07	2.68924e-07	5.37847e-07	5.71462e-07	9.23664e-07	3.95742e-07	7.89963e-07	5.91612e-07	3.11254e-05	3.62118e-06	7.73155e-07	3.5989e-07	8.33122e-07	4.70952e-07	7.34471e-07	1.08917e-06	2.52116e-07	2.41191e-06	4.44911e-05	5.911e-06	7.73155e-07	1.02527e-06	1.0841e-06	7.56347e-07	5.71462e-07	1.70598e-06
T	P31	3.37889e-05	1.52909e-06	9.85434e-07	3.87958e-07	0	0	1.26699e-06	5.92767e-07	1.71244e-06	0	0.000114342	7.21231e-07	9.67837e-07	1.26699e-06	4.7512e-07	6.5109e-07	1.30218e-06	2.53491e-06	3.53178e-07	0	8.49264e-05	1.01943e-05	9.5024e-07	1.26699e-06	0	0	1.39017e-06	3.87135e-07	3.34344e-07	1.084e-06	0.000164694	5.04544e-06	3.69538e-07	3.51941e-07	1.35497e-06	9.5024e-07	6.33493e-07	1.30218e-06	9.67837e-07	7.03881e-07	7.62482e-05	1.54763e-05	1.21419e-06	3.16747e-07	2.92111e-06	3.02669e-06	1.00303e-06	1.28458e-06
T	P31	3.44105e-05	1.67952e-06	1.01166e-06	2.42799e-07	8.09332e-07	2.56288e-07	1.03864e-06	2.10426e-06	1.02515e-06	0	0.000127197	0	1.02515e-06	2.37404e-06	2.89324e-07	1.80004e-06	1.99776e-06	1.71309e-06	1.39194e-06	0	8.38729e-05	8.64723e-06	2.42799e-07	1.214e-06	4.7211e-07	1.03864e-06	1.51075e-06	1.01166e-06	8.09332e-07	0	7.75877e-05	6.26455e-06	1.57943e-06	1.51075e-06	1.32191e-06	4.45132e-07	5.12577e-07	8.30652e-07	3.89045e-06	1.90193e-06	7.01141e-05	1.66462e-05	1.37586e-06	9.62314e-07	8.18216e-07	4.85599e-07	7.68865e-07	4.85599e-07
T	P31	1.83875e-05	0	4.60672e-07	9.67411e-07	1.00196e-06	1.25533e-06	6.44941e-07	1.19775e-06	9.32861e-07	0	0.000119085	2.5847e-06	1.33595e-06	1.73904e-06	3.10954e-07	3.2247e-07	9.90445e-07	6.57085e-07	2.27475e-06	0	5.14714e-05	7.85614e-06	9.55894e-07	9.55894e-07	6.67974e-07	1.42808e-06	4.26122e-07	1.6469e-06	1.35898e-06	0	5.8823e-05	1.41214e-06	9.44377e-07	1.45112e-06	9.63182e-07	9.02539e-07	1.99765e-06	6.38567e-08	2.08454e-06	1.28988e-06	5.21054e-05	1.58553e-05	9.44377e-07	1.15168e-06	1.34297e-06	2.28751e-06	1.9782e-06	1.31291e-06
T	P31	2.06813e-05	0	5.09664e-23	5.4514e-07	5.30794e-07	8.03364e-07	5.4514e-07	1.37719e-06	1.21039e-06	0	8.79213e-05	8.21676e-07	1.0329e-06	1.04724e-06	5.4514e-07	0	1.3485e-06	1.33416e-06	5.59485e-07	0	4.82146e-05	4.40415e-06	5.16448e-07	1.33416e-06	7.74672e-07	1.43458e-08	2.58224e-07	1.3485e-06	2.58224e-07	0	6.30065e-05	1.44658e-06	5.4514e-07	3.15607e-07	1.09028e-06	2.86916e-07	1.24808e-06	1.57804e-06	1.62259e-06	7.72988e-07	4.92999e-05	1.61232e-05	5.74751e-07	1.11897e-06	5.4514e-07	2.15187e-06	6.81739e-07	1.42709e-06
T	P31	6.7963e-05	1.28231e-05	2.48232e-06	1.63003e-06	2.09345e-06	7.44695e-07	7.86066e-07	2.27546e-06	2.1569e-06	0	0.000561659	1.24281e-05	3.15415e-06	4.13719e-08	1.53076e-06	8.27438e-08	2.39957e-06	2.44094e-06	8.6881e-07	0	0.000282822	1.82929e-05	0	1.48939e-06	3.02015e-06	0	1.57213e-06	0	3.14427e-06	0	0.000318876	1.73099e-05	1.65488e-06	1.48939e-06	8.6881e-07	0	0	7.44695e-07	7.86066e-07	3.10289e-06	0.000181145	7.85673e-05	4.01308e-06	7.44695e-07	1.57213e-06	4.79914e-06	7.86066e-07	0
T	P32	1.85914e-05	5.80181e-06	3.21811e-07	0	5.47108e-07	2.40285e-06	7.93799e-07	1.65196e-06	2.30556e-07	2.57784e-08	0.000115874	3.62607e-06	1.3087e-06	1.22288e-06	1.67341e-06	3.86173e-07	2.08104e-06	1.71632e-07	8.36707e-07	0	7.00673e-05	7.32021e-06	7.93799e-07	4.29081e-07	1.33015e-06	1.57572e-06	1.70675e-06	8.15253e-07	3.86173e-07	2.36902e-06	0.00022246	1.57554e-06	1.0597e-06	4.84988e-07	0	7.93799e-07	3.64719e-07	1.65196e-06	7.72345e-07	2.24208e-06	3.22713e-05	1.04007e-05	0	1.10599e-06	3.86173e-07	2.3814e-06	3.86173e-07	7.622e-23
T	P32	2.26756e-05	0	0	1.85976e-07	7.50127e-07	4.93188e-07	3.52428e-07	8.41911e-07	5.43257e-07	0	0.000120721	7.43965e-07	0	0	4.98381e-07	8.13433e-07	1.11602e-06	1.42929e-06	0	0	8.06878e-05	7.11818e-06	0	0	7.24435e-07	4.30745e-07	3.52428e-07	0	0	0	0.000208197	4.12341e-06	3.72007e-07	1.42929e-06	6.65697e-07	3.91586e-07	4.30745e-07	0	8.20411e-07	4.75509e-07	3.98207e-05	6.04992e-06	1.07454e-06	3.3517e-07	7.24435e-07	1.8013e-06	1.07686e-06	0
T	P32	3.79904e-05	0	3.8051e-07	0	9.513e-07	8.76828e-07	1.88601e-06	2.28306e-06	5.91388e-07	0	0.000127494	3.00772e-06	1.65439e-07	8.10653e-07	2.29961e-06	1.52204e-06	1.52204e-06	1.27388e-06	8.4374e-07	0	9.1428e-05	7.86206e-06	1.60476e-06	1.27388e-06	6.86462e-07	1.72895e-06	7.61021e-07	1.53859e-06	1.32351e-07	3.19223e-07	0.000150639	5.26616e-06	1.57167e-06	7.94109e-07	4.6323e-07	0	9.2646e-07	2.01836e-06	8.4374e-07	2.93665e-06	5.18162e-05	1.03889e-05	9.64473e-08	2.81625e-09	7.94109e-07	9.09916e-07	7.94109e-07	4.79774e-07
T	P32	2.94667e-05	0	4.99692e-07	7.19233e-07	1.93403e-06	6.47738e-07	1.10538e-06	1.55965e-06	1.39746e-06	0	7.45857e-05	1.51018e-07	1.99069e-06	5.38059e-07	1.43851e-06	1.48394e-06	3.02844e-07	2.30161e-06	0	0	7.14532e-05	1.08163e-05	5.60261e-07	5.60261e-07	1.39308e-06	1.12052e-06	5.45119e-07	8.78247e-07	2.7256e-07	1.68968e-07	0.000137889	4.21017e-06	3.88127e-07	8.53533e-07	0	6.83832e-07	3.63413e-07	1.98363e-06	1.09024e-06	1.18876e-06	4.01961e-05	1.07648e-05	1.47558e-06	1.02288e-06	2.18048e-06	8.63105e-07	5.75403e-07	8.17679e-07
T	P33	4.97752e-05	3.27126e-05	2.60733e-06	1.22219e-07	2.16439e-06	8.096e-07	7.74051e-07	3.78878e-06	6.10679e-06	0	0.000682449	3.12542e-05	3.0758e-06	2.91291e-06	4.52209e-06	2.07472e-06	9.40004e-07	2.28141e-06	5.49984e-06	2.41585e-05	0.000431473	4.54447e-05	0	3.911e-06	2.36289e-06	4.07395e-08	3.74804e-06	3.89373e-06	2.29868e-06	4.49937e-06	0.000299066	2.45712e-05	1.50736e-06	3.05546e-06	3.66656e-06	8.14791e-07	7.74051e-07	2.45675e-06	3.98009e-06	1.07145e-05	0.000260132	0.000129216	2.28141e-06	4.52209e-06	1.50736e-06	2.48511e-06	3.66656e-06	0
T	P34	8.61199e-05	2.06318e-05	4.72983e-06	1.01717e-06	1.93262e-06	9.30709e-06	3.76352e-06	3.9161e-06	7.02534e-06	9.3765e-06	0.000805795	3.00886e-05	4.72983e-06	4.67897e-06	3.9161e-06	2.94979e-06	3.34209e-06	7.38903e-06	8.64593e-06	3.12271e-05	0.000343411	2.81603e-05	4.67897e-06	3.76352e-06	4.07968e-06	6.80402e-06	4.88241e-06	5.79786e-06	5.52787e-06	4.99982e-06	0.00034137	1.61132e-05	5.03498e-06	2.84807e-06	4.06867e-06	5.59442e-06	6.17416e-06	7.45589e-06	6.20473e-06	5.79786e-06	0.000247522	0.000117336	3.78899e-06	1.70372e-06	3.93114e-06	4.10449e-06	3.71266e-06	3.86524e-06
T	P34	0.000203629	3.07229e-05	7.85822e-06	1.33772e-05	5.80073e-06	4.73529e-06	4.26176e-06	6.6294e-06	7.33969e-06	2.0125e-05	0.00114552	2.68173e-05	4.49852e-06	8.52352e-06	6.51102e-06	2.36764e-06	9.35219e-06	1.37323e-05	1.33772e-05	2.13751e-05	0.000586359	3.35422e-05	4.49852e-06	2.13088e-06	7.93161e-06	9.11543e-06	4.49852e-06	4.26176e-06	9.35219e-06	6.74778e-06	0.000545476	1.1311e-05	7.65937e-06	1.11279e-05	6.51102e-06	2.13088e-06	6.39264e-06	6.51102e-06	4.49852e-06	3.38962e-06	0.000456308	0.000185367	4.38014e-06	1.0199e-05	1.87598e-06	9.35219e-06	7.10293e-06	4.26176e-06
T	P34	0.000114255	4.56337e-05	8.72009e-06	6.78364e-06	6.60512e-06	3.74885e-06	1.28532e-05	7.31919e-06	0	4.64144e-06	0.000712846	7.28062e-05	0	9.6399e-06	0	2.54524e-05	7.93021e-06	7.4977e-06	6.78364e-06	9.63206e-05	0.000452159	5.17829e-05	9.99694e-06	0	6.4266e-06	0	1.05325e-05	1.0711e-05	3.57033e-06	4.99847e-06	0.000382343	6.73463e-06	1.47852e-05	1.56309e-05	9.92868e-06	6.78364e-06	6.78364e-06	6.96215e-06	0	2.71345e-05	0.000278226	0.000135844	0	6.78364e-06	4.46292e-06	3.2133e-06	6.4266e-06	6.78364e-06
T	P37	7.82638e-06	1.41164e-05	2.26473e-06	1.30179e-06	2.2463e-06	1.40917e-06	1.03171e-06	1.03171e-06	2.91899e-06	5.56631e-06	0.000113264	1.03858e-05	2.0131e-06	1.83695e-06	3.21747e-06	3.12379e-06	2.18829e-06	3.49135e-06	1.41422e-06	1.13362e-05	9.82096e-05	1.82127e-05	2.39055e-06	1.40917e-06	1.91244e-06	9.05894e-07	1.86212e-06	2.31506e-06	2.44088e-06	3.87521e-06	5.23383e-05	1.12001e-05	2.16408e-06	3.29304e-06	6.57666e-07	1.35884e-06	1.384e-06	4.64238e-06	2.02601e-06	4.28072e-06	7.12733e-05	2.78059e-05	2.99448e-06	3.63333e-06	3.38734e-06	3.34677e-06	2.16408e-06	2.08859e-06
T	P37	1.74558e-05	6.80575e-06	2.32768e-06	0	1.07431e-06	5.90872e-06	4.65535e-06	1.25336e-06	0	3.39575e-06	0.000151184	1.40576e-05	2.14862e-06	3.27992e-06	2.44975e-06	4.77472e-06	2.08894e-06	1.07431e-06	4.8344e-06	1.36635e-05	6.69473e-05	3.23114e-05	1.19368e-06	1.07431e-06	5.49093e-06	1.19368e-06	0	3.52136e-06	1.25336e-06	5.72966e-06	6.54691e-05	1.55818e-05	1.19368e-06	2.20831e-06	2.32768e-06	4.35693e-06	1.19368e-06	1.07431e-06	2.14862e-06	4.41992e-06	5.64578e-05	3.0976e-05	3.22294e-06	0	2.50673e-06	5.49093e-06	3.40199e-06	1.19368e-06
T	P37	5.76904e-06	1.04347e-05	4.92682e-07	5.09105e-06	1.87684e-06	2.33833e-06	2.02547e-06	1.04011e-06	2.1897e-06	3.23488e-06	7.79028e-05	4.08264e-06	1.58753e-06	4.92682e-07	2.13496e-06	9.85364e-07	1.04606e-06	1.58158e-06	4.65311e-06	2.79401e-06	6.56099e-05	1.42299e-05	1.56016e-06	1.47805e-06	1.06748e-06	1.53279e-06	1.9981e-06	1.64227e-06	2.73712e-06	4.65311e-06	5.34758e-05	8.09582e-06	2.38245e-06	3.03706e-06	4.92682e-07	5.47425e-07	2.13496e-06	1.53279e-06	3.12391e-06	3.22622e-06	4.15495e-05	2.93146e-05	1.50542e-06	2.45549e-06	1.15751e-06	2.60027e-06	9.85364e-07	3.01084e-06
T	P37	2.92569e-05	3.37788e-05	2.24238e-06	4.60933e-06	4.85849e-06	1.24577e-06	2.24238e-06	6.60256e-06	1.02022e-05	7.23852e-06	0.000157527	1.7067e-05	7.16315e-06	1.18348e-06	3.55043e-06	1.24577e-06	4.60933e-06	2.36695e-06	5.04535e-06	1.01159e-05	0.000109305	2.73927e-05	6.06283e-06	6.39482e-06	1.86865e-06	6.04196e-06	2.24238e-06	5.91739e-06	7.06023e-07	3.74568e-06	0.000140772	1.94357e-05	6.3534e-06	3.48814e-06	3.47567e-06	4.6841e-06	3.42586e-06	2.36695e-06	5.97968e-06	5.8551e-06	0.000123642	6.5683e-05	2.24238e-06	3.61272e-06	4.73391e-06	2.24238e-06	2.49153e-06	2.24238e-06
T	P37	1.12875e-05	8.40268e-06	4.49777e-07	1.84908e-06	8.99553e-07	9.74516e-07	4.99752e-07	8.99553e-07	3.84809e-06	1.87407e-06	2.17702e-05	5.67869e-06	1.69916e-06	8.27498e-07	1.77111e-06	2.19901e-06	2.25431e-06	2.09353e-06	1.87407e-06	2.71821e-06	3.62055e-05	9.63964e-06	4.49777e-07	5.2474e-07	1.16695e-06	1.23186e-06	2.49876e-06	1.50157e-07	8.24359e-07	0	1.50081e-05	4.64562e-06	1.42429e-06	4.99752e-07	3.49826e-06	1.49926e-06	9.99504e-07	8.99553e-07	5.6472e-06	2.45918e-06	2.57518e-05	1.48052e-05	9.24541e-07	1.44928e-06	1.52424e-06	1.87407e-06	1.50514e-06	6.35022e-07
T	P37	2.39215e-05	1.85198e-05	3.21644e-06	1.49055e-06	3.37334e-06	0	3.138e-06	1.80435e-06	0	1.01606e-05	0.00016793	7.67891e-06	2.9811e-06	0	4.62854e-06	3.37334e-06	1.569e-06	2.90265e-06	4.47164e-06	1.42957e-05	6.22752e-05	2.60807e-05	1.4121e-06	1.64745e-06	2.8242e-06	2.8242e-06	0	1.4121e-06	2.8242e-06	2.6673e-06	9.19883e-05	5.13261e-06	4.47164e-06	1.569e-06	7.21739e-06	7.76654e-06	0	1.4121e-06	8.78639e-06	1.16106e-05	4.3422e-05	3.89896e-05	1.49055e-06	1.4121e-06	2.36179e-06	6.2677e-06	1.4121e-06	1.569e-06
T	P38	2.39585e-05	1.99992e-05	2.93607e-06	1.85017e-06	1.34963e-06	2.51887e-06	4.95405e-07	2.73773e-06	3.00533e-06	0	1.70085e-05	9.20125e-06	2.55311e-06	1.35793e-06	1.74968e-06	2.34663e-06	2.68217e-06	3.14323e-06	4.48741e-06	2.73549e-06	0.000160632	1.41976e-05	1.55102e-06	3.4376e-06	3.72579e-06	2.44086e-06	1.59369e-06	1.17331e-06	2.54093e-06	1.51907e-06	0.000105009	1.93249e-06	2.05844e-06	2.88476e-06	2.81713e-06	7.4104e-07	3.33063e-06	1.75373e-06	1.05282e-05	2.89282e-06	9.52689e-05	3.69244e-05	8.23378e-07	0	2.09961e-06	5.99005e-06	5.37257e-06	1.23507e-06
T	P39	0.000153697	7.81972e-05	8.60627e-06	1.64203e-05	9.13023e-06	1.19613e-05	7.85625e-06	8.21013e-06	1.21736e-05	0	0.00056752	6.92699e-05	8.63479e-06	1.76044e-05	8.26031e-06	6.48034e-06	5.66216e-06	9.76723e-06	1.23152e-05	2.87355e-05	0.000579248	7.66424e-05	9.41334e-06	4.17584e-06	1.61372e-05	8.13936e-06	1.25983e-05	8.42246e-06	1.54294e-05	0	0.00088513	3.54404e-05	8.61807e-06	6.17433e-06	9.34257e-06	9.20101e-06	9.69645e-06	9.76723e-06	1.81715e-05	1.90572e-05	0.000652958	0.000190952	8.49324e-06	4.24662e-06	3.96351e-06	9.69645e-06	1.17893e-05	1.34781e-05
T	P39	0.000180335	5.55309e-05	6.02731e-06	4.4544e-06	4.36738e-06	1.29707e-05	7.22842e-06	4.2036e-06	9.00772e-06	1.46701e-06	0.000568821	5.02894e-05	1.17095e-05	4.03467e-06	3.0906e-06	5.91304e-06	9.1248e-06	8.08099e-06	1.5668e-05	1.05909e-05	0.000588581	0.000105914	1.01542e-05	4.74952e-06	2.34747e-06	1.28292e-05	4.69493e-06	4.08292e-06	9.23759e-06	0	0.000596365	4.70894e-05	8.99532e-06	7.7645e-06	8.62557e-06	7.47914e-06	7.7521e-06	1.2007e-05	1.52891e-05	9.8266e-06	0.000477979	0.000210593	1.42486e-05	3.71227e-06	2.94798e-06	6.66025e-06	5.73218e-06	8.57098e-06
T	P39	2.87842e-05	2.45642e-05	1.43061e-06	2.49525e-06	3.26046e-06	2.62833e-06	6.32129e-07	3.327e-06	1.23099e-06	2.05067e-05	0.000253569	1.5706e-05	1.19772e-06	1.46388e-06	5.13217e-06	4.84882e-06	2.76368e-06	2.17654e-06	4.24229e-06	7.7519e-06	0.000233013	3.04349e-05	1.23099e-06	5.98859e-07	1.92966e-06	2.06274e-06	1.89639e-06	3.327e-06	3.80001e-06	0	0.000259701	1.11974e-05	1.01591e-06	1.88106e-06	2.01152e-06	1.92966e-06	2.6616e-06	1.29753e-06	1.03137e-06	2.42871e-06	0.000187243	4.80418e-05	5.15684e-06	2.59506e-06	2.86122e-06	6.65399e-07	3.52661e-06	1.43061e-06
T	P39	9.31173e-05	3.84874e-05	2.90052e-06	3.63793e-06	5.77765e-06	5.03783e-06	8.06093e-06	7.08074e-06	4.77665e-06	0	0.000427544	2.54262e-05	5.2111e-06	6.58761e-06	2.8693e-06	4.70154e-06	3.05493e-06	3.87681e-06	1.02747e-05	3.88374e-06	0.000467789	4.88961e-05	4.81781e-06	9.34064e-07	8.02499e-06	4.51114e-06	6.1562e-06	5.88832e-06	5.02392e-06	0	0.000340302	1.42725e-05	4.67032e-06	1.86813e-06	7.77828e-06	2.99391e-06	5.94265e-06	5.89935e-06	5.99768e-06	3.49045e-06	0.000294396	0.000106465	2.75303e-06	7.62e-06	6.9809e-06	5.70271e-06	9.93058e-06	6.68593e-06
T	P41	1.7567e-05	4.86702e-06	2.88522e-06	2.5251e-06	2.59828e-06	2.60336e-06	1.73882e-06	1.6533e-06	1.61616e-06	0	4.34958e-05	0	3.45869e-06	4.45301e-06	3.0851e-06	2.56112e-06	3.69328e-06	2.04959e-06	3.96671e-06	3.88122e-06	4.17886e-05	4.26813e-06	2.2933e-06	3.63777e-06	2.32953e-06	2.5514e-06	2.27433e-06	3.79392e-06	5.07972e-07	0	2.63407e-05	1.67558e-06	1.9669e-06	1.67133e-06	4.05667e-06	3.64233e-06	2.79781e-06	2.9764e-06	4.8894e-06	2.9007e-06	3.09721e-05	1.23436e-05	2.44744e-06	2.16893e-06	2.41681e-06	2.81772e-06	2.20787e-06	1.77257e-06
T	P41	1.02993e-05	1.28046e-06	1.98653e-06	2.80608e-06	1.1776e-06	2.81138e-06	1.6497e-06	2.98858e-06	1.61556e-06	0	1.66807e-05	0	2.44182e-06	1.45433e-06	2.18181e-06	2.04322e-06	1.93879e-06	2.20667e-06	2.95991e-06	2.27563e-06	2.41145e-05	4.40505e-06	3.10524e-06	1.13574e-06	1.87981e-06	2.10228e-06	2.81272e-06	1.88333e-06	1.64439e-06	0	5.14202e-06	4.91223e-06	1.16518e-06	2.10462e-06	2.31905e-06	2.09115e-06	9.81265e-07	1.43462e-06	1.90431e-06	1.90876e-07	2.08043e-05	7.71008e-06	3.22936e-06	1.62956e-06	2.03693e-06	2.04488e-06	2.65092e-06	1.90829e-06
T	P41	2.63262e-05	3.06652e-06	3.01324e-06	2.59211e-06	1.95778e-06	1.99961e-06	2.01258e-06	2.91207e-06	1.81809e-06	0	3.32107e-05	0	3.09399e-06	2.04756e-06	3.29265e-06	2.2503e-06	2.97166e-06	3.5432e-06	2.08626e-06	1.11092e-06	4.69843e-05	1.05214e-05	4.45231e-06	2.72655e-06	4.26791e-06	3.40627e-06	4.63307e-06	2.35446e-06	1.10783e-06	0	2.36512e-05	3.34077e-06	3.56403e-06	2.62349e-06	2.25174e-06	2.61475e-06	2.83995e-06	1.78091e-06	2.74576e-06	1.12169e-06	2.95561e-05	1.56126e-05	1.15999e-06	3.04404e-06	2.56485e-06	1.04081e-06	2.11731e-06	3.4902e-06
T	P41	4.73258e-05	3.25751e-05	6.74113e-06	7.50547e-06	4.30798e-06	5.42367e-06	6.00501e-06	1.19884e-05	4.17879e-06	0	0.000405314	4.7847e-08	6.72398e-06	6.93527e-06	4.0486e-06	6.03659e-06	6.24114e-06	6.17297e-06	1.96478e-06	3.28064e-05	0.00028327	4.95533e-05	7.17777e-06	4.56602e-06	4.39966e-06	5.38927e-06	4.64442e-06	9.5587e-06	3.26031e-06	0	0.000380282	9.58593e-06	5.49252e-06	2.53207e-06	7.18945e-06	6.03659e-06	4.59511e-06	4.70941e-06	7.99735e-06	1.22489e-05	0.000335453	9.49765e-05	3.8955e-06	6.44314e-06	4.02426e-06	1.02902e-05	5.48573e-06	4.89077e-06
T	P41	2.72446e-05	1.47335e-05	5.55821e-06	3.19816e-06	3.54634e-06	3.98672e-06	6.25178e-06	3.11772e-06	3.76402e-06	0	0.000302449	0	2.20267e-06	3.79115e-06	3.65415e-06	4.28976e-06	3.791e-06	5.27425e-06	5.30674e-06	4.60673e-06	0.000150095	4.22401e-05	5.99416e-06	3.98989e-06	4.7169e-06	3.15397e-06	5.49857e-06	3.147e-06	2.78509e-06	0	0.000209726	3.7506e-06	4.04975e-06	5.97536e-06	5.31717e-06	3.76005e-06	3.82672e-06	4.8134e-06	6.21592e-06	4.40402e-06	0.000155143	7.04601e-05	2.3867e-06	3.70672e-06	3.58966e-06	4.41046e-06	4.81667e-06	4.88622e-06
T	P41	2.9228e-05	0	2.78229e-06	2.27991e-06	1.3234e-06	1.91945e-06	1.68836e-06	2.22542e-06	2.31619e-06	0	9.53355e-05	2.69849e-07	1.53745e-06	2.74949e-06	1.91174e-06	2.37049e-06	3.91976e-06	4.76553e-06	1.95895e-06	4.79628e-06	7.74633e-05	1.48755e-05	1.85586e-06	2.3117e-06	4.54812e-06	4.1315e-06	3.13281e-06	2.98117e-06	2.82495e-06	0	7.89372e-05	1.11665e-05	2.29674e-06	2.90992e-06	3.02517e-06	2.24205e-06	2.92928e-06	1.50915e-06	2.41111e-06	9.277e-07	6.04187e-05	2.6168e-05	2.45354e-06	2.29943e-06	2.25161e-06	4.60131e-06	4.19422e-06	3.339e-06
T	P41	5.55969e-05	6.53911e-06	5.37926e-06	2.00751e-06	3.68754e-06	4.92464e-06	4.58587e-06	4.14422e-06	5.72248e-06	0	0.000372091	5.12284e-06	2.701e-06	4.54737e-06	5.83664e-06	5.32562e-06	4.65395e-06	7.44273e-06	3.6986e-06	7.21576e-06	0.00016289	2.834e-05	5.01404e-06	4.36259e-06	1.9575e-06	3.74388e-06	5.93139e-06	3.58308e-06	4.62364e-06	0	0.000202096	1.41316e-05	2.41657e-06	4.68395e-06	7.2523e-06	2.84683e-06	5.47853e-06	3.82582e-06	4.34821e-06	1.36557e-06	0.000108427	6.79753e-05	3.8917e-06	5.03824e-06	3.90658e-06	3.37433e-06	3.93434e-06	5.01662e-06
T	P41	6.63949e-05	0	3.3954e-06	3.76996e-06	7.84522e-06	5.31136e-06	7.51343e-06	5.56618e-06	4.32299e-06	0	0.000274964	5.41916e-06	4.66522e-06	1.02231e-05	7.07502e-06	4.8286e-06	4.88828e-06	5.0666e-06	1.00101e-05	8.44433e-07	0.000133307	2.62205e-05	6.26336e-06	2.77911e-06	9.85172e-06	6.73844e-06	6.05121e-06	5.67641e-06	3.83226e-06	0	0.000154452	1.34318e-05	4.46846e-06	7.28324e-06	5.18975e-06	7.09852e-06	1.46017e-06	4.75221e-06	7.24746e-06	3.81974e-07	0.000124729	7.30736e-05	2.67404e-06	7.85126e-06	5.39578e-06	2.94514e-06	5.81295e-06	4.33942e-06
T	P41	4.61229e-05	1.09916e-06	2.55707e-06	2.14874e-06	4.73451e-06	2.50079e-06	2.86499e-06	2.34298e-06	4.0839e-06	0	0.000120397	0	2.48258e-06	5.47275e-06	3.93955e-06	4.25782e-06	3.34337e-06	5.27185e-06	2.73472e-06	2.22158e-06	9.54478e-05	1.47321e-05	4.26711e-06	4.05752e-06	3.69874e-06	5.39226e-06	2.66419e-06	3.83617e-06	4.51599e-06	0	0.000122454	4.0755e-06	4.51769e-06	3.67405e-06	2.5797e-06	2.53398e-06	4.84567e-06	2.66601e-06	4.55791e-06	0	4.94143e-05	4.24787e-05	3.39036e-06	4.43908e-06	3.16399e-06	5.66457e-06	3.79679e-06	5.49005e-06
T	P41	1.81171e-05	2.59572e-06	1.6087e-06	2.48508e-06	1.7246e-06	1.51012e-06	2.29515e-06	1.66224e-06	2.53102e-06	0	4.36887e-05	0	2.03768e-06	1.76722e-06	2.79944e-06	2.72967e-06	1.83749e-06	2.60377e-06	2.79073e-06	1.83034e-06	4.07771e-05	7.52903e-06	3.88965e-06	3.12187e-06	2.65233e-06	2.09944e-06	2.46355e-06	1.37745e-06	1.31221e-06	0	3.39656e-05	4.74586e-06	1.26102e-06	1.89592e-06	2.31269e-06	1.78181e-06	2.28077e-06	1.03129e-06	1.78127e-06	0	2.26826e-05	1.21248e-05	3.2486e-06	2.1704e-06	1.53888e-06	1.72309e-06	1.61148e-06	2.6357e-06
T	P41	0.000102039	2.07172e-05	5.82561e-06	5.868e-06	3.91967e-06	5.65778e-06	5.21054e-06	5.74173e-06	3.34012e-06	0	0.000373152	1.66851e-05	6.8805e-06	3.59011e-06	6.77748e-06	6.52497e-06	5.78512e-06	6.0752e-06	5.42044e-06	9.58109e-06	0.000163661	4.25561e-05	6.95375e-06	8.60309e-06	7.4759e-06	2.39952e-06	6.59301e-06	5.69708e-06	3.59494e-06	0	0.000184287	1.30426e-05	3.94024e-06	4.50865e-06	5.72375e-06	6.30642e-06	6.00174e-06	4.35435e-06	3.97023e-06	4.8152e-06	0.000128593	0.000123364	4.4109e-06	6.99044e-06	4.97019e-06	5.29226e-06	5.34142e-06	4.34298e-06
T	P41	2.96924e-05	1.58582e-06	2.6716e-06	2.70687e-06	2.33628e-06	2.52223e-06	2.30281e-06	1.70346e-06	3.24317e-06	0	6.48458e-05	0	2.53603e-06	2.65555e-06	2.96446e-06	3.12917e-06	2.41144e-06	3.35741e-06	2.62693e-06	2.28385e-06	3.92055e-05	1.06213e-05	3.58868e-06	3.35998e-06	3.30225e-06	1.77201e-06	1.97208e-06	1.79011e-06	3.06655e-06	0	2.93484e-05	3.67701e-06	3.16185e-06	2.64241e-06	2.41584e-06	1.87363e-06	1.85359e-06	1.70683e-06	3.59287e-06	1.31905e-06	3.40591e-05	1.40579e-05	2.46298e-06	2.59176e-06	3.05642e-06	4.07257e-06	2.31786e-06	3.23546e-06
T	P41	3.21636e-05	4.34905e-05	5.94064e-06	6.47381e-06	8.65409e-06	4.87516e-06	4.08049e-06	4.82981e-06	8.12961e-06	0	0.000519454	2.80532e-05	5.88049e-06	5.17564e-06	8.97651e-06	6.82034e-06	6.04588e-06	5.73374e-06	3.82108e-06	1.71746e-05	0.000274423	3.77379e-05	4.81702e-06	8.025e-06	3.78349e-06	3.09171e-06	6.16629e-06	5.91528e-06	4.85158e-06	0	0.00024673	7.25065e-06	4.5388e-06	4.945e-06	7.00346e-06	4.06369e-06	7.71673e-06	2.29086e-06	1.02996e-05	1.0585e-05	0.000198283	0.000103223	6.68827e-06	3.84099e-06	4.91e-06	4.90898e-06	6.04154e-06	6.53021e-06
T	P41	5.69259e-05	1.50719e-05	6.31614e-06	5.03545e-06	5.53634e-06	2.58726e-06	4.91161e-06	4.55775e-06	2.83341e-06	0	0.000275138	9.48679e-06	7.29489e-06	2.68973e-06	5.45964e-06	4.02618e-06	4.73952e-06	6.05812e-06	5.57867e-06	6.61322e-06	0.000132943	2.62688e-05	6.4637e-06	1.6897e-06	6.19153e-06	4.62638e-06	1.43766e-06	4.03926e-06	2.53371e-06	0	0.000127932	1.34121e-05	3.28829e-06	4.89221e-06	6.15889e-06	5.38417e-06	5.70748e-06	4.01714e-06	5.16627e-06	0	8.41894e-05	7.24004e-05	2.54178e-06	4.53818e-06	5.39427e-06	2.40264e-06	4.00234e-06	2.37565e-06
T	P41	3.29789e-05	7.18286e-06	1.73936e-06	4.7842e-06	4.05754e-06	2.60992e-06	2.91719e-06	3.22784e-06	2.55668e-06	0	0.00014364	4.60223e-06	4.97982e-06	4.4219e-06	7.77218e-07	3.64664e-06	1.75095e-06	4.56871e-06	6.52839e-06	4.23244e-06	7.19593e-05	1.93943e-05	4.3215e-06	2.80055e-06	3.4217e-06	5.67922e-06	3.96262e-06	3.44648e-06	2.44123e-06	0	7.73521e-05	1.50209e-05	4.36579e-06	2.11457e-06	3.6485e-06	2.51939e-06	2.69062e-06	2.78024e-06	5.3605e-06	5.29099e-07	5.66576e-05	3.50052e-05	2.96944e-06	2.52271e-06	2.01186e-06	4.56983e-06	3.66893e-06	5.16589e-06
T	P41	9.58547e-05	5.79793e-06	7.25879e-06	2.54378e-06	5.63526e-06	6.66201e-06	4.87136e-06	6.73893e-06	3.34056e-06	1.14857e-06	0.000322906	5.10817e-06	7.6165e-06	5.91619e-06	6.04008e-06	4.9263e-06	3.98584e-06	6.41848e-06	5.89643e-06	7.07438e-06	0.000171891	1.70487e-05	5.60379e-06	4.49091e-06	5.24539e-06	7.2838e-06	2.13979e-06	2.34181e-06	3.32268e-06	0	0.000158663	1.88004e-05	6.63301e-06	4.15244e-06	4.77593e-06	5.43965e-06	6.33147e-06	6.71337e-06	5.69327e-06	3.32809e-06	0.000143486	7.36862e-05	7.07832e-06	3.22614e-06	6.59064e-06	3.71256e-06	5.60684e-06	3.88857e-06
T	P42	0.000202483	0.000192529	6.34187e-06	3.04609e-06	4.01984e-06	4.20077e-06	7.01604e-06	6.72269e-06	5.28243e-06	0	0.000661679	5.0546e-05	3.18342e-06	5.98607e-06	6.74135e-06	7.56139e-06	7.53799e-06	7.16608e-06	1.24275e-05	2.57447e-06	0.000636771	2.50648e-05	6.84994e-06	4.39814e-06	6.89116e-06	5.59283e-06	3.14597e-06	4.88124e-06	4.98111e-06	0	0.000493476	3.0135e-05	5.97179e-06	4.82717e-06	4.95355e-06	4.28201e-06	6.01231e-06	5.79754e-06	1.10608e-05	5.98531e-06	0.000390263	0.0002339	4.71895e-06	4.62532e-06	7.79393e-06	6.16941e-06	7.7722e-06	8.73164e-06
T	P42	7.82577e-05	2.82214e-05	4.02087e-06	4.26304e-06	4.00672e-06	2.78921e-06	5.98111e-06	4.38939e-06	3.7532e-06	0	0.000146655	4.58507e-06	2.00545e-06	5.22941e-06	2.93556e-06	2.16531e-06	4.0368e-06	4.46715e-06	7.76923e-06	7.82625e-07	0.000167457	5.96704e-07	1.67437e-06	4.83513e-06	3.99159e-06	4.71416e-06	2.41819e-06	4.04638e-06	4.93872e-06	0	0.000101942	9.87275e-06	4.50378e-06	2.35604e-06	2.97878e-06	2.40314e-06	2.25108e-06	4.89871e-06	7.19798e-06	2.97804e-06	0.000162314	5.8572e-05	3.32372e-06	2.89195e-06	4.50496e-06	3.45109e-06	2.59476e-06	3.58117e-06
T	P42	0.000207468	8.21683e-05	7.52535e-06	6.45482e-06	6.2176e-06	4.93261e-06	4.81623e-06	2.70053e-06	3.02402e-06	0	0.000500657	2.69618e-05	5.17744e-06	7.65215e-06	5.04161e-06	8.03334e-06	5.54714e-06	7.37526e-06	9.19953e-06	5.36774e-06	0.000415131	1.11196e-05	5.22044e-06	5.43966e-06	6.43152e-06	9.80183e-06	6.67391e-06	2.62578e-06	4.51256e-06	0	0.000332266	3.47594e-05	6.0581e-06	3.42296e-06	7.34474e-06	5.03984e-06	5.53114e-06	4.60014e-06	1.45003e-05	7.44033e-06	0.000377282	0.000202505	4.5069e-06	6.38981e-06	5.34881e-06	4.31596e-06	5.91916e-06	4.3174e-06
T	P42	0.000111032	8.25589e-05	3.34204e-06	4.61386e-06	3.58538e-06	4.62996e-06	3.45804e-06	3.96869e-06	3.59606e-06	0	0.000332186	2.28766e-05	4.84587e-06	4.15119e-06	6.85608e-06	4.92781e-06	6.44186e-06	4.79398e-06	7.88054e-06	9.80422e-06	0.000411062	9.01899e-06	5.6277e-06	4.21363e-06	4.38785e-06	3.51092e-06	3.44232e-06	3.72059e-06	2.10707e-06	0	0.000282513	1.11985e-05	4.90569e-06	5.40673e-06	5.19513e-06	3.86236e-06	5.79055e-06	4.82791e-06	1.1411e-05	0	0.000283214	0.000136193	3.36717e-06	7.35682e-06	3.57423e-06	4.77024e-06	4.31669e-06	4.22484e-06
T	P43	7.81234e-05	3.80922e-05	3.32692e-06	4.86635e-06	4.45931e-06	3.54941e-06	2.31486e-06	3.82878e-06	1.90971e-06	0	0.000195762	5.25477e-06	4.51256e-06	3.30223e-06	4.70017e-06	6.40507e-06	4.758e-06	3.86584e-06	2.28159e-05	6.43015e-06	0.000251819	1.37555e-05	3.85015e-06	2.84549e-06	3.68376e-06	4.48849e-06	5.08176e-06	4.2932e-06	5.37845e-06	0	0.000136073	2.18999e-06	2.47762e-06	3.91124e-06	3.87643e-06	8.11216e-07	2.84549e-06	3.19494e-06	2.17281e-05	1.25099e-06	0.000214314	8.59235e-05	4.55605e-06	5.02873e-06	3.11088e-06	3.80247e-06	4.49233e-06	2.7777e-06
T	P48	1.44729e-05	6.28328e-06	1.7767e-06	1.98299e-06	2.137e-06	1.50838e-06	1.53029e-06	2.24357e-06	2.98278e-06	2.64319e-07	4.11055e-05	2.2695e-07	2.61965e-06	9.35475e-07	2.01034e-06	2.26972e-06	1.93015e-06	1.49139e-06	2.48093e-06	6.70438e-07	0.000107374	4.41534e-06	2.33435e-07	1.06342e-06	1.67295e-06	9.33738e-07	1.96299e-06	2.97804e-06	1.83061e-06	0	5.38031e-05	4.92806e-07	2.59372e-07	2.48243e-06	1.01908e-06	1.91935e-06	2.73774e-06	1.38627e-06	1.19311e-06	3.86758e-06	7.88331e-05	1.42525e-05	1.58217e-06	1.8156e-06	2.56778e-06	1.50436e-06	1.75076e-06	8.45435e-07
T	P49	9.69939e-05	1.91451e-05	3.14936e-06	3.59502e-06	3.17737e-06	3.92191e-06	1.78391e-06	3.78991e-06	3.4749e-06	0	0.000320957	1.90499e-05	4.67933e-06	3.52326e-06	3.85356e-06	4.88118e-06	4.64894e-06	5.42034e-06	6.61115e-06	2.50482e-06	0.000256071	2.44682e-05	3.57832e-06	2.25401e-06	4.2787e-06	5.8721e-06	3.70676e-06	3.22965e-06	2.70368e-06	0	0.000253755	1.10652e-05	1.19277e-06	2.25453e-06	4.01267e-06	4.83473e-06	4.55229e-06	3.81545e-06	3.68841e-06	4.58807e-06	0.000229498	8.29801e-05	2.82595e-06	3.55996e-06	4.38339e-06	5.25052e-06	5.02971e-06	2.89763e-06
T	P50	1.02067e-05	4.52611e-06	1.4922e-06	1.3337e-06	1.90052e-06	1.85318e-06	2.35212e-06	2.33815e-06	1.86718e-06	0	3.25313e-05	7.64197e-07	3.23689e-06	1.37119e-06	2.0214e-06	1.22533e-06	2.01722e-06	2.21727e-06	3.07476e-06	1.42647e-06	2.80785e-05	3.03187e-06	1.77355e-06	1.39205e-06	1.40038e-06	1.59668e-06	1.09572e-06	2.37565e-06	1.97554e-06	0	2.34589e-05	1.02865e-06	1.18862e-06	1.76977e-06	1.70067e-06	2.09774e-06	1.51536e-06	1.72831e-06	2.02689e-06	3.47395e-07	1.40999e-05	7.60207e-06	7.81951e-07	1.44976e-06	1.90986e-06	2.35187e-06	1.65045e-06	8.73755e-07
T	P50	2.28929e-05	8.22417e-06	1.38282e-06	2.4976e-06	1.42486e-06	2.13264e-06	2.86017e-06	1.54517e-06	2.60778e-06	1.33874e-06	6.74962e-05	2.0578e-06	1.56678e-06	2.32652e-06	1.98989e-06	1.94221e-06	2.08815e-06	2.71755e-06	3.68811e-06	2.89959e-06	4.01343e-05	2.91166e-06	3.10067e-06	9.05528e-07	1.75073e-06	6.33415e-07	1.57729e-06	2.49904e-06	2.31401e-06	0	6.34915e-05	3.04958e-06	1.8769e-06	1.61709e-06	1.6571e-06	2.30684e-06	1.22596e-06	2.41429e-06	2.78584e-06	8.73301e-07	3.57498e-05	8.64304e-06	2.85547e-06	1.57843e-06	1.3128e-06	1.12891e-06	2.01262e-06	1.57843e-06
T	P50	3.08608e-05	1.39062e-05	1.73605e-06	1.9764e-06	2.02963e-06	1.78029e-06	2.5429e-06	3.40538e-06	1.38803e-06	0	0.000120677	2.70238e-06	2.66925e-06	2.55831e-06	3.17537e-06	2.91163e-06	2.30879e-06	3.01774e-06	4.37547e-06	6.20219e-07	0.00011819	6.28792e-06	3.6047e-06	1.80007e-06	2.19735e-06	3.19867e-06	1.39095e-06	3.02135e-06	2.56948e-06	6.98581e-07	8.80592e-05	6.1446e-06	2.37043e-06	1.59897e-06	2.26823e-06	1.9847e-06	3.26196e-06	2.41747e-06	2.91503e-06	1.30398e-06	7.74239e-05	2.53758e-05	1.23158e-06	1.92268e-06	1.78977e-06	2.13106e-06	1.65228e-06	1.57713e-06
T	P60	7.24032e-05	2.49999e-05	4.39793e-06	3.8173e-06	4.10188e-06	2.54399e-06	2.14239e-06	1.8656e-06	2.08336e-06	1.22363e-08	0.000141808	0	2.98176e-06	4.7511e-06	4.65372e-06	2.61893e-06	3.50489e-06	3.65506e-06	5.28487e-06	4.70349e-06	0.000131837	7.41712e-06	1.99389e-06	4.08577e-06	4.47708e-06	3.18712e-06	1.46263e-06	4.38471e-06	3.74269e-06	0	0.000104746	1.18041e-05	2.93366e-06	5.45586e-06	3.78046e-06	2.48265e-06	1.98214e-06	2.05196e-06	8.44453e-06	0	0.000118955	5.54564e-05	3.5975e-06	2.75075e-06	5.2879e-06	5.11008e-06	3.6665e-06	3.86346e-06
T	P60	7.62719e-05	2.58025e-05	5.11295e-06	4.51042e-06	4.47598e-06	4.40122e-06	4.7012e-06	6.99285e-06	5.53122e-06	0	0.000199422	0	2.4358e-06	4.3174e-06	6.03292e-06	4.95178e-06	5.61783e-06	3.30144e-06	1.01841e-05	6.21367e-06	0.000163925	1.26529e-05	4.34795e-06	3.68407e-06	3.11501e-06	3.89691e-06	2.97673e-06	2.79266e-06	2.27299e-06	1.11572e-06	0.000192757	2.20069e-05	4.45515e-06	4.75926e-06	5.93101e-06	5.62199e-06	2.24947e-06	3.65247e-06	8.04908e-06	0	0.000197748	6.95557e-05	3.86902e-06	5.14033e-06	5.01565e-06	3.39691e-06	3.4029e-06	3.88757e-06
T	P60	8.02302e-05	4.13923e-05	5.47113e-06	4.14908e-06	4.53642e-06	4.65707e-06	2.76086e-06	5.27047e-06	3.44337e-06	0	0.000195057	0	7.20725e-06	6.64851e-06	6.27002e-06	5.68505e-06	6.41696e-06	6.15835e-06	4.7183e-06	1.03021e-05	0.000290027	5.72456e-06	3.64906e-06	4.15583e-06	3.71357e-06	4.54446e-06	4.24071e-06	4.95148e-06	4.3619e-06	0	0.000235574	6.87276e-06	5.43386e-06	4.0039e-06	4.23627e-06	4.79038e-06	3.76259e-06	4.50863e-06	5.98801e-06	0	0.000313258	9.55036e-05	5.32866e-06	5.77143e-06	5.46069e-06	3.63745e-06	6.8102e-06	4.61822e-06
T	P60	5.57553e-05	3.46727e-05	2.16739e-06	2.98474e-06	2.32122e-06	3.22054e-06	1.93487e-06	3.40963e-06	2.75883e-06	0	0.000155436	0	2.75376e-06	2.4052e-06	2.51731e-06	4.53678e-06	3.59883e-06	4.37803e-06	4.1979e-06	2.24927e-06	0.000202729	1.10426e-05	1.73699e-06	1.80315e-06	2.56598e-06	2.76134e-06	1.71766e-06	2.33581e-06	2.16791e-06	0	0.000144366	1.32276e-05	3.4409e-06	3.58308e-06	3.05002e-06	4.33038e-06	3.07156e-06	2.61757e-06	3.99061e-06	0	0.000183944	5.9395e-05	2.39538e-06	2.83536e-06	2.16266e-06	3.22122e-06	2.0722e-06	2.06741e-06
T	P60	0.00010327	6.35325e-05	5.52621e-06	4.51271e-06	5.42746e-06	2.97421e-06	1.85251e-06	6.34265e-06	2.8327e-06	0	0.00036666	2.97884e-06	6.12077e-06	5.26106e-06	4.35583e-06	6.04788e-06	5.54271e-06	4.79402e-06	5.92091e-06	5.15585e-06	0.000393207	7.97182e-06	4.10421e-06	4.91634e-06	4.4525e-07	3.16402e-06	2.62107e-06	4.11728e-06	3.73205e-06	0	0.000289058	1.77841e-05	4.81653e-06	3.91909e-06	2.80258e-06	3.28189e-06	5.22574e-06	4.95566e-06	3.86804e-06	0	0.000288318	0.000104986	4.52183e-06	3.05124e-06	5.47776e-06	5.17047e-06	4.17186e-06	2.88991e-06
T	P63	4.01714e-05	2.11799e-05	2.30278e-06	5.44272e-06	4.38048e-06	8.13757e-06	3.84861e-06	4.87677e-06	4.61879e-06	0	0.00015002	0	3.22888e-06	3.80235e-06	5.40745e-06	5.05213e-06	4.26362e-06	4.45062e-06	4.21999e-06	3.93325e-06	0.000134007	1.31098e-05	5.39512e-06	3.61535e-06	4.74982e-06	3.30368e-06	4.12464e-06	3.77019e-06	3.59949e-06	0	0.000125595	9.65135e-07	3.04819e-06	3.76089e-06	3.84337e-06	4.05169e-06	2.33128e-06	3.54678e-06	6.49949e-06	0	0.000177169	5.04296e-05	6.21466e-06	3.34622e-06	3.49802e-06	6.38196e-06	5.48591e-06	2.3442e-06
T	P63	3.83342e-05	4.69506e-05	1.26592e-05	9.62641e-06	8.48862e-06	1.18009e-05	6.5612e-06	1.06447e-05	6.03745e-06	0	0.000475209	0	6.5446e-06	4.88348e-06	7.00265e-06	7.70182e-06	8.81842e-06	7.32576e-06	3.97328e-06	3.91738e-05	0.000226168	1.80516e-05	1.07045e-05	9.76449e-06	7.22393e-06	5.27215e-06	7.64263e-06	4.31389e-06	7.98887e-06	0	0.000281589	9.36789e-06	8.033e-06	5.83815e-06	5.41788e-06	1.01175e-05	8.79299e-06	8.84961e-06	4.9039e-06	1.27199e-05	0.000262509	8.18623e-05	7.9772e-06	9.14713e-06	9.30702e-06	8.57657e-06	8.07088e-06	6.38081e-06
T	P63	3.65717e-05	3.02763e-05	4.11e-06	5.55418e-06	3.30392e-06	5.33024e-06	3.15242e-06	4.38272e-06	5.10719e-06	0	0.000296834	0	3.36338e-06	2.53454e-06	5.84721e-06	5.91235e-06	5.69407e-06	3.72862e-06	7.30298e-06	6.52542e-06	0.000261959	1.978e-05	4.02636e-06	7.59922e-06	3.90833e-06	2.3332e-06	6.83453e-06	4.2106e-06	2.99482e-06	0	0.000178846	7.23863e-07	3.51686e-06	3.59928e-06	3.74749e-06	5.37387e-06	3.76928e-06	2.46126e-06	6.65593e-06	5.39266e-06	0.000235796	5.88909e-05	4.24496e-06	5.15217e-06	4.76558e-06	3.2842e-06	2.98036e-06	5.27601e-06
T	P63	6.21467e-05	2.14738e-05	4.88265e-06	8.21773e-06	6.74919e-06	7.55423e-06	7.84262e-06	5.22072e-06	5.0931e-06	0	0.000319575	0	6.14043e-06	3.4456e-06	4.87344e-06	8.34375e-06	6.06564e-06	4.55905e-06	1.31843e-05	6.79494e-06	0.00019368	8.21994e-06	6.53066e-06	6.92016e-06	7.26308e-06	7.07954e-06	8.84487e-06	5.99905e-06	3.28185e-06	0	0.00019166	8.54009e-07	5.2474e-06	4.6604e-06	5.70988e-06	4.47146e-06	3.80935e-06	5.36733e-06	1.35347e-05	0	0.000225524	5.40725e-05	5.35413e-06	5.13178e-06	4.90943e-06	5.52051e-06	5.61465e-06	4.94501e-06
T	P63	3.22538e-05	2.15098e-05	6.37465e-06	3.25503e-06	6.12588e-06	4.61111e-06	3.64723e-06	5.52745e-06	2.78423e-06	0	0.000308675	4.80017e-06	8.23663e-06	4.06048e-06	2.37788e-06	5.19252e-06	1.64484e-06	4.3329e-06	6.84376e-06	7.8388e-06	0.000209843	1.63096e-05	4.04306e-06	5.19543e-06	4.3673e-06	5.68756e-06	2.88375e-06	2.35682e-06	2.58447e-06	0	0.000172439	3.49442e-06	4.07624e-06	6.16444e-06	4.48638e-06	4.42203e-06	4.08179e-06	5.50007e-06	8.45437e-06	0	0.0002375	6.27534e-05	1.61755e-06	5.23222e-06	4.51507e-06	2.52539e-06	5.01844e-06	3.49689e-06
T	P63	5.5148e-05	3.52242e-05	4.34035e-06	2.96604e-06	2.95802e-06	4.40511e-06	6.14441e-06	3.27586e-06	5.32096e-06	0	0.000532158	0	3.93558e-06	3.36641e-06	6.73208e-06	5.42654e-06	5.63995e-06	3.98659e-06	6.27073e-06	9.36353e-06	0.000270506	2.10967e-05	6.05077e-06	3.67666e-06	3.92263e-06	4.02709e-06	6.94883e-06	7.55463e-06	5.41531e-06	0	0.000270417	4.92541e-06	3.90194e-06	2.15614e-06	5.43368e-06	5.82054e-06	5.17002e-06	5.33268e-06	8.54721e-06	4.89722e-07	0.000311053	8.47943e-05	3.69071e-06	4.7827e-06	4.49166e-06	3.37383e-06	3.29214e-06	3.24105e-06
T	P64	6.41559e-06	7.27844e-06	3.8289e-06	2.23904e-06	4.24192e-06	3.59545e-06	1.81317e-06	2.44247e-06	2.22943e-06	8.40003e-07	0	0	2.67814e-06	3.40502e-06	3.2251e-06	3.09447e-06	3.78815e-06	3.0755e-06	2.31695e-06	2.45515e-06	2.48458e-05	2.36877e-06	2.38867e-06	2.96014e-06	1.51234e-06	3.19377e-06	1.9728e-06	3.91222e-06	2.97005e-06	0	2.22099e-05	6.75534e-07	2.79777e-06	2.69442e-06	2.75398e-06	2.65714e-06	3.1135e-06	1.3256e-06	1.59456e-06	3.74306e-06	7.18983e-05	9.14862e-06	2.09813e-06	2.56376e-06	3.99705e-06	2.00649e-06	3.07741e-06	1.82966e-06
T	P64	3.29708e-06	1.37732e-05	3.26093e-06	3.6208e-06	4.38933e-06	4.18867e-06	5.32284e-06	3.72553e-06	2.03155e-06	0	4.62313e-05	0	6.46204e-06	4.73857e-06	5.99457e-06	4.00056e-06	4.15732e-06	6.29555e-06	3.95521e-06	7.71291e-06	6.1606e-05	1.25668e-06	3.16013e-06	5.54328e-06	4.20971e-06	5.35788e-06	3.82612e-06	4.57117e-06	5.92163e-06	0	5.06392e-05	1.61778e-06	3.09761e-06	1.95639e-06	3.60662e-06	3.05262e-06	4.65632e-06	3.40088e-06	2.52385e-06	9.91224e-06	8.7804e-05	1.85919e-05	4.06326e-06	5.1323e-06	3.79728e-06	4.46414e-06	4.64807e-06	2.68856e-06
T	P65	7.93708e-05	2.46474e-05	9.09717e-06	7.09785e-06	1.18298e-05	8.88569e-06	8.88491e-06	7.02129e-06	3.02068e-06	0	0.00024432	0	7.4065e-06	6.42599e-06	6.19843e-06	5.97836e-06	4.8099e-06	7.23324e-06	6.80246e-06	2.00788e-05	0.000180072	1.55232e-05	4.30206e-06	7.4812e-06	1.20039e-05	7.09093e-06	7.49715e-06	7.78613e-06	7.70103e-06	0	0.000247053	2.15103e-05	6.14425e-06	5.46353e-06	8.18494e-06	7.13578e-06	5.04977e-06	8.33862e-06	1.28113e-05	1.6918e-05	0.000382531	9.38542e-05	5.27733e-06	4.55671e-06	6.35556e-06	2.76329e-06	5.48255e-06	5.29713e-06
T	P65	3.13351e-05	1.92256e-05	2.07114e-06	2.62832e-06	2.19159e-06	4.62372e-06	2.85274e-06	4.0413e-06	3.08869e-06	0	6.5096e-05	0	5.50341e-06	4.23136e-06	4.48255e-06	3.83265e-06	2.91548e-06	2.81827e-06	4.24233e-06	3.01921e-07	7.74115e-05	5.39652e-06	5.53923e-06	2.16352e-06	2.69536e-06	2.78287e-06	6.49663e-06	3.63326e-06	1.83364e-06	0	8.72582e-05	5.74174e-06	2.20815e-06	3.42918e-06	1.69857e-06	3.96004e-06	3.77241e-06	4.08094e-06	1.66759e-06	6.08494e-06	0.00020574	2.54936e-05	2.85713e-06	3.18668e-06	5.08747e-06	3.82586e-06	3.97683e-06	2.48623e-06
T	P65	2.89835e-05	1.18681e-05	3.93783e-06	3.33746e-06	2.78241e-06	2.64011e-06	5.22815e-06	3.4391e-06	2.95459e-06	0	4.84643e-05	0	4.79137e-06	2.39978e-06	4.36416e-06	2.81585e-06	2.81585e-06	4.8297e-06	3.1119e-06	2.23393e-06	4.23349e-05	7.82473e-06	3.43277e-06	2.406e-06	2.09145e-06	3.48372e-06	3.16429e-06	3.7181e-06	2.44139e-06	0	5.34982e-05	1.63938e-06	2.73329e-06	2.47972e-06	3.18654e-06	5.96176e-06	3.50044e-06	2.32686e-06	3.06058e-06	4.99602e-06	8.09242e-05	3.06146e-05	1.96962e-06	4.48051e-06	5.19646e-06	2.6597e-06	5.44489e-06	4.84339e-06
T	P65	2.0737e-05	4.57646e-06	2.61011e-06	1.63568e-06	3.32874e-06	2.97402e-06	2.94191e-06	1.98525e-06	2.34784e-06	0	2.44098e-05	0	3.25639e-06	4.62085e-06	1.54241e-06	1.67513e-06	3.41124e-06	1.81247e-06	3.29436e-06	7.29313e-07	2.68379e-05	5.9871e-06	2.72036e-06	1.37365e-06	1.92878e-06	4.25005e-06	3.45889e-06	3.99515e-06	1.18882e-06	0	3.02764e-05	4.10533e-06	2.54317e-06	3.18835e-06	2.65063e-06	1.61336e-06	2.33247e-06	1.92142e-06	1.66078e-06	5.98494e-06	0.000111746	1.36862e-05	2.04119e-06	3.53495e-06	2.70081e-06	2.18276e-06	2.85137e-06	2.6079e-06
T	P65	4.95103e-05	1.08169e-05	3.56794e-06	4.57069e-06	4.38013e-06	3.12896e-06	3.53573e-06	4.88675e-06	5.38739e-06	0	9.09401e-05	0	3.99355e-06	4.94519e-06	2.60645e-06	3.71454e-06	4.50326e-06	2.93188e-06	4.17997e-06	5.25451e-06	0.000105287	1.43086e-05	4.25461e-06	5.10335e-06	3.8495e-06	4.47441e-06	5.0671e-06	3.87327e-06	3.04499e-06	0	9.64705e-05	1.27992e-05	6.05472e-06	3.86106e-06	3.42016e-06	2.99589e-06	2.63242e-06	3.71458e-06	2.2313e-06	5.88224e-06	0.000284149	3.05956e-05	3.85705e-06	2.23033e-06	3.75662e-06	3.84219e-06	5.0695e-06	4.34417e-06
T	P68	3.51833e-05	1.44058e-05	2.66542e-06	4.27762e-06	3.01107e-06	3.41214e-06	1.89192e-06	2.73306e-06	2.79082e-06	2.92284e-06	5.84921e-05	0	3.10748e-06	2.49891e-06	1.86606e-06	3.41445e-06	3.66577e-06	2.10794e-06	1.6866e-06	4.01865e-06	6.0681e-05	6.64902e-06	2.86157e-06	4.39248e-06	2.75191e-06	2.74979e-06	2.30102e-06	3.52859e-06	2.1055e-06	6.47038e-07	6.89218e-05	6.56247e-06	3.02084e-06	4.29875e-06	4.62299e-06	2.35563e-06	3.34888e-06	2.21131e-06	5.33442e-06	3.64659e-06	9.47357e-05	1.76041e-05	2.22349e-06	1.75235e-06	2.48612e-06	3.038e-06	2.74846e-06	3.1263e-06
T	P68	4.15245e-05	3.06774e-05	5.03121e-06	3.26464e-06	2.822e-06	6.78006e-06	3.94487e-06	3.12384e-06	5.43813e-06	2.67462e-06	0.00013107	3.51534e-06	6.34448e-06	3.69805e-06	3.65022e-06	4.99577e-06	4.60009e-06	1.79894e-06	3.44842e-06	1.56466e-05	0.000150275	7.38283e-06	4.14899e-06	4.65331e-06	7.40549e-06	4.63397e-06	3.88583e-06	3.47673e-06	2.90162e-06	0	0.000199025	6.23449e-06	3.75301e-06	4.32503e-06	4.00816e-06	5.82971e-06	4.55769e-06	3.23872e-06	6.51035e-06	6.75757e-06	0.000243442	5.00255e-05	4.20179e-06	4.51355e-06	4.45338e-06	5.81633e-06	5.79891e-06	2.96232e-06
T	P68	0.000100372	2.4077e-05	7.89427e-06	8.20541e-06	7.75423e-06	8.2473e-06	7.41521e-06	5.19209e-06	5.85598e-06	0	0.000254437	0	1.88879e-06	4.02177e-06	3.64406e-06	5.34235e-06	5.11912e-06	7.84597e-06	7.47779e-06	1.65453e-05	0.000228641	1.68693e-05	5.04625e-06	8.61789e-06	4.48519e-06	3.87701e-06	6.10918e-06	5.86181e-06	6.16866e-06	3.98903e-06	0.000323878	1.5601e-05	7.26818e-06	6.89296e-06	6.96812e-06	5.95971e-06	6.15129e-06	6.90286e-06	1.15586e-05	1.1411e-05	0.000375379	8.52548e-05	3.61827e-06	5.0033e-06	7.31706e-06	2.89313e-06	1.08414e-05	7.32529e-06
T	P68	3.92155e-05	1.96584e-05	1.55827e-06	2.38099e-06	4.35394e-06	3.10401e-06	2.5524e-06	4.48318e-06	2.16398e-06	0	7.9527e-05	1.30212e-06	5.32822e-06	5.74341e-06	3.3794e-06	3.31322e-06	5.43336e-06	4.08515e-06	6.66057e-06	6.11752e-06	7.62416e-05	8.83596e-06	4.50032e-06	4.00026e-06	3.76246e-06	3.01954e-06	3.22713e-06	2.39443e-06	2.40222e-06	2.4132e-06	9.78857e-05	4.98223e-06	1.90608e-06	2.40934e-06	2.19078e-06	2.22445e-06	2.75302e-06	3.19567e-06	3.40012e-06	6.20294e-06	0.000104098	2.60718e-05	3.22084e-06	3.02583e-06	1.37869e-06	2.69674e-06	2.13827e-06	3.42679e-06
T	P68	3.19204e-05	8.67673e-06	3.06037e-06	1.94619e-06	3.80263e-06	2.95184e-06	1.98604e-06	3.64997e-06	3.00992e-06	6.45741e-07	3.90518e-05	0	2.26357e-06	2.20207e-06	1.84176e-06	1.38354e-06	1.84431e-06	1.47665e-06	4.20845e-06	3.43661e-06	5.11395e-05	5.62422e-06	1.9612e-06	3.03178e-06	2.57463e-06	3.12074e-06	2.96837e-06	3.45226e-06	1.54147e-06	0	5.06958e-05	3.62791e-06	2.54465e-06	1.98523e-06	1.92282e-06	2.06971e-06	3.37115e-06	1.55927e-06	2.37705e-06	3.31388e-06	8.50423e-05	1.40756e-05	2.19098e-06	1.98368e-06	1.94393e-06	2.64832e-06	2.52619e-06	2.92275e-06
T	P68	5.53735e-05	1.65138e-05	2.78007e-06	3.03016e-06	3.02474e-06	2.6785e-06	5.77077e-06	3.37199e-06	4.6509e-06	0	9.20003e-05	2.01478e-06	3.88026e-06	3.37818e-06	4.20963e-06	3.81453e-06	6.26996e-06	3.36976e-06	5.92546e-06	8.99339e-06	8.17602e-05	1.02451e-05	2.80392e-06	2.94264e-06	4.75439e-06	4.45102e-06	4.15078e-06	4.79167e-06	3.54528e-06	0	9.1481e-05	1.56892e-05	3.9336e-06	5.11444e-06	4.61953e-06	3.2672e-06	4.96817e-06	2.61394e-06	5.07867e-06	7.16292e-06	0.000121776	3.28196e-05	3.43945e-06	4.851e-06	3.57102e-06	4.07638e-06	4.33375e-06	3.09773e-06
T	P68	3.03547e-05	6.96325e-06	2.59948e-06	1.90672e-06	1.70776e-06	2.67254e-06	1.85889e-06	2.3069e-06	2.771e-06	1.15973e-07	4.09357e-05	0	2.61249e-06	3.41463e-06	1.65131e-06	1.75459e-06	1.82405e-06	2.26249e-06	2.98667e-06	2.33131e-06	4.61859e-05	3.78655e-06	1.99647e-06	2.78713e-06	3.49304e-06	3.36533e-06	2.78278e-06	4.23013e-06	3.12249e-06	2.04506e-06	4.61078e-05	4.55283e-06	3.29556e-06	2.6195e-06	3.77949e-06	2.68582e-06	2.70467e-06	2.56612e-06	3.28975e-06	2.61509e-06	5.83254e-05	1.26614e-05	3.46391e-06	2.13248e-06	1.93415e-06	1.83284e-06	1.15948e-06	2.37417e-06
T	P70	8.83192e-05	2.50389e-05	5.7688e-06	4.87606e-06	2.23694e-06	5.81103e-06	5.1064e-06	2.36956e-06	1.84286e-06	0	0.000273625	1.58076e-05	4.92907e-06	5.12228e-06	3.52127e-06	8.63391e-06	3.97073e-06	3.96893e-06	1.04362e-05	7.7644e-06	0.000313447	2.3874e-05	3.62106e-06	4.41821e-06	4.20954e-06	6.39265e-06	4.62975e-06	4.10429e-06	3.96884e-06	0	0.000259746	5.09989e-06	4.9212e-06	5.82167e-06	5.34645e-06	4.62856e-06	5.41821e-06	5.18676e-06	7.58073e-06	4.16093e-06	0.000270582	8.79985e-05	6.02099e-06	3.58956e-06	4.78008e-06	4.68824e-06	3.9108e-06	4.39938e-06
T	P51	6.45367e-05	0	9.7881e-06	1.00172e-05	1.2667e-05	1.25823e-05	8.09418e-06	9.29649e-06	1.0935e-05	1.3723e-05	0.000763889	0	1.32291e-05	1.08222e-05	5.23467e-06	1.17357e-05	1.51025e-05	1.07895e-05	1.26125e-05	4.83645e-05	0.00034939	4.77576e-05	7.73727e-06	8.04661e-06	1.43858e-05	9.45047e-06	7.75161e-06	1.04152e-05	9.44749e-06	8.28797e-06	0.000595086	1.72937e-05	9.79893e-06	1.76512e-05	1.46561e-05	1.83423e-05	1.53234e-05	1.01627e-05	1.08661e-05	3.09492e-05	0.000493487	0.000137017	8.65706e-06	7.76843e-06	1.68911e-05	1.22184e-05	1.12848e-05	1.00718e-05
T	P51	0.000180942	4.56199e-05	1.40222e-05	1.43243e-05	1.75877e-05	1.85122e-05	1.57263e-05	1.02959e-05	2.3773e-05	3.98841e-06	0.00101664	4.62045e-05	1.12983e-05	2.1143e-05	1.63173e-05	1.08852e-05	2.07363e-05	1.87217e-05	3.17536e-05	5.05286e-05	0.000567973	4.18753e-05	1.48199e-05	1.47753e-05	1.488e-05	1.43471e-05	1.51858e-05	1.02675e-05	9.84899e-06	2.4663e-05	0.000983478	3.83828e-05	1.55628e-05	1.16492e-05	1.85924e-05	2.26578e-05	1.33969e-05	1.58426e-05	2.08737e-05	3.17386e-05	0.000792605	0.000276972	1.36229e-05	1.8094e-05	2.24437e-05	8.21145e-06	1.1862e-05	1.44522e-05
T	P52	3.19378e-05	0	7.05051e-06	2.39053e-06	6.03066e-06	2.64099e-06	6.3915e-06	4.86604e-06	6.81513e-06	0	4.5567e-05	0	4.13824e-06	5.16525e-06	7.79361e-06	1.75263e-06	5.63239e-06	4.88144e-06	4.36939e-06	1.17023e-05	0.000113477	3.34617e-05	5.30551e-06	4.71885e-06	2.85352e-06	5.17611e-06	3.73518e-06	4.93592e-06	2.97965e-06	4.89692e-06	0.000108218	4.30721e-06	4.14683e-06	4.72135e-06	4.10286e-06	3.10518e-06	3.3529e-06	5.354e-06	4.53345e-06	1.3543e-05	0.000194559	3.34979e-05	5.65921e-06	4.67623e-06	5.26873e-06	4.04772e-06	3.49537e-06	4.54772e-06
T	P52	3.11906e-05	0	5.66273e-06	4.31745e-06	4.95115e-06	4.04199e-06	4.29276e-06	3.41574e-06	5.33926e-06	2.17759e-06	7.38979e-05	0	4.65212e-06	5.67563e-06	4.29775e-06	4.80685e-06	3.25703e-06	2.40021e-06	3.74586e-06	5.29422e-06	0.000132925	3.22612e-05	5.22924e-06	3.55174e-06	5.82224e-06	3.70866e-06	6.44099e-06	5.70976e-06	2.06925e-06	9.94136e-07	0.000110976	9.13278e-06	3.83374e-06	3.95568e-06	5.39023e-06	4.79817e-06	4.43936e-06	4.04574e-06	5.26706e-06	8.60196e-06	0.00016619	3.74586e-05	3.54374e-06	5.6836e-06	4.34436e-06	4.33374e-06	2.22156e-06	3.64988e-06
T	P53	2.69069e-05	4.35479e-05	1.58022e-05	1.14572e-05	1.26394e-05	9.42357e-06	1.10419e-05	6.84323e-06	9.56904e-06	0	0.000203242	1.08252e-05	1.05689e-05	1.05746e-05	8.32495e-06	1.08527e-05	7.78793e-06	1.5275e-05	9.73335e-06	3.56967e-05	0.000177851	2.31159e-05	1.21234e-05	1.38589e-05	1.22343e-05	1.60087e-05	7.37387e-06	9.28781e-06	1.09121e-05	7.74895e-06	0.000212671	9.97483e-06	1.36846e-05	1.11892e-05	1.39423e-05	1.48311e-05	1.2593e-05	1.04529e-05	7.21876e-06	2.03934e-05	0.00028946	6.69552e-05	1.0618e-05	1.12471e-05	1.81459e-05	5.59869e-06	1.16784e-05	8.71092e-06
T	P53	4.04234e-05	4.30192e-05	9.75519e-06	9.25205e-06	4.30307e-06	5.04233e-06	4.39294e-06	7.5502e-06	4.94103e-06	1.10419e-05	0.000237196	2.26264e-05	7.68739e-06	7.42432e-06	5.63824e-06	4.69765e-06	7.22822e-06	1.00465e-05	6.30829e-06	3.20974e-05	0.000195045	4.54628e-05	8.12531e-06	7.38778e-06	6.95657e-06	4.09072e-06	3.39871e-06	1.02178e-05	5.7388e-06	2.81248e-06	0.000216021	7.63989e-08	3.70097e-06	4.87863e-06	6.09663e-06	5.72809e-06	2.96289e-06	8.93134e-06	1.01526e-05	2.33324e-05	0.000334547	7.49626e-05	7.23498e-06	8.39624e-06	6.43367e-06	6.29841e-06	7.96439e-06	1.00691e-05
T	P53	5.92411e-05	2.9592e-05	3.91437e-06	7.16717e-06	5.82369e-06	5.53256e-06	2.8004e-06	5.04646e-06	4.86769e-06	1.92118e-06	0.000175422	1.41934e-05	4.71611e-06	5.70976e-06	5.0152e-06	7.36799e-06	3.74e-06	4.10651e-06	5.03515e-06	3.43079e-05	0.000176708	3.42531e-05	4.16709e-06	5.92951e-06	5.14948e-06	6.12634e-06	6.47153e-06	3.45586e-06	5.10238e-06	3.24309e-06	0.000217598	0	7.23612e-06	5.49977e-06	7.42243e-06	4.65407e-06	4.79775e-06	7.13627e-06	3.38184e-06	2.89626e-05	0.000325332	6.89616e-05	5.66872e-06	5.82002e-06	5.50426e-06	5.40393e-06	5.85349e-06	4.72525e-06
T	P56	6.82453e-05	1.85415e-05	6.69271e-06	4.52785e-06	5.84266e-06	3.94584e-06	4.67651e-06	5.95704e-06	5.57233e-06	3.63945e-06	0.000165375	0	4.33828e-06	5.11712e-06	4.97524e-06	3.85939e-06	5.89222e-06	5.7263e-06	6.90924e-06	9.38185e-06	0.000149826	1.13845e-05	4.70528e-06	4.37206e-06	4.09883e-06	3.85959e-06	8.05509e-06	4.70353e-06	4.15288e-06	2.26989e-07	0.000190722	8.59061e-06	5.00342e-06	5.79898e-06	5.81754e-06	6.39868e-06	5.83991e-06	6.35115e-06	5.87128e-06	1.61062e-05	0.000324774	5.14636e-05	3.83239e-06	4.58727e-06	5.89461e-06	5.4375e-06	4.41763e-06	5.79185e-06
T	P56	9.39783e-05	2.05453e-05	7.91412e-06	3.52956e-06	7.12963e-06	5.06934e-06	4.47187e-06	5.36406e-06	5.44154e-06	0	0.000214422	0	4.27305e-06	4.2664e-06	2.93431e-06	7.7964e-06	6.32443e-06	5.73241e-06	7.249e-06	1.04763e-05	0.000153892	0	4.79933e-06	5.60765e-06	5.55646e-06	5.78361e-06	7.02529e-06	5.80783e-06	2.58314e-06	0	0.000165601	0	3.56334e-06	4.07136e-06	5.29469e-06	7.42438e-06	6.89295e-06	5.20802e-06	4.06011e-06	1.39876e-05	0.000254975	6.69321e-05	8.08526e-06	5.74381e-06	7.50465e-06	6.13183e-06	4.65065e-06	4.63406e-06
T	P56	7.90772e-05	2.15072e-05	2.83486e-06	4.39611e-06	8.55035e-06	3.33825e-06	4.68812e-06	9.91912e-06	3.80957e-06	0	0.000186332	0	8.32031e-06	4.26166e-06	5.31515e-06	1.0291e-05	8.06697e-06	6.65336e-06	4.77281e-06	2.01537e-05	0.000129929	0	7.2188e-06	4.90373e-06	6.16788e-06	5.8674e-06	5.2373e-06	4.93662e-06	4.37305e-06	0	0.000139006	0	4.10732e-06	5.3209e-06	6.04266e-06	5.25861e-06	4.8628e-06	9.19659e-06	6.11745e-06	1.54991e-05	0.000196319	5.60127e-05	5.14552e-06	6.3141e-06	5.42067e-06	7.64411e-06	5.94348e-06	4.13349e-06
T	P56	9.42562e-05	3.97001e-05	4.90852e-06	3.91794e-06	4.47063e-06	4.61592e-06	8.9527e-06	5.8997e-06	4.63633e-06	0	0.000252074	0	7.37904e-06	6.42392e-06	6.46122e-06	5.46224e-06	5.27595e-06	5.7738e-06	9.06412e-06	5.5818e-06	0.000199585	0	3.68473e-06	5.80767e-06	6.63867e-06	4.79926e-06	7.21891e-06	3.70548e-06	5.29917e-06	2.51651e-06	0.000230103	0	5.16747e-06	4.48529e-06	6.17989e-06	6.68905e-06	5.26953e-06	5.00468e-06	5.67695e-06	1.08604e-05	0.00024689	9.14553e-05	6.41601e-06	4.18302e-06	5.20575e-06	7.04638e-06	1.01148e-05	7.53047e-06
T	P56	8.82601e-05	2.4091e-05	7.50868e-06	1.0828e-05	7.59788e-06	7.3313e-06	9.36705e-06	6.88362e-06	1.06032e-05	0	0.000258222	0	8.59125e-06	9.31768e-06	7.96268e-06	8.05418e-06	1.01418e-05	5.81527e-06	1.31446e-05	1.31404e-05	0.000126525	6.82825e-06	4.25048e-06	6.85737e-06	6.44591e-06	5.81733e-06	8.20651e-06	9.40678e-06	9.32304e-06	2.09615e-06	0.000233604	0	8.03071e-06	9.54738e-06	7.45888e-06	5.26955e-06	8.52893e-06	7.7599e-06	6.71268e-06	6.63656e-06	0.000215067	8.56545e-05	7.37988e-06	7.81622e-06	1.06814e-05	9.52537e-06	6.85792e-06	1.16305e-05
T	P57	2.76391e-05	9.32179e-06	2.89066e-06	1.63206e-06	4.72465e-06	2.48047e-06	2.76843e-06	1.74554e-06	3.11125e-06	0	9.51222e-05	0	3.19346e-06	2.78787e-06	2.35154e-06	1.95304e-06	2.31029e-06	3.08848e-06	4.84131e-06	2.12811e-06	4.60907e-05	5.62117e-06	3.38411e-06	2.7609e-06	3.41702e-06	2.18806e-06	4.83086e-06	3.40743e-06	2.6028e-06	8.81343e-07	2.7089e-05	3.58781e-06	2.73751e-06	2.62207e-06	2.72514e-06	3.66178e-06	3.39701e-06	4.87126e-06	5.34584e-06	1.0607e-06	5.39665e-05	1.87302e-05	3.12638e-06	2.0437e-06	2.58383e-06	2.62618e-06	2.24082e-06	1.58855e-06
T	P57	3.41613e-05	2.41533e-05	3.69286e-06	4.31781e-06	4.1769e-06	4.09672e-06	6.7961e-06	5.15149e-06	5.63835e-06	0	0.000182809	0	5.93509e-06	4.34777e-06	4.29482e-06	3.12596e-06	3.52644e-06	4.25902e-06	7.54575e-06	2.84637e-05	0.000107718	8.58288e-06	4.61045e-06	5.25783e-06	3.43648e-06	3.37185e-06	4.14823e-06	4.83446e-06	3.67532e-06	2.38685e-06	0.000160931	0	7.37879e-06	5.14155e-06	5.33454e-06	3.26057e-06	2.51381e-06	4.61195e-06	6.58315e-06	1.40139e-05	0.000106953	4.34024e-05	2.1775e-06	3.31113e-06	3.56339e-06	4.78689e-06	6.35363e-06	4.62832e-06
T	P71	2.54989e-05	0.000108388	1.29211e-05	1.09794e-05	9.51078e-06	1.0388e-05	1.48891e-05	1.53207e-05	2.24309e-05	1.25861e-05	0.00213243	2.89702e-05	1.17301e-05	7.32663e-06	1.30429e-05	8.62893e-06	2.12118e-05	1.88267e-05	2.11853e-05	0.000216968	0.000611623	9.54705e-05	1.42885e-05	1.76731e-05	1.2046e-05	1.81438e-05	1.24528e-05	1.35315e-05	1.04873e-05	1.88992e-05	0.00132101	0	3.91178e-06	9.98839e-06	6.74862e-06	1.37273e-05	1.21901e-05	9.93604e-06	1.6999e-05	0.000104052	0.00133174	0.000255739	1.72809e-05	2.14688e-05	1.34284e-05	1.02257e-05	1.18625e-05	8.32264e-06
T	P71	9.88092e-06	0.000115962	1.23403e-05	1.16886e-05	1.05638e-05	6.32932e-06	8.02548e-06	4.82798e-06	1.3026e-05	9.54626e-06	0.00124463	1.96695e-05	6.56968e-06	1.30351e-05	1.35828e-05	9.08213e-06	1.32918e-05	1.73375e-05	1.92735e-05	0.000126564	0.000414007	3.80919e-05	8.2063e-06	1.15325e-05	7.86095e-06	9.45887e-06	9.42857e-06	6.32498e-06	7.4139e-06	8.58308e-06	0.000524899	0	6.83639e-06	5.23356e-06	4.03646e-06	7.96395e-06	1.04622e-05	1.22372e-05	9.94709e-06	5.7132e-05	0.000583407	0.000116309	1.05888e-05	1.15248e-05	1.44733e-05	1.02127e-05	6.09955e-06	8.12611e-06
T	P71	0.000162414	4.81599e-05	6.37867e-06	8.45207e-06	6.75964e-06	1.16139e-05	7.51158e-06	1.18612e-05	9.39761e-06	2.96947e-06	0.00056513	2.22e-06	8.31479e-06	9.27295e-06	9.1252e-06	8.27122e-06	1.17994e-05	1.05056e-05	1.45669e-05	3.89174e-05	0.000374689	3.4901e-05	7.30178e-06	1.14299e-05	6.46871e-06	8.05063e-06	1.29275e-05	2.897e-06	6.75711e-06	5.44655e-06	0.000443545	0	8.22012e-06	1.09502e-05	1.05496e-05	1.12639e-05	1.06012e-05	7.91053e-06	1.18962e-05	2.96649e-05	0.000598999	0.000147919	5.73265e-06	9.30517e-06	9.38825e-06	1.24214e-05	9.91444e-06	9.73948e-06
T	P71	0.000354305	8.27416e-05	8.19298e-06	9.27351e-06	1.14448e-05	1.41107e-05	8.14525e-06	1.04655e-05	4.33007e-06	2.21153e-05	0.000528208	9.3312e-06	3.87587e-06	5.83161e-06	4.60656e-06	8.50125e-06	6.43916e-06	8.30038e-06	1.0055e-05	5.67716e-05	0.000698483	5.87981e-05	6.6931e-06	1.13977e-05	7.757e-06	5.96253e-06	3.91888e-06	6.14616e-06	7.03353e-06	2.95992e-05	0.000682641	0	6.95233e-06	5.76949e-06	3.83547e-06	8.55214e-06	5.58295e-06	5.51279e-06	4.72867e-06	7.87249e-05	0.00130514	0.000195403	5.57461e-06	7.05919e-06	9.30533e-06	9.53845e-06	8.97601e-06	6.89716e-06
T	P71	0.000137031	5.18342e-05	5.41502e-06	7.4515e-06	7.86714e-06	8.67363e-06	4.4672e-06	3.6583e-06	6.63439e-06	0	0.000466025	8.31871e-06	5.90476e-06	6.54111e-06	4.50054e-06	3.66575e-06	4.38086e-06	7.64253e-06	1.19265e-05	4.78023e-05	0.000365586	3.94936e-05	6.31409e-06	5.0312e-06	5.84811e-06	5.85653e-06	4.27597e-06	3.7524e-06	2.86865e-06	0	0.000269036	0	4.21317e-06	6.22637e-06	2.90025e-06	6.42728e-06	5.54121e-06	3.87193e-06	1.33642e-05	2.47728e-05	0.000496391	5.84717e-05	5.13538e-06	4.69312e-06	7.34467e-06	6.86709e-06	3.57683e-06	1.50843e-06
T	P72	5.92053e-05	1.00987e-05	1.43004e-05	8.82217e-06	9.92832e-06	6.92056e-06	7.7535e-06	8.50368e-06	1.41811e-05	0	0.000325898	4.27066e-06	3.57454e-06	8.67557e-06	1.36499e-05	1.22676e-05	9.53397e-06	9.56185e-06	1.78576e-05	2.8059e-05	0.000234501	2.21998e-05	7.63529e-06	4.34353e-06	5.75368e-06	6.6567e-06	1.04826e-05	1.08945e-05	6.74027e-06	0	0.000242747	0	1.42977e-05	1.19205e-05	4.96155e-06	9.94618e-06	6.55024e-06	9.01425e-06	1.96818e-05	2.32611e-05	0.000355526	0.00012311	1.34479e-05	1.20711e-05	8.4632e-06	9.7949e-06	1.56484e-05	4.77466e-06
[truncated: 5,000 more columns]
