# Supplementary material for: Stromal vapors for real-time molecular guidance of breast-conserving surgery
Source: Sci Rep. 2020 Nov 18;10:20109. doi: 10.1038/s41598-020-77102-1 (PMC7674429; doi:10.1038/s41598-020-77102-1)
Supplement: Supplementary file 4 — Supplementary Figure 3. [file 41598_2020_77102_MOESM4_ESM.xlsx]

## Sheet: MAM_REIMS_TBS_RTS.data
Class	Patient	200.05	200.15	200.25	200.35	200.45	200.55	200.65	200.75	200.85	200.95	201.05	201.15	201.25	201.35	201.45	201.55	201.65	201.75	201.85	201.95	202.05	202.15	202.25	202.35	202.45	202.55	202.65	202.75	202.85	202.95	203.05	203.15	203.25	203.35	203.45	203.55	203.65	203.75	203.85	203.95	204.05	204.15	204.25	204.35	204.45	204.55	204.65	204.75
RTS	P01	0.000202888	6.52951e-05	1.44071e-05	9.19035e-06	1.50345e-05	1.20873e-05	1.48558e-05	1.6192e-05	1.0132e-05	0	0.000519996	1.38517e-05	1.08306e-05	1.83639e-05	1.11844e-05	1.14432e-05	1.56199e-05	1.95519e-05	1.82202e-05	0	0.000463359	2.15379e-05	2.88555e-05	1.5942e-05	2.19066e-05	9.64315e-06	1.01007e-05	1.45405e-05	1.55593e-05	0	0.000387593	2.16833e-05	1.15321e-05	1.40244e-05	1.108e-05	9.84574e-06	1.39141e-05	1.63047e-05	2.61193e-05	7.25549e-06	0.000406853	0.000132309	1.8131e-05	1.47288e-05	1.89219e-05	2.06236e-05	9.30248e-06	1.34237e-05
RTS	P01	0.000546419	9.05979e-05	3.16447e-05	2.46322e-05	1.51603e-05	2.31999e-05	2.45659e-05	2.41493e-05	2.3777e-05	0.000102029	0.00111786	6.72588e-05	1.86704e-05	2.72802e-05	3.2148e-05	1.86058e-05	1.71893e-05	1.69741e-05	2.83537e-05	0	0.000994641	2.69517e-05	1.96081e-05	2.38966e-05	2.62784e-05	1.88052e-05	1.11358e-05	1.38e-05	1.98943e-05	0	0.00111564	6.93031e-05	9.80889e-06	1.97543e-05	9.61479e-06	2.65718e-05	2.69813e-05	2.22385e-05	4.16952e-05	9.93068e-06	0.000797292	0.000436673	1.83539e-05	2.22045e-05	2.35244e-05	2.44832e-05	1.63088e-05	1.96395e-05
RTS	P01	0.000234802	6.70712e-05	1.72693e-05	1.9537e-05	8.373e-06	1.46527e-05	1.15129e-05	1.77054e-05	1.32669e-05	0	0.000638299	5.19824e-05	1.06407e-05	1.70076e-05	2.21572e-05	1.56957e-05	7.84968e-06	1.52736e-05	3.12139e-05	0	0.000665192	1.68768e-05	1.9537e-05	6.80306e-06	2.3428e-05	1.46518e-05	1.2507e-05	1.98859e-05	1.80543e-05	1.58982e-05	0.000593212	1.73821e-05	1.36061e-05	1.474e-05	1.76182e-05	2.68851e-05	1.20145e-05	2.44212e-05	2.27641e-05	4.83877e-06	0.000554365	0.000222538	1.72693e-05	1.50731e-05	8.91205e-06	9.50684e-06	2.08244e-05	1.46937e-05
RTS	P01	0.000332172	5.09659e-05	1.6064e-05	2.44834e-05	1.00612e-05	3.40019e-05	1.19768e-05	2.00762e-05	1.88163e-05	2.07534e-05	0.000669138	5.21894e-05	1.28761e-05	1.66153e-05	2.49195e-05	1.75789e-05	1.20024e-05	2.14813e-05	1.66973e-05	0	0.000493973	5.04835e-05	1.81584e-05	1.65486e-05	1.64864e-05	1.09082e-05	1.72741e-05	2.02668e-05	7.51979e-06	1.64497e-05	0.00050825	7.44813e-05	1.91243e-05	1.08379e-05	2.0392e-05	1.69553e-05	2.5539e-05	2.14225e-05	2.32561e-05	2.07019e-05	0.000546581	0.000190297	1.48101e-05	1.32003e-05	1.71925e-05	2.20219e-05	2.91165e-05	3.21199e-05
RTS	P01	0.000411803	0.000111036	1.67659e-05	1.30647e-05	3.28062e-05	2.03269e-05	2.26144e-05	2.48151e-05	2.00507e-05	1.99729e-05	0.000963664	6.89154e-05	2.77015e-05	2.42152e-05	1.82595e-05	2.49974e-05	1.88075e-05	3.76253e-05	1.44609e-05	3.27726e-05	0.000704054	4.9688e-05	2.1315e-05	2.06032e-05	6.6405e-06	2.02142e-05	2.05612e-05	1.54529e-05	1.00693e-05	1.04817e-05	0.000834275	4.46156e-05	1.0681e-05	2.19909e-05	2.15331e-05	1.32219e-05	2.01387e-05	2.93541e-05	2.00866e-05	2.26129e-05	0.000840163	0.000318478	2.47264e-05	1.95878e-05	2.44551e-05	1.48674e-05	1.72525e-05	2.68832e-05
RTS	P03	0.000290677	0.00017593	2.10663e-05	6.88187e-06	1.75311e-05	1.70529e-05	2.0169e-05	3.01078e-05	2.01989e-05	3.51893e-05	0.00179692	0.00013574	1.14554e-05	9.9089e-06	2.00719e-05	1.27759e-05	2.27945e-05	9.52778e-06	1.29578e-05	3.26485e-05	0.00126595	9.3132e-05	1.57753e-05	9.52778e-06	1.94367e-05	1.74041e-05	1.715e-05	1.60067e-05	1.27192e-05	1.5483e-05	0.00100772	5.60234e-05	2.55345e-05	9.27371e-06	1.0163e-05	2.25219e-05	2.29574e-05	1.41011e-05	3.04889e-06	2.62237e-05	0.00078388	0.000468461	1.76582e-05	1.67689e-05	7.36815e-06	1.27037e-05	1.00359e-05	6.98704e-06
RTS	P03	0.000306469	0.00047141	8.31462e-06	8.31462e-06	2.63144e-05	1.01775e-05	8.31462e-06	2.97042e-05	1.55643e-05	1.84769e-06	0.00160081	0.000214776	2.77154e-05	3.41823e-05	1.8015e-05	8.31462e-06	2.72535e-05	9.70039e-06	8.31462e-06	0	0.00116895	8.88701e-05	1.70912e-05	3.18727e-05	1.66292e-05	1.8015e-05	2.68754e-05	1.97789e-05	1.66292e-05	3.14108e-05	0.000996439	3.27266e-05	0	1.70912e-05	1.66292e-05	0	2.58677e-05	0	2.72535e-05	4.75781e-05	0.00103748	0.000183384	1.15481e-05	0	1.75531e-05	8.31462e-06	1.8015e-05	1.66292e-05
RTS	P07	0.000591797	0.000296059	2.66183e-05	1.66304e-05	2.69229e-05	1.64442e-05	2.03365e-05	2.77562e-05	2.34476e-05	2.13195e-05	0.00171679	0.000120961	1.17127e-05	1.74993e-05	2.88988e-05	2.67364e-05	1.7267e-05	2.00324e-05	2.98395e-05	1.66169e-05	0.00139767	3.1013e-05	2.71934e-05	2.5883e-05	2.21697e-05	1.68888e-05	2.81356e-05	1.67138e-05	1.94706e-05	2.58093e-05	0.00151189	9.99121e-05	1.63602e-05	2.50817e-05	1.73599e-05	2.23936e-05	8.98962e-06	1.99992e-05	2.95531e-05	3.64524e-05	0.0010581	0.00060648	2.08109e-05	2.49975e-05	1.87647e-05	1.91238e-05	1.47803e-05	2.22402e-05
RTS	P07	0.000597898	0.000552592	1.73901e-05	2.41067e-05	4.04196e-05	1.8763e-05	8.2374e-06	8.69503e-06	2.28817e-06	2.7458e-05	0.00124522	0.000108917	0	1.73901e-05	1.83053e-05	2.05935e-05	1.96782e-05	1.78477e-05	3.70683e-05	0	0.00110865	1.71254e-05	8.2374e-06	1.73901e-05	1.64748e-05	1.8763e-05	1.83053e-06	1.64748e-05	0	4.07294e-05	0.00104478	9.51877e-05	1.69324e-05	0	0	1.34871e-05	1.05256e-05	3.56954e-05	2.51698e-05	3.69939e-05	0.000303485	0.000505685	2.05935e-05	1.24915e-05	4.89859e-06	1.83053e-05	1.60172e-05	8.2374e-06
RTS	P07	0.000801752	0.000444574	1.47028e-05	1.5057e-05	1.18583e-05	1.80787e-05	3.54284e-06	1.00971e-05	3.18855e-06	2.91724e-05	0.00182634	0.000174262	1.32856e-05	1.08056e-05	7.25074e-06	1.30889e-05	2.05801e-05	1.89542e-05	3.36569e-06	0	0.00125928	3.08069e-05	1.31085e-05	1.13371e-05	3.18855e-06	1.04514e-05	2.85198e-05	6.38289e-06	1.70376e-05	2.79506e-05	0.00132094	7.18389e-05	9.84538e-06	1.17659e-05	6.3771e-06	2.32056e-05	1.64742e-05	1.54113e-05	1.06285e-05	3.93746e-05	0.000289755	0.000592362	1.08056e-05	9.7428e-06	1.43485e-05	2.17884e-05	7.26281e-06	1.47028e-05
RTS	P07	0.000537385	0.000322074	3.2713e-05	2.33292e-05	2.49671e-05	2.33909e-05	2.33965e-05	1.60215e-05	1.98657e-05	1.48695e-05	0.00141409	0.000119254	3.24751e-05	1.6416e-05	2.06984e-05	2.98301e-05	2.59604e-05	1.54437e-05	5.61679e-05	3.67346e-05	0.00123902	4.45034e-06	1.34421e-05	3.00959e-05	2.1769e-05	1.33002e-05	1.31878e-05	1.86286e-05	2.54245e-05	9.04261e-06	0.00126523	0.000135202	1.07984e-05	2.26017e-06	1.48695e-05	1.15388e-05	4.21105e-05	1.74866e-05	4.44209e-05	2.81425e-05	0.000851013	0.000484985	1.74866e-05	4.40138e-06	2.165e-05	1.59401e-05	6.66155e-06	2.33154e-05
RTS	P07	0.000612472	0.000381439	3.79292e-05	2.71945e-05	3.2204e-05	2.26371e-05	2.41184e-05	1.33587e-05	1.23465e-05	4.72907e-05	0.00149367	9.92362e-05	2.67315e-05	2.81347e-05	3.74521e-05	1.28816e-05	2.50476e-05	3.57823e-06	5.29356e-05	1.67506e-05	0.00117886	6.9316e-05	1.76526e-05	3.98376e-05	3.52489e-05	6.0409e-05	4.29387e-06	4.29387e-06	2.47444e-05	2.0573e-05	0.00120408	4.50857e-05	1.50286e-05	2.8145e-05	3.07764e-05	1.90839e-05	2.20627e-05	1.99218e-05	3.45895e-05	3.49797e-05	0.00053861	0.000500355	1.52591e-05	3.06107e-05	3.02272e-05	2.38549e-05	8.58775e-06	2.26621e-05
RTS	P07	0.000613389	0.000501124	6.77879e-06	0	2.42352e-05	3.30079e-05	6.77879e-06	0	0	2.09064e-05	0.00120944	0.000180768	0	7.53199e-07	1.46874e-05	2.56088e-05	2.2596e-05	2.86216e-05	6.77879e-06	0	0.000935614	6.04921e-05	7.53199e-07	6.77879e-06	1.18097e-05	1.56821e-05	1.43108e-05	1.35576e-05	0	3.97937e-05	0.00107293	8.82473e-05	1.39342e-05	0	0	1.39342e-05	1.35576e-05	2.72095e-05	2.43847e-05	2.67386e-05	0.000414071	0.000607832	7.15539e-06	0	0	7.15539e-06	7.53199e-06	2.33492e-05
RTS	P07	0.000754833	0.000364526	1.28617e-05	7.44622e-06	6.09236e-06	1.3877e-05	0	7.10776e-06	1.21847e-05	3.72311e-05	0.00137178	3.55553e-05	1.4554e-05	1.04924e-05	0	1.28617e-05	1.8954e-05	1.52309e-05	1.28617e-05	1.42914e-05	0.00118195	4.00048e-05	1.35386e-05	1.19226e-05	2.37791e-05	1.54065e-05	1.99694e-05	1.35386e-05	1.36693e-05	1.95002e-05	0.00103054	5.98235e-05	6.09236e-06	3.3508e-05	0	1.28617e-05	1.21847e-05	1.72617e-05	2.09848e-05	0	0.000397696	0.000451681	7.10776e-06	1.33972e-05	3.06032e-05	1.3877e-05	6.09236e-06	6.09236e-06
RTS	P07	0.000527271	0.000427106	1.62834e-05	7.47435e-06	1.52156e-05	2.4724e-05	1.39825e-05	4.0575e-05	1.14785e-05	3.47138e-05	0.00140744	0.000209282	7.07663e-06	2.12191e-05	2.61602e-05	3.1766e-05	2.08214e-05	2.80304e-05	1.17438e-05	5.5869e-05	0.00105968	0	9.60988e-06	2.90966e-05	2.51569e-05	1.80418e-06	1.12115e-05	2.05545e-05	2.80288e-05	4.77824e-05	0.00115926	9.68354e-05	1.65503e-05	1.52156e-05	9.60988e-06	2.56263e-05	1.65503e-05	1.14785e-05	1.60165e-05	3.06982e-05	0.000582167	0.00044609	1.06776e-05	2.50925e-05	2.88296e-05	1.7885e-05	1.49487e-05	3.09652e-05
RTS	P07	0.00055073	0.000333372	1.28904e-05	1.66686e-05	2.55585e-05	1.40016e-05	1.37794e-05	3.09182e-05	1.79764e-05	0	0.00154014	0.000175909	2.62253e-05	2.06691e-05	1.22236e-05	9.11217e-06	1.77798e-05	9.77891e-06	2.15581e-05	0	0.00150661	2.7343e-05	8.22317e-06	2.17803e-05	2.00023e-05	1.24459e-05	1.88911e-05	1.68908e-05	2.62253e-05	0	0.00135287	0.000145684	2.27759e-05	1.52285e-05	3.08574e-05	1.29254e-05	1.75576e-05	2.46695e-05	3.44484e-05	3.00158e-05	0.000832417	0.000483945	1.33349e-05	8.00093e-06	2.4225e-05	2.17803e-05	4.08896e-05	1.60059e-05
RTS	P07	0.000435944	0.000425215	2.02359e-05	1.27532e-05	1.97371e-05	2.45954e-05	1.27532e-05	1.15386e-05	1.09313e-05	6.86243e-05	0.00123524	7.43936e-05	3.52231e-05	1.15386e-05	2.34338e-05	3.00082e-05	0	1.09313e-05	3.64377e-05	2.97574e-05	0.0010786	2.02955e-05	6.07295e-06	2.39881e-05	5.46565e-06	1.6397e-05	1.21459e-05	2.27735e-05	2.33808e-05	5.16255e-06	0.00116555	4.05369e-05	2.69766e-05	4.01295e-05	2.45954e-05	2.42918e-05	1.09313e-05	4.55471e-05	4.15997e-05	9.41307e-06	0.000566405	0.000409973	3.96778e-05	1.86225e-05	1.15386e-05	2.36845e-05	3.43121e-05	3.06684e-05
RTS	P09	0.000594971	0.000264346	1.31451e-05	1.63242e-05	1.04006e-05	2.4572e-05	9.73458e-06	1.69831e-05	9.32011e-06	1.06334e-05	0.00187788	9.21484e-05	3.65703e-05	1.57998e-05	2.11256e-05	1.45571e-05	5.32578e-06	2.23683e-05	2.6024e-05	0	0.00183964	9.32009e-05	2.32919e-05	2.08212e-05	9.1824e-06	1.52518e-05	2.38022e-05	3.22858e-05	2.56764e-05	1.44684e-05	0.00126075	4.87815e-05	1.54336e-05	7.21669e-06	2.35801e-05	2.08632e-05	2.30784e-05	1.60661e-05	2.63693e-05	1.44617e-05	0.000851208	0.000563541	2.78354e-05	8.33527e-06	2.5475e-05	1.1724e-05	1.69465e-05	1.34032e-05
RTS	P09	0.000507317	0.000217917	1.66419e-05	8.16663e-06	1.6633e-05	2.39839e-05	2.73529e-05	2.42043e-05	0	8.97052e-06	0.00184038	9.66846e-05	8.97357e-06	1.32156e-05	9.25835e-06	3.24295e-05	2.5206e-05	5.35641e-06	1.68328e-05	0	0.00203808	7.8701e-05	2.36576e-05	1.02788e-05	1.30525e-05	1.58261e-05	2.16997e-05	0	2.21892e-05	3.83416e-06	0.001475	9.01545e-05	1.59938e-05	4.23748e-06	3.26311e-06	9.78934e-06	3.40995e-05	1.63156e-05	3.2468e-05	1.06051e-06	0.00121145	0.000524849	2.3924e-05	2.94725e-05	9.09213e-06	2.67575e-05	3.44259e-05	6.03676e-06
RTS	P09	0.00025978	0.000253383	1.13206e-05	1.61241e-05	1.4426e-05	2.17108e-05	1.79889e-05	8.37415e-06	7.44369e-06	1.53724e-05	0.00179292	9.94594e-05	1.78338e-05	2.09354e-05	1.23402e-05	1.84214e-05	1.66919e-05	1.25612e-05	1.8144e-05	8.52923e-06	0.00194714	5.42868e-05	1.47323e-05	1.70585e-05	6.51323e-06	3.41169e-06	1.17858e-05	8.99446e-06	2.00049e-05	1.65932e-05	0.00117621	3.92038e-05	1.76475e-05	1.56941e-05	7.38151e-06	1.40191e-05	1.37051e-05	2.83296e-05	3.53486e-05	1.42671e-05	0.00112498	0.000388739	1.8647e-05	9.56281e-06	1.02351e-05	2.97748e-05	5.89292e-06	0
RTS	P09	0.000430537	0.00017806	1.32336e-05	9.95009e-06	1.81226e-05	1.80957e-05	3.38303e-05	1.84601e-05	3.30814e-05	0	0.00169664	6.06771e-05	3.0995e-05	2.55218e-05	1.2463e-05	2.44023e-05	2.29638e-05	1.92246e-05	2.62147e-05	0	0.00194097	7.51398e-05	1.41291e-05	1.37311e-05	1.09451e-05	2.01484e-05	1.71644e-05	8.05957e-06	1.41364e-05	7.15676e-06	0.00121556	2.60163e-05	1.40013e-05	1.92805e-05	1.40806e-05	8.15907e-06	1.42083e-05	8.47789e-06	3.10443e-05	1.15421e-05	0.0012409	0.000393348	1.26366e-05	1.71142e-05	2.28371e-05	1.35802e-05	1.59592e-05	1.10055e-05
RTS	P10	0.000678701	0.000250198	2.40186e-05	2.13802e-05	1.14978e-05	2.07795e-05	7.45574e-06	1.57493e-05	2.88017e-06	2.50333e-05	0.000958073	6.07966e-05	3.11461e-05	2.75075e-05	5.82169e-06	0	1.0479e-05	1.06246e-05	2.72101e-05	1.83447e-05	0.000874	0.000152364	5.53061e-06	1.92116e-05	1.09157e-05	1.06246e-05	1.17889e-05	5.1707e-22	1.81026e-05	1.69732e-05	0.00071625	8.38691e-05	0	1.9066e-05	1.12068e-05	5.96724e-06	6.25832e-06	1.15358e-05	5.48315e-05	3.92964e-05	0.000515584	0.000369678	3.40569e-05	1.95027e-05	1.08826e-05	2.30287e-05	8.29116e-06	1.32491e-05
RTS	P10	0.00083849	0.000177385	8.49672e-06	9.56415e-06	6.74614e-06	5.94378e-06	1.34407e-05	6.98815e-06	1.35491e-05	7.76023e-06	0.00143006	5.50638e-05	1.48462e-05	4.57503e-06	9.26527e-06	1.03327e-05	7.04502e-06	1.09305e-05	2.5835e-05	7.4885e-06	0.00131967	0.000176627	7.33507e-06	5.68754e-06	7.62531e-06	8.17261e-06	1.47836e-05	1.17313e-05	1.04181e-05	8.00744e-06	0.00104404	5.26862e-05	1.01522e-05	1.08231e-05	8.20653e-06	6.77587e-06	1.50584e-05	1.26994e-05	2.14412e-05	8.85539e-06	0.00101788	0.000228984	9.60684e-06	7.89896e-06	1.07727e-05	1.26682e-05	1.27563e-05	9.97109e-06
RTS	P10	0.000759043	0.000162855	6.43116e-06	7.04112e-06	7.4216e-06	1.03942e-05	1.46053e-05	7.05083e-06	5.98061e-06	1.12058e-05	0.00140433	4.93627e-05	1.16947e-05	1.21976e-05	6.04357e-06	1.38503e-05	1.13578e-05	1.44528e-05	4.29345e-05	1.2937e-05	0.00125679	0.000184878	1.44785e-05	1.18077e-05	5.09926e-06	8.43581e-06	9.56898e-06	7.3656e-06	1.58014e-05	1.38184e-05	0.000982876	7.55352e-05	1.47312e-05	1.15151e-05	5.41952e-06	1.25908e-05	1.45423e-05	1.05133e-05	2.59586e-05	8.79192e-06	0.000994828	0.000179544	9.19126e-06	1.19612e-05	7.61741e-06	3.8164e-06	1.04741e-05	9.88375e-06
RTS	P10	0.00138492	0.000240173	1.07367e-05	1.6607e-05	2.00152e-05	1.91565e-05	1.47923e-05	1.45206e-05	1.55831e-05	2.83328e-06	0.0025749	6.07649e-05	1.38629e-05	1.30578e-05	1.10251e-05	1.62914e-05	1.11155e-05	1.69644e-05	3.61211e-05	1.21258e-05	0.00270265	0.000472049	1.62023e-05	1.17449e-05	7.48796e-06	1.77481e-05	2.07773e-05	1.71482e-05	1.18698e-05	4.57879e-06	0.00209814	0.000135371	1.38927e-05	1.20637e-05	1.26264e-05	1.4553e-05	1.64107e-05	1.74551e-05	4.8227e-05	1.76015e-05	0.00215327	0.000557702	1.27292e-05	1.27554e-05	1.76253e-05	1.59338e-05	8.65163e-06	8.49985e-06
RTS	P11	0.000932839	0.000242364	1.50372e-05	1.30672e-05	1.2799e-05	1.36615e-05	1.73686e-05	1.93032e-05	2.38425e-05	0	0.00226209	0.000159472	2.10328e-05	1.62659e-05	1.60747e-05	1.93434e-05	1.73672e-05	1.0534e-05	2.72699e-05	0	0.00211456	0.00016829	1.69115e-05	1.26827e-05	1.34891e-05	1.85328e-05	9.13908e-06	1.37709e-05	1.10144e-05	6.47771e-07	0.00174166	0.000109602	1.72548e-05	1.41941e-05	1.34553e-05	1.44556e-05	1.40223e-05	1.56995e-05	3.4205e-05	9.11082e-06	0.0016545	0.000693177	1.88703e-05	1.30589e-05	1.31675e-05	1.60231e-05	1.07911e-05	1.15523e-05
RTS	P11	0.000552592	0.000265801	1.34613e-05	1.67478e-05	2.92992e-05	1.10921e-05	1.10953e-05	2.5995e-05	1.36536e-05	3.20917e-05	0.00170435	8.12175e-05	1.117e-05	2.02434e-05	3.40316e-05	2.17673e-05	1.37477e-05	1.31749e-05	2.63498e-05	5.84579e-06	0.00206577	0.000142418	1.97624e-05	2.49178e-05	2.29129e-06	3.38909e-06	1.43358e-05	2.32763e-05	1.15553e-05	4.29617e-07	0.00120765	8.08455e-05	1.33181e-05	3.17917e-05	1.93328e-05	2.89275e-05	1.93328e-05	1.64686e-05	2.43429e-05	2.67815e-05	0.00151124	0.000506745	2.13376e-05	1.55908e-05	2.9519e-05	2.17673e-05	2.81968e-05	3.23792e-05
RTS	P11	0.000683151	0.00025406	1.44012e-05	2.37915e-05	1.76274e-05	1.70722e-05	1.16687e-05	2.67715e-05	2.25959e-05	2.46388e-05	0.00182642	0.000104662	2.27807e-05	2.83005e-05	2.476e-05	1.68435e-05	1.19395e-05	2.37771e-05	2.9822e-05	1.28988e-05	0.00209059	0.000154896	2.49867e-05	1.68014e-05	2.25914e-05	1.33501e-05	1.31717e-05	1.80968e-05	1.42122e-05	3.46491e-05	0.00132584	7.10501e-05	1.16933e-05	2.78177e-05	1.56936e-05	3.3483e-05	2.16045e-05	2.17805e-05	2.00632e-05	1.51705e-05	0.00149445	0.000537203	1.81655e-05	1.64109e-05	1.25661e-05	2.31404e-05	3.19296e-05	9.42771e-06
RTS	P11	0.000573057	0.000196775	1.09723e-05	1.47583e-05	7.98338e-06	1.46372e-05	1.14954e-05	1.13228e-05	1.97713e-05	0	0.00177737	7.7753e-05	1.75749e-05	9.95813e-06	1.45663e-05	1.50478e-05	1.33248e-05	1.24162e-05	1.93923e-05	1.36279e-06	0.00221867	0.000109224	1.22739e-05	9.46142e-06	1.96928e-05	1.6236e-05	2.71126e-05	1.42689e-05	2.08487e-05	7.75364e-06	0.00142434	7.8139e-05	1.66054e-05	1.8194e-05	1.66095e-05	2.04989e-05	1.52201e-05	1.36694e-05	2.7109e-05	1.38991e-05	0.00147367	0.000456868	1.75974e-05	1.35894e-05	1.7977e-05	1.28653e-05	2.33183e-05	1.61965e-05
RTS	P11	0.000720046	0.0002313	8.53566e-06	1.51882e-05	1.20458e-05	1.30573e-05	1.08504e-05	1.14941e-05	1.10343e-05	9.86529e-06	0.00178157	0.000125805	1.57239e-05	9.41505e-06	1.67455e-05	9.33322e-06	1.19539e-05	1.44826e-05	2.3128e-05	0	0.00161438	0.000159574	1.72479e-05	7.47093e-06	8.27576e-06	1.47742e-05	2.14517e-06	7.81599e-06	1.70113e-05	9.05736e-06	0.0013591	0.000126878	8.1538e-06	1.39274e-05	1.23552e-05	9.65505e-06	1.06286e-05	1.28019e-05	2.81091e-05	1.25503e-05	0.00142996	0.000481556	1.33204e-05	1.05414e-05	1.0881e-05	1.44552e-05	1.80195e-05	1.73235e-05
RTS	P11	0.000639257	0.000164657	1.79402e-05	1.30526e-05	1.38576e-05	1.76946e-05	2.58907e-05	1.38374e-05	1.21528e-05	1.04677e-05	0.00188108	0.000104983	1.50076e-05	9.18324e-06	1.59637e-05	1.72885e-05	2.04702e-05	1.42857e-05	2.61978e-05	2.00633e-06	0.00203837	0.000101943	1.14039e-05	1.71098e-05	1.53884e-05	1.98666e-05	1.06668e-05	1.67027e-05	8.62507e-06	1.38654e-06	0.00158052	8.76188e-05	1.39726e-05	1.26277e-05	1.2615e-05	8.74008e-06	9.89009e-06	2.12177e-05	2.19337e-05	1.03241e-05	0.00153374	0.000443213	1.54101e-05	1.70201e-05	1.11693e-05	2.07158e-05	1.18153e-05	1.42026e-05
RTS	P12	0.00111684	0.000150742	1.26508e-05	9.98679e-06	1.35709e-05	1.71391e-05	1.58976e-05	1.87253e-05	2.08889e-05	2.75892e-05	0.00240373	1.10909e-05	1.4413e-05	8.01228e-06	1.38965e-05	1.57036e-05	1.42284e-05	1.45134e-05	3.51934e-05	0	0.00233401	3.14683e-06	1.36002e-05	1.36694e-05	1.14961e-05	1.65165e-05	1.15213e-05	1.18047e-05	7.20872e-06	3.75006e-06	0.00221337	4.53077e-05	1.40388e-05	9.82719e-06	1.36879e-05	1.1582e-05	1.2167e-05	1.39219e-05	5.83749e-05	0	0.00274691	1.47736e-05	1.33369e-05	1.15236e-05	1.16405e-05	1.35608e-05	1.2879e-05	1.43898e-05
RTS	P12	0.00155935	0.000103231	1.05814e-05	2.25527e-05	1.75109e-05	1.64823e-05	1.57029e-05	1.44587e-05	1.27722e-05	5.79969e-05	0.00292379	1.3233e-05	1.82877e-05	1.85977e-05	1.00696e-05	1.24701e-05	1.79939e-05	1.75847e-05	3.64622e-05	0	0.00269338	1.04834e-05	2.12829e-05	1.59071e-05	1.17498e-05	1.35579e-05	2.04185e-05	1.72341e-05	1.31158e-05	0	0.00291057	2.08666e-05	2.07033e-05	9.57928e-06	1.66523e-05	2.0099e-05	1.24889e-05	1.24958e-05	3.02981e-05	7.16275e-06	0.00335642	1.50373e-05	1.34292e-05	2.0537e-05	2.17424e-05	1.21758e-05	1.043e-05	1.49511e-05
RTS	P12	0.00114947	0.000206759	8.68024e-06	2.02539e-05	4.58124e-06	9.28304e-06	2.08567e-05	1.86461e-05	2.28775e-05	4.12995e-05	0.00223715	2.94164e-05	1.38643e-05	1.55521e-05	6.99242e-06	2.09982e-05	1.99729e-05	2.27412e-05	9.51844e-05	0	0.00257417	8.48955e-06	1.45867e-05	2.41461e-05	1.6666e-05	2.11057e-05	1.94696e-05	1.17552e-05	2.01333e-05	0	0.00214078	1.78278e-05	1.13325e-05	2.3509e-05	2.30268e-05	1.78427e-05	1.3382e-05	1.91689e-05	5.88527e-05	2.86549e-05	0.00286329	1.07409e-05	2.44219e-05	1.18551e-05	6.7513e-06	7.3541e-06	1.44671e-05	1.6396e-05
RTS	P13	0.000479622	0.000252669	3.88738e-05	2.90291e-05	3.38252e-05	2.7767e-05	2.24353e-05	2.90599e-05	3.3068e-05	5.75534e-05	0.00135629	0.000109398	2.74179e-05	1.41359e-05	2.44854e-05	0	1.41359e-05	5.04854e-06	3.19425e-05	8.87177e-05	0.00109326	5.99514e-05	1.36311e-05	1.8932e-05	1.86796e-05	2.92816e-05	1.91845e-05	2.27184e-05	9.59223e-06	2.44854e-05	0.000974166	5.07062e-05	5.32755e-05	2.2056e-05	2.04466e-05	2.90291e-05	1.00971e-05	1.91845e-05	5.3767e-05	5.62972e-05	0.000621848	0.000497029	2.44854e-05	3.45825e-05	2.67573e-05	9.08738e-06	1.86796e-05	1.48932e-05
RTS	P13	0.000526086	0.000274539	2.44066e-05	8.71665e-06	1.569e-05	3.53024e-05	2.39708e-05	1.64476e-05	2.45207e-05	1.78691e-05	0.00114602	8.50688e-05	3.21701e-05	5.66582e-05	3.92249e-05	8.71665e-07	2.3535e-05	0	2.89173e-05	9.18083e-05	0.000925952	0.000128327	9.15248e-06	3.58152e-05	2.99955e-05	1.74333e-05	0	2.57141e-05	8.71665e-06	4.35832e-06	0.00102743	3.55682e-05	2.46605e-05	6.17777e-07	4.14041e-05	1.569e-05	1.29064e-05	3.76501e-05	1.8305e-05	5.70941e-05	0.000829171	0.000471571	1.65616e-05	0	2.3535e-05	1.569e-05	2.74574e-05	4.92491e-05
RTS	P13	0.000279055	0.000352405	1.2572e-05	6.3359e-06	3.71639e-05	1.1736e-05	1.82559e-05	3.65119e-05	2.05947e-05	1.36945e-05	0.0007411	6.38958e-05	1.82559e-05	2.37979e-05	3.58599e-05	5.86798e-06	1.2388e-05	1.89079e-05	1.2714e-05	2.57539e-05	0.000985122	5.93793e-05	6.51998e-06	1.1736e-05	3.12959e-05	0	5.86798e-06	3.84679e-05	3.12959e-05	1.3692e-05	0.000686228	1.1736e-05	4.46619e-05	5.86798e-06	1.82559e-05	2.57539e-05	1.76039e-05	1.79299e-05	2.44499e-05	3.19479e-05	0.000642218	0.000337083	1.4344e-05	3.03179e-05	2.93399e-05	2.44499e-05	0	3.68379e-05
RTS	P13	0.000350026	0.000357971	5.47446e-06	4.06442e-06	3.75986e-05	1.22155e-05	1.53039e-05	3.50402e-05	1.58981e-06	8.10804e-05	0.00137545	4.63695e-05	4.98141e-05	0	0	1.90778e-05	3.97453e-05	2.01376e-05	9.53888e-06	2.96765e-05	0.000861988	7.86509e-05	5.93218e-05	5.61097e-07	1.05988e-05	1.16586e-05	1.16586e-05	1.90778e-05	0	2.01376e-05	0.000850501	4.53588e-05	3.17963e-05	3.70956e-06	2.86166e-05	0	0	4.87543e-05	2.27873e-05	0	0.000787752	0.000369703	6.70872e-05	1.63067e-05	1.05988e-06	3.07364e-05	1.21886e-05	2.01376e-05
RTS	P13	0.000183217	0.000382753	1.37086e-05	2.0303e-05	6.02618e-06	8.70388e-06	8.26868e-06	7.61589e-06	5.43992e-06	6.05336e-06	0.000711581	9.81032e-05	9.03414e-07	4.78713e-06	1.2403e-05	1.74078e-05	1.70447e-05	1.64652e-05	1.69726e-05	1.39262e-05	0.000864295	6.68023e-05	8.70388e-06	0	1.1229e-05	1.51003e-05	2.08893e-05	2.02365e-05	2.28477e-05	1.04135e-05	0.000637373	1.10974e-05	1.2403e-05	1.37086e-05	1.41438e-05	3.62939e-06	1.11672e-05	2.04692e-07	2.13029e-05	4.00724e-05	0.000512658	0.000292668	3.91674e-06	2.87228e-05	1.21854e-05	6.52791e-07	4.35194e-06	2.37776e-05
RTS	P14	0.000523281	0.000145774	6.42955e-06	1.47819e-05	2.78922e-05	1.31945e-05	1.63525e-05	9.32006e-06	5.72705e-06	0	0.00229733	7.69359e-05	0	8.35096e-06	1.50317e-05	3.67442e-06	1.3563e-05	5.97825e-06	3.30698e-05	0	0.00236052	0.00018175	2.48859e-05	3.5074e-06	2.28816e-05	1.83721e-05	6.01269e-06	9.18606e-06	9.35308e-06	0	0.00134028	6.28443e-05	1.96165e-05	0	2.85663e-06	9.82437e-06	2.86909e-06	4.43106e-05	2.1662e-05	3.44245e-06	0.00146204	0.00057098	1.62009e-05	9.01904e-06	7.18183e-06	1.00212e-05	1.28605e-05	0
RTS	P14	0.000605553	0.00011964	3.37815e-06	6.83567e-06	1.29655e-05	1.44248e-05	1.18235e-05	1.74028e-05	4.64408e-06	6.44953e-06	0.00190902	0.000160279	1.43619e-05	8.2071e-06	1.25719e-05	7.96373e-06	1.80475e-05	2.31032e-06	3.83153e-05	0	0.00172386	0.000204017	1.34499e-05	5.30769e-06	9.60106e-06	1.11013e-05	1.05394e-05	1.40077e-05	1.68907e-05	6.16055e-06	0.0013667	0.000103478	7.023e-06	4.88943e-06	3.37815e-06	1.05789e-05	1.25347e-05	1.46683e-05	4.6615e-05	0	0.0014443	0.000580566	2.018e-05	6.22291e-06	1.25016e-05	7.76727e-06	3.35245e-06	5.82474e-06
RTS	P14	0.000418264	0.000262659	2.69105e-05	1.32568e-05	3.17846e-05	1.39712e-05	3.42295e-05	2.06076e-05	2.75932e-05	0	0.00147562	0.000168216	8.96208e-06	1.7234e-05	6.28706e-06	1.47785e-05	7.57551e-06	2.68433e-05	2.79938e-05	0	0.00141925	0.000229232	8.42952e-06	2.25073e-05	8.92802e-06	1.46698e-05	1.32727e-05	1.25741e-05	5.51864e-05	4.01673e-05	0.00100577	0.000122936	1.88612e-05	2.41004e-05	1.32727e-05	0	6.68656e-05	1.18756e-05	1.72506e-05	3.24101e-05	0.000804681	0.000472228	5.48272e-06	1.58234e-05	2.06076e-05	1.88612e-05	2.51482e-05	0
RTS	P14	0.00062407	6.63083e-05	1.47352e-05	3.19262e-05	1.25249e-05	1.44896e-05	1.10437e-05	1.76899e-05	9.57787e-06	6.49244e-07	0.0015373	8.18157e-05	1.10514e-05	5.4029e-06	1.82213e-05	4.69468e-06	9.99263e-06	2.87336e-05	2.43131e-05	0	0.00124176	8.92631e-05	2.39606e-05	0	7.25981e-06	4.42056e-06	8.84111e-06	1.10514e-05	1.86646e-05	2.47348e-05	0.000788402	8.22714e-05	4.42056e-06	0	1.86646e-05	0	1.44896e-05	7.15923e-06	3.08488e-05	3.88731e-05	0.000924129	0.000424619	9.82346e-06	1.03146e-05	4.18977e-06	2.42983e-05	8.84111e-06	0
RTS	P16	0.000506838	0.000112088	6.51638e-06	2.93237e-06	1.87346e-06	6.02765e-06	1.46619e-06	1.18924e-05	9.53021e-06	0	0.00161927	5.39472e-05	6.51638e-06	6.10911e-06	6.02765e-06	1.08335e-05	4.39856e-06	6.71632e-06	2.91238e-05	0	0.00138115	8.86773e-05	1.09964e-05	6.10911e-06	6.51638e-06	4.35693e-06	6.15074e-06	6.67929e-06	4.64292e-06	1.13222e-05	0.000997686	5.71125e-05	3.09528e-06	4.39856e-06	3.09528e-06	1.22182e-05	6.35347e-06	7.7382e-06	2.68801e-05	1.11593e-05	0.00119361	0.000328449	6.92366e-06	6.27202e-06	2.93237e-06	4.56147e-06	6.19056e-06	5.0502e-06
RTS	P16	0.000483803	0.000152861	1.81271e-06	5.94166e-06	3.43134e-06	4.10268e-06	7.67261e-06	4.12895e-06	1.81271e-06	0	0.00150394	7.92859e-05	4.31504e-06	5.45346e-06	3.82683e-06	5.43813e-06	9.56709e-06	1.91342e-06	2.33638e-05	0	0.00133393	6.71217e-05	6.64849e-06	1.3073e-06	5.74025e-06	9.20569e-06	4.28893e-06	6.34449e-06	5.94166e-06	7.04943e-06	0.000994197	8.21507e-05	2.01412e-06	3.82683e-06	3.62542e-06	1.81271e-06	1.91342e-06	7.35155e-06	1.55382e-05	3.59598e-06	0.00108611	0.000441052	1.00706e-07	5.63955e-06	1.91342e-06	6.56086e-06	8.64577e-06	2.01412e-06
RTS	P16	0.000467321	0.000143504	6.78298e-06	6.32793e-06	6.65573e-06	1.01411e-05	2.9194e-06	8.6307e-06	9.26984e-06	2.24898e-06	0.00144724	7.99351e-05	5.8388e-06	8.57121e-06	8.56107e-06	7.15477e-06	7.67272e-06	9.00554e-06	3.88573e-05	0	0.0014388	9.9871e-05	5.32495e-06	5.60833e-06	2.76575e-06	8.83503e-06	3.14988e-06	1.4597e-05	8.75821e-06	1.02179e-05	0.000914204	7.06336e-05	1.38287e-06	4.30228e-06	7.37533e-06	5.68515e-06	7.75946e-06	5.00768e-06	3.54798e-05	1.30605e-05	0.000963256	0.000455612	6.60707e-06	7.68264e-06	4.22545e-06	4.22545e-06	8.4509e-06	1.02179e-05
RTS	P16	0.000650899	0.000215137	3.67759e-06	3.30984e-06	1.36071e-05	0	2.05945e-05	1.01134e-05	3.30984e-06	0	0.00196359	9.42938e-05	4.5579e-06	7.96992e-06	1.63092e-06	3.86147e-06	1.39749e-05	6.61967e-06	6.98743e-06	0	0.00169719	0.000161465	1.0665e-05	0	6.43579e-06	3.30984e-06	1.0665e-05	6.80355e-06	0	0	0.00126066	2.39206e-05	6.80355e-06	3.19042e-06	1.07844e-05	0	3.30984e-06	1.39749e-05	1.34232e-05	5.70027e-06	0.00134212	0.000541349	1.59215e-05	1.02973e-05	3.67759e-06	1.58137e-05	3.30984e-06	3.86147e-06
RTS	P17	0.000382938	0.000226895	6.3107e-06	7.79549e-06	7.29631e-06	7.73129e-06	2.06661e-06	4.71633e-06	0	0	0.00157299	7.64052e-05	5.55909e-07	8.92001e-06	0	8.1207e-07	7.90945e-06	3.30002e-06	1.39672e-05	0	0.00137282	9.33894e-05	4.03034e-06	6.39296e-06	6.60142e-06	1.0116e-05	3.10574e-06	8.73672e-06	5.42012e-06	0	0.000836263	8.74677e-05	5.42598e-06	1.00885e-05	2.57108e-06	4.30861e-06	4.8639e-06	6.60142e-06	2.00127e-05	1.71015e-06	0.000960742	0.000338271	7.79087e-06	4.95113e-06	8.86897e-06	0	9.24199e-06	6.11171e-06
RTS	P17	0.000826168	0.00013111	5.62017e-06	7.46992e-06	8.06218e-06	7.56789e-06	7.81094e-06	1.00853e-05	6.2132e-06	0	0.002556	0.000111766	0	6.57106e-06	6.48874e-06	1.3284e-05	5.07008e-06	8.22418e-06	1.58795e-05	0	0.0019334	0.000142463	7.20403e-06	4.64941e-06	4.79762e-06	8.89515e-06	4.59832e-06	2.63985e-06	7.73192e-06	2.57869e-06	0.00175858	0.000128957	6.92546e-06	6.76758e-06	6.31563e-06	6.64565e-06	1.13522e-05	1.00375e-05	2.06753e-05	6.84541e-06	0.00198709	0.00063278	9.91193e-06	7.80922e-06	1.25767e-05	1.07294e-06	8.46947e-06	5.97124e-06
RTS	P17	0.000655656	0.000299754	1.06861e-05	9.01757e-06	1.25034e-05	1.35081e-05	4.75432e-06	1.20641e-05	4.15924e-06	0	0.00220636	0.000101583	1.00027e-05	9.69957e-06	1.04573e-05	4.84978e-06	5.11577e-06	8.67581e-06	1.65196e-05	0	0.00157241	0.000149895	8.79023e-06	8.5629e-06	6.97157e-06	5.68334e-06	0	7.3566e-06	1.24972e-05	0	0.00132277	7.64978e-05	2.50067e-06	1.67469e-05	4.09201e-06	1.00785e-05	2.50932e-06	3.09824e-06	2.71285e-05	1.1435e-05	0.0014856	0.000523612	2.882e-06	5.4665e-06	1.364e-06	0	1.07051e-05	4.24356e-06
RTS	P17	0.0008953	0.000247979	1.86019e-05	4.65027e-06	1.1109e-05	6.9993e-07	1.40259e-05	1.16595e-05	4.70255e-06	0	0.00272782	0.000180976	7.40599e-06	4.12021e-06	1.71505e-05	6.28648e-06	1.42531e-05	1.06074e-05	4.34296e-05	0	0.00217529	0.000118889	1.10229e-05	1.26591e-05	9.88551e-06	1.37713e-05	7.77554e-06	1.1109e-05	1.56629e-05	6.16941e-06	0.00178764	0.000139871	1.13058e-05	4.90862e-06	3.70299e-06	4.65027e-06	7.49535e-06	1.23975e-05	5.45838e-05	1.37924e-05	0.00176504	0.000797564	1.81705e-05	4.8225e-06	8.86927e-06	1.16458e-05	5.92025e-06	9.9057e-06
RTS	P17	0.00138019	0.000199905	7.30185e-06	1.62085e-05	1.44432e-06	2.58853e-06	1.87872e-05	1.44521e-05	8.86584e-06	0	0.00386667	0.000182228	0	1.06814e-05	8.14629e-07	2.69323e-06	1.24206e-05	8.50322e-06	2.20273e-05	0	0.00293347	0.000264382	4.37198e-06	7.38209e-06	7.13787e-06	1.52806e-06	2.38362e-06	7.32543e-06	8.66593e-06	1.37589e-05	0.0027873	0.000159477	7.38209e-06	1.17953e-05	4.49345e-06	1.06719e-05	5.85753e-06	9.19702e-06	3.99099e-05	1.01103e-05	0.00294048	0.00114061	1.9391e-05	6.12535e-06	3.2096e-06	3.04912e-06	6.09825e-06	1.07522e-05
RTS	P17	0.00148502	0.000256757	1.13799e-05	7.61225e-06	1.84539e-06	4.17211e-06	6.08232e-06	9.22931e-06	8.92482e-07	0	0.00366761	0.000243518	4.69037e-06	8.098e-06	9.43918e-06	1.30656e-05	1.5802e-05	1.31382e-05	1.43497e-05	0	0.00244281	0.000226036	8.53494e-06	1.12261e-05	1.53783e-06	1.13799e-05	8.16936e-06	3.44124e-06	8.84251e-06	1.01859e-05	0.0025724	0.000226061	4.99986e-06	4.15021e-06	1.07648e-05	1.2337e-05	5.96311e-06	7.03759e-06	3.80208e-05	2.34519e-05	0.00249374	0.00100251	1.86077e-05	1.2764e-05	1.04572e-05	2.61431e-06	4.84764e-06	1.54517e-05
RTS	P17	0.00108457	0.000232886	1.781e-06	1.781e-06	4.11212e-06	1.1832e-05	8.31132e-06	4.57971e-06	5.17337e-06	7.98143e-06	0.00296013	0.000154228	3.85928e-06	3.30757e-06	1.1994e-05	3.67826e-07	7.99246e-06	4.57971e-06	2.97681e-05	3.9594e-06	0.00246299	0.000190345	1.2891e-05	1.41123e-05	3.44322e-06	9.32903e-06	9.03553e-06	9.87697e-06	1.111e-05	1.61138e-06	0.00222519	0.000168145	8.54994e-06	1.11008e-05	0	0	9.64109e-06	7.84454e-06	3.60228e-05	9.22432e-06	0.0023555	0.00092641	9.88622e-06	3.13795e-06	8.44183e-06	1.24213e-05	5.17337e-06	1.60868e-05
RTS	P18	0.000458122	5.48641e-05	4.03397e-06	3.72366e-06	9.48947e-06	1.14044e-05	0	1.96527e-06	1.86183e-06	0	0.00174604	8.67282e-05	0	5.99924e-06	5.99924e-06	9.61947e-06	3.93053e-06	3.72366e-06	1.5205e-05	0	0.00132607	6.69394e-05	1.86183e-06	1.86183e-06	6.20611e-06	4.03397e-06	7.75763e-06	1.4082e-06	2.31546e-06	4.55115e-06	0.000993339	9.38157e-05	3.8271e-06	0	4.21506e-06	2.17214e-06	1.86183e-06	2.17214e-06	1.34466e-05	8.06794e-06	0.00116478	0.000375469	5.80639e-06	3.81308e-06	3.72366e-06	5.66555e-06	3.023e-06	7.9645e-06
RTS	P18	0.000365601	4.47364e-05	5.33195e-06	4.66796e-06	4.8572e-06	4.60488e-06	2.46014e-06	9.34938e-06	4.28548e-06	0	0.00150561	1.94895e-05	4.64864e-06	3.04235e-07	5.68044e-06	4.09703e-06	4.79412e-06	2.39706e-06	9.14469e-06	0	0.00139772	3.9283e-05	0	2.2709e-06	2.39706e-06	3.72175e-06	3.65867e-06	1.19853e-06	3.40635e-06	3.65867e-06	0.000860797	5.15052e-05	5.74033e-06	0	1.37205e-06	5.67725e-06	2.42328e-06	1.12021e-05	1.28053e-05	3.15403e-07	0.000976045	0.000220971	2.33398e-06	3.10517e-07	3.09583e-06	6.86152e-06	1.97439e-06	3.14939e-06
RTS	P18	0.00025329	4.15904e-05	5.66362e-06	2.40275e-06	5.26316e-06	9.7254e-07	2.0595e-06	5.32037e-06	5.11768e-06	0	0.00121288	1.35424e-05	2.0595e-06	6.52174e-06	5.32037e-06	3.64493e-06	1.61824e-06	6.29291e-06	1.28719e-05	0	0.00147706	3.10206e-05	6.29291e-06	2.17391e-06	2.23112e-06	3.26087e-06	4.29062e-06	2.17391e-06	5.49199e-06	0	0.000597155	5.60641e-05	3.20366e-06	3.20366e-06	3.31808e-06	1.08696e-06	5.43478e-06	2.23112e-06	7.03662e-06	1.34999e-06	0.000747622	0.00015489	1.95113e-06	3.19938e-06	2.34377e-06	6.46453e-06	1.14417e-06	5.60641e-06
RTS	P18	0.000639571	3.96595e-05	7.24992e-06	2.19467e-06	3.43856e-06	3.43856e-06	6.18941e-06	5.13492e-06	9.08223e-06	0	0.00185481	4.32902e-05	1.05392e-05	4.95727e-06	4.26382e-06	4.89254e-06	6.38595e-06	1.78805e-06	1.0956e-05	0	0.00146061	7.01417e-05	7.67511e-06	4.40136e-06	3.53026e-06	2.47577e-06	2.56746e-06	3.39272e-06	4.44721e-06	0	0.0011535	7.45939e-05	6.83128e-06	1.87975e-06	7.1676e-06	3.74411e-06	5.86848e-06	6.09772e-06	7.45109e-06	7.05964e-06	0.00137073	0.000286454	6.00602e-06	5.22662e-06	5.29477e-06	4.92923e-06	4.26382e-06	4.58475e-06
RTS	P18	0.000388912	2.15173e-05	4.5319e-06	9.74603e-07	2.82635e-06	2.2553e-06	1.44819e-06	2.92381e-06	1.75428e-06	0	0.00143954	1.96734e-05	3.40566e-06	4.87847e-06	4.5319e-06	2.27634e-06	2.45048e-06	1.90047e-06	1.27673e-05	0	0.0013467	4.64748e-05	2.82635e-06	2.30818e-06	1.68769e-06	1.75428e-06	3.50857e-06	4.29738e-06	1.20913e-06	0	0.000752737	2.64605e-05	8.77142e-07	2.63143e-06	1.94921e-06	1.02333e-06	6.72476e-06	6.43238e-06	1.20851e-05	4.5254e-06	0.00107127	0.000201546	3.65476e-06	2.77762e-06	2.77762e-06	3.65476e-06	2.68016e-06	0
RTS	P18	0.000439058	1.64036e-05	4.27554e-06	1.11281e-06	0	9.2539e-06	6.50116e-06	3.16273e-06	2.22562e-06	0	0.00145316	2.0395e-05	4.15578e-06	8.48785e-06	2.46717e-06	1.56457e-06	5.17086e-06	1.05424e-06	1.88601e-05	0	0.00133645	4.207e-05	9.66388e-06	4.3341e-06	0	4.21697e-06	2.4599e-06	2.38744e-06	5.40224e-06	0	0.000870828	6.25224e-05	8.78535e-06	5.44692e-06	4.3341e-06	1.11281e-06	2.46223e-06	5.2103e-06	1.52172e-05	2.69712e-06	0.000998054	0.000281422	3.22129e-06	3.27986e-06	4.39267e-06	5.56405e-06	0	2.29057e-06
RTS	P19	0.000574579	0.0001444	1.76401e-05	2.34835e-06	1.04857e-05	8.19198e-06	8.84734e-06	1.22334e-05	1.01581e-05	0	0.00317476	8.57807e-05	2.67979e-06	7.36904e-06	6.18403e-06	8.67077e-06	0	8.41043e-06	1.67116e-05	0	0.00350118	0.000175273	1.16872e-05	0	0	1.96608e-06	6.9115e-06	5.64953e-06	8.08276e-06	3.93215e-06	0.00166656	9.18212e-05	2.0753e-06	1.96608e-06	8.51966e-06	3.82292e-06	3.93215e-06	1.04863e-05	2.79997e-05	1.68918e-05	0.00217025	0.000590552	1.00488e-05	4.44729e-06	1.13905e-05	6.00745e-06	1.12503e-05	5.89823e-06
RTS	P19	0.000486586	0.000168059	4.34102e-06	7.11852e-06	7.11037e-06	6.63211e-06	6.99386e-06	8.80262e-06	6.99386e-06	5.27918e-06	0.00189387	0.000108815	2.53226e-06	1.16966e-05	4.4616e-06	4.35159e-07	1.08997e-05	2.29109e-06	7.11445e-06	0	0.00169067	0.000119292	2.89401e-06	2.41168e-07	1.09345e-05	9.20301e-06	8.9232e-06	6.87328e-06	4.34102e-06	3.97927e-06	0.00123438	5.54409e-05	1.10937e-05	1.13349e-05	2.17051e-06	2.53226e-06	6.75269e-06	1.14555e-05	3.21959e-05	7.11445e-06	0.00118756	0.000502078	4.68812e-06	4.34102e-06	9.16437e-06	2.95036e-06	5.97285e-06	0
RTS	P21	0.000550803	8.368e-05	8.61467e-06	5.50539e-06	5.8503e-06	6.39574e-06	4.56838e-06	7.69827e-06	8.81317e-06	1.39336e-05	0.00151257	7.054e-05	6.48252e-06	1.27824e-05	6.97065e-06	1.25304e-05	7.70099e-06	4.82943e-06	5.83448e-05	9.82203e-06	0.00180272	0.000167297	7.66938e-06	7.77717e-06	1.3269e-05	1.14862e-05	1.09491e-05	1.56128e-05	9.85292e-06	2.79015e-05	0.00103256	0.000115867	7.57047e-06	1.22041e-05	1.2661e-05	6.18647e-06	5.66262e-06	1.02097e-05	6.69697e-05	6.59826e-06	0.000962052	0.000570115	1.61388e-05	1.0181e-05	6.13469e-06	1.06378e-05	9.74521e-06	8.36473e-06
RTS	P21	0.000793796	7.97629e-05	5.92792e-06	1.10137e-05	4.57057e-06	3.69232e-06	1.22929e-05	1.62525e-05	1.04582e-05	2.34554e-05	0.00193212	0.000150601	1.10913e-05	5.85033e-06	1.22491e-05	1.22491e-05	2.81542e-06	1.03478e-05	3.58333e-05	1.66978e-05	0.00149051	0.000226626	1.13949e-05	3.77834e-06	2.49858e-06	8.53174e-06	7.92233e-06	9.38491e-06	9.93338e-06	1.3468e-05	0.00130453	0.000115213	8.4708e-06	4.87528e-06	6.88633e-06	7.00821e-06	8.16609e-06	1.04879e-05	5.66691e-05	1.0837e-05	0.00103698	0.000697012	3.59552e-06	8.40985e-06	9.8115e-06	5.91127e-06	5.71641e-06	1.06767e-05
RTS	P21	0.000576127	0.000104218	1.12014e-05	6.66414e-06	6.39731e-06	2.88995e-06	1.27611e-06	1.31156e-05	6.51189e-06	4.83133e-06	0.00244215	8.06888e-05	2.01722e-05	4.69928e-06	1.26882e-05	7.70936e-06	5.60072e-06	3.82834e-06	2.05596e-05	8.11749e-06	0.00304522	0.000197535	2.04712e-06	6.52235e-06	5.52982e-06	5.72609e-06	1.21395e-05	1.26902e-05	7.86936e-06	9.49995e-06	0.00166997	0.000121949	1.15134e-05	2.62312e-06	8.57831e-06	5.72398e-06	7.32072e-06	1.51468e-05	3.89048e-05	1.29815e-05	0.00179442	0.000621506	6.97931e-06	3.82834e-06	8.01115e-06	8.08204e-06	8.22383e-06	2.9067e-06
RTS	P22	0.000353028	0.000240772	9.46715e-06	3.10312e-05	3.29152e-05	1.59984e-05	0	2.05121e-05	9.9931e-06	4.15502e-05	0.00135793	0.000155758	1.05191e-05	1.89343e-05	3.94464e-05	9.46715e-06	9.9931e-06	1.05191e-05	2.84014e-05	5.62769e-05	0.00140514	0.00018297	0	2.15641e-05	2.05121e-05	1.99862e-05	0	9.46715e-06	1.89343e-05	4.83876e-05	0.00102008	0.000126764	1.05191e-05	4.36541e-05	5.04914e-05	0	1.34256e-05	2.94533e-05	6.98895e-05	4.10865e-05	0.00117366	0.000456527	2.94533e-05	1.05191e-05	2.94533e-05	2.73495e-05	9.46715e-06	2.53367e-05
RTS	P22	0.000557064	0.000143308	4.82646e-06	5.36273e-06	4.82646e-06	1.52838e-05	2.03784e-05	1.04573e-05	5.899e-06	3.70028e-05	0.00169319	3.22726e-05	1.01892e-05	5.36273e-06	0	9.06917e-06	1.8817e-05	2.34861e-05	5.21284e-05	1.85014e-05	0.00132255	0.00017573	2.31312e-05	1.09936e-05	4.58513e-05	0	4.82646e-06	2.52048e-05	1.9574e-05	3.08357e-05	0.00132859	7.73826e-05	9.92105e-06	1.01892e-05	2.97632e-05	1.29976e-05	2.01808e-06	1.01892e-05	1.01892e-05	1.04573e-05	0.00148829	0.000570326	1.04573e-05	2.06465e-05	4.82646e-06	0	8.03491e-06	1.12709e-05
RTS	P22	0.000516033	0.000222029	0	0	1.7406e-05	1.8373e-05	1.7406e-05	0	1.11205e-05	2.2241e-05	0.00118973	0.000199122	8.703e-06	3.2878e-05	9.67e-06	1.30399e-05	2.31152e-05	4.84558e-05	5.1736e-05	2.36915e-05	0.00107443	0.000141326	8.703e-06	0	0	8.703e-06	9.1865e-06	1.0637e-05	1.8373e-05	6.6723e-05	0.00103833	0.000219252	9.67e-06	1.7406e-05	0	1.4734e-05	3.63897e-06	0	0	9.67e-06	0.00114396	0.000665054	2.9977e-05	0	3.04605e-05	9.67e-06	1.20875e-05	9.67e-06
RTS	P22	0.000298768	0.000222982	0	0	0	0	2.06053e-07	0	3.0002e-05	0	0.00073098	6.40181e-05	0	2.9565e-05	0	2.84229e-05	0	0	1.18429e-05	4.5003e-05	0.000593054	9.81762e-05	0	3.23706e-05	0	0	0	1.42115e-05	0	0	0.00050718	0.000163086	5.13192e-05	0	0	1.89486e-05	0	2.84229e-05	0	0	0.000461751	0.000451731	0	2.84229e-05	9.74109e-06	6.04944e-06	4.74018e-06	2.36828e-05
RTS	P23	0.000469143	0.000145238	1.64036e-05	4.61825e-06	1.54612e-05	7.59499e-06	1.22062e-05	7.45937e-06	1.69696e-05	0	0.00169902	0.000119082	1.32931e-05	2.79548e-06	1.97182e-05	7.73062e-06	1.24697e-05	1.76439e-05	3.30875e-05	0	0.00202015	0.000213525	1.49187e-05	1.12596e-05	6.37158e-06	1.77608e-05	1.58734e-05	1.07151e-05	1.28502e-05	0	0.00140144	6.43214e-05	1.55969e-05	5.01812e-06	0	1.54612e-05	1.36981e-05	7.59499e-06	3.24143e-05	0	0.00140764	0.000569563	1.34269e-05	1.35625e-05	5.03844e-06	3.11835e-06	6.62631e-06	1.57325e-05
RTS	P23	0.000385342	0.000147671	1.34243e-05	1.53037e-05	2.33583e-05	2.77884e-05	1.57065e-05	1.86598e-05	1.82571e-05	0	0.00150808	8.49695e-05	1.78208e-05	3.12088e-05	2.51734e-05	2.24186e-05	1.83913e-05	1.63777e-05	3.14129e-05	2.82459e-05	0.00186756	0.000148313	2.91174e-05	8.33652e-06	1.4901e-05	1.31558e-05	1.06052e-05	5.10124e-06	7.51762e-06	2.73856e-05	0.00144097	8.54432e-05	1.55053e-05	2.61774e-05	2.69829e-05	2.0942e-05	1.26189e-05	2.09841e-05	1.32479e-05	2.4835e-05	0.00143324	0.000469453	1.61884e-05	1.32108e-05	1.5975e-05	1.28874e-05	1.11748e-05	2.14463e-05
RTS	P23	0.000246687	0.000199099	2.27492e-05	1.77758e-05	2.01898e-05	4.60854e-06	2.61151e-05	1.21367e-05	4.02402e-05	2.30793e-05	0.00132673	8.28944e-05	1.18172e-05	3.95018e-06	2.50178e-05	2.08482e-05	2.15065e-05	2.522e-05	3.68857e-05	0	0.00190194	0.000166656	1.36559e-05	2.49681e-05	1.29478e-05	8.55872e-06	3.95018e-06	1.71174e-05	1.29478e-05	1.92374e-05	0.00129996	6.54517e-05	1.34766e-05	9.85168e-06	1.04677e-05	2.76513e-05	1.38765e-05	1.11413e-05	4.63049e-05	1.49229e-05	0.00100678	0.000445899	2.26492e-05	1.99249e-05	1.11759e-05	2.43757e-05	1.73369e-05	1.5521e-05
RTS	P24	0.000326205	5.40122e-05	1.91468e-06	0	0	1.52966e-05	9.63087e-06	6.23186e-06	0	0	0.00133491	5.04744e-05	1.16648e-05	6.55144e-06	2.87624e-06	5.91227e-06	9.1081e-06	2.87624e-06	1.18245e-05	0	0.000989202	7.85222e-05	3.03603e-06	5.75248e-06	2.87624e-06	0	3.03603e-06	0	0	1.11854e-05	0.00098671	1.99739e-05	0	3.51541e-06	0	5.75248e-06	2.87624e-06	2.87624e-06	0	0	0.0011513	0.00031367	0	0	0	3.19582e-06	3.03603e-06	2.87624e-06
RTS	P24	0.000559965	7.81838e-05	1.14106e-05	0	0	0	0	8.02968e-06	0	4.91792e-06	0.00162408	4.50882e-05	1.28898e-05	0	4.22615e-06	3.80353e-06	0	0	1.61502e-06	6.41466e-06	0.00113317	0.000108048	1.58481e-05	4.01484e-06	0	3.80353e-06	0	1.3735e-05	0	1.20445e-05	0.00153927	6.09622e-05	3.80353e-06	0	0	0	4.22615e-06	3.80353e-06	4.22615e-06	4.01484e-06	0.00176209	0.000552675	9.08622e-06	3.80353e-06	0	3.80353e-06	0	3.80353e-06
RTS	P24	0.000272497	4.35022e-05	0	0	1.39052e-05	4.19639e-06	4.67138e-06	4.08746e-06	3.50354e-06	8.73127e-06	0.000863673	6.4013e-05	3.50354e-06	3.50354e-06	3.69818e-06	0	0	0	3.89282e-06	0	0.000821794	4.72775e-05	0	0	7.39635e-06	0	0	3.50354e-06	0	7.39635e-06	0.000533511	4.69085e-05	0	3.50354e-06	0	0	0	4.2821e-06	7.78564e-06	1.54195e-06	0.000763591	0.000152793	7.00707e-06	3.89282e-06	3.50354e-06	3.50354e-06	3.50354e-06	0
RTS	P25	0.000994776	0.00010298	9.01387e-06	1.65787e-05	2.0418e-05	8.95155e-06	1.54155e-05	1.0911e-05	1.27136e-05	0	0.00164434	9.47014e-05	1.29803e-05	7.6983e-06	1.54959e-05	1.54959e-05	8.9125e-06	1.85741e-05	2.24015e-05	1.60597e-05	0.00122069	9.96084e-05	1.07812e-05	7.63515e-06	8.37673e-06	1.66309e-05	1.33741e-05	1.33735e-05	1.00838e-05	0	0.000987864	0.000127391	9.54098e-06	2.17982e-05	1.55289e-05	1.50589e-05	1.37996e-05	9.85679e-06	1.12742e-05	1.49542e-05	0.00114796	0.000389474	1.11321e-05	9.72193e-06	1.71214e-05	1.31472e-05	1.70761e-05	8.66747e-06
RTS	P25	0.000525116	0.000272116	1.64106e-05	1.29253e-05	1.89273e-05	1.14559e-05	1.44775e-05	1.11265e-05	9.29289e-06	0	0.00131234	0.000114409	1.08359e-05	1.70833e-05	1.42783e-05	1.12935e-05	1.49137e-05	1.10944e-05	0.000116728	1.87037e-05	0.00132725	4.89798e-05	1.03223e-05	1.23516e-05	8.04525e-06	1.41721e-05	1.01265e-05	1.36465e-05	1.62262e-05	0	0.000816591	5.78874e-05	9.29267e-06	1.71467e-05	1.72159e-05	1.63379e-05	1.9834e-05	2.27437e-05	0.000137732	0	0.000989166	0.000502241	1.40304e-05	1.60666e-05	8.11593e-06	1.96554e-05	1.77733e-05	7.76519e-06
RTS	P25	0.000291262	0.000369231	2.92941e-05	3.01224e-05	3.17554e-05	3.08167e-05	2.70021e-05	2.60634e-05	3.43452e-05	1.41462e-05	0.001345	0.000176452	9.28695e-06	2.33672e-05	3.66485e-05	2.99579e-05	2.39292e-05	3.30663e-05	3.32777e-05	1.41336e-05	0.00150542	4.989e-05	3.44889e-05	3.56126e-05	4.06429e-05	1.86738e-05	3.39418e-05	2.57742e-05	1.70255e-05	0	0.000737757	5.9017e-05	4.23468e-05	1.79684e-05	2.80606e-05	5.15276e-05	2.23686e-05	3.83461e-05	2.50472e-05	0	0.000919764	0.000448769	2.37666e-05	1.64768e-05	3.28674e-05	1.65631e-05	4.24145e-05	1.08785e-05
RTS	P25	0.000861629	0.000315092	5.88578e-06	8.12151e-06	1.14105e-05	9.29647e-06	1.39213e-05	1.42721e-05	2.90117e-06	0	0.00161545	0.000161553	9.8067e-06	1.00166e-05	1.12256e-05	1.04903e-05	7.33519e-06	5.04685e-06	9.9797e-05	6.9317e-06	0.00133341	4.51413e-05	8.16155e-06	1.14127e-05	1.05224e-05	1.05368e-05	7.42129e-06	1.1262e-05	1.29486e-05	0	0.00101811	0.000119471	1.33392e-05	6.07307e-06	7.49269e-06	1.14606e-05	6.12376e-06	1.5516e-05	0.000139452	0	0.000947306	0.000614214	8.49119e-06	8.90866e-06	1.17163e-05	7.93997e-06	1.41576e-05	1.02225e-05
RTS	P25	0.000613288	0.000424928	1.51532e-05	1.08977e-05	1.91647e-05	1.78331e-05	1.48467e-05	1.88467e-05	1.22948e-05	0	0.00167642	0.000137215	1.72891e-05	1.5699e-05	1.93174e-05	2.06872e-05	1.79462e-05	1.18988e-05	8.75195e-05	2.66517e-05	0.00183321	5.23403e-05	1.88123e-05	1.60888e-05	2.00877e-05	1.10105e-05	1.39862e-05	2.22538e-05	1.59122e-05	0	0.0010443	5.53522e-05	1.27624e-05	1.62115e-05	1.36568e-05	9.75195e-06	1.44047e-05	1.55276e-05	0.000100953	0	0.00108829	0.000680455	1.82636e-05	1.48728e-05	2.07886e-05	1.51073e-05	6.87517e-06	1.84585e-05
RTS	P25	0.000469214	0.000272516	1.11327e-05	1.24544e-05	1.70878e-05	2.04981e-05	1.85041e-05	9.64814e-06	8.22605e-06	0	0.00196328	0.000152228	1.8215e-05	2.39627e-05	1.51276e-05	2.13191e-05	1.21948e-05	1.39837e-05	3.85861e-05	2.71687e-05	0.00209932	4.03356e-05	1.6601e-05	1.01572e-05	1.10553e-05	1.63961e-05	1.41929e-05	8.07899e-06	1.8411e-05	0	0.00106073	7.56526e-05	7.7244e-06	1.4436e-05	1.41435e-05	1.48828e-05	1.83944e-05	1.34137e-05	3.34177e-05	0	0.00148289	0.000470363	1.71647e-05	1.92272e-05	8.26813e-06	1.90236e-05	1.8758e-05	1.25388e-05
RTS	P25	0.000814945	0.000533959	8.40021e-06	1.57416e-05	5.38628e-06	1.00061e-05	1.71168e-05	1.1592e-05	1.22943e-05	0	0.00233787	0.000186413	1.78078e-05	1.19122e-05	8.41305e-06	6.34088e-06	1.15524e-05	1.2802e-05	2.0607e-05	2.27113e-06	0.00252065	5.42144e-05	1.70892e-05	1.58371e-05	1.5747e-05	7.31462e-06	1.08821e-05	1.38831e-05	9.89293e-06	0	0.00169214	0.00012615	1.4392e-05	1.76646e-05	1.73648e-05	1.0674e-05	1.27187e-05	8.75251e-06	2.60027e-05	5.9013e-06	0.00188689	0.000718493	1.05163e-05	1.17072e-05	1.18309e-05	1.79852e-05	1.86635e-05	1.61167e-05
RTS	P25	0.000898944	0.000382799	5.54057e-06	1.36408e-05	1.11892e-05	2.07277e-05	1.68793e-05	1.41953e-05	1.04546e-05	0	0.00232525	0.000144764	1.28684e-05	1.63262e-05	1.27681e-05	7.77374e-06	1.66491e-05	1.34075e-05	4.03815e-05	0	0.00232162	5.9906e-05	1.64544e-05	1.42352e-05	1.00125e-05	8.32456e-06	1.48461e-05	1.12017e-05	1.08017e-05	0	0.0017947	0.000151415	9.36034e-06	1.18347e-05	1.42767e-05	8.82581e-06	1.28264e-05	1.77971e-05	3.72724e-05	0	0.00202756	0.000823614	1.10734e-05	1.41283e-05	1.00147e-05	8.61228e-06	1.15086e-05	1.31163e-05
RTS	P25	0.00114738	0.000155379	8.43271e-06	1.07551e-05	1.46306e-05	1.13533e-05	7.00007e-06	9.10199e-06	9.89145e-06	0	0.00205271	0.000165101	1.30939e-05	1.53966e-05	1.98346e-05	9.82323e-06	1.11841e-05	1.50151e-05	2.63055e-05	0	0.00165432	4.01803e-05	9.21351e-06	1.1751e-05	1.17202e-05	1.39805e-05	1.35509e-05	1.17832e-05	7.12258e-06	0	0.00144633	0.000141701	1.31911e-05	8.34978e-06	2.08414e-05	1.31825e-05	1.1264e-05	1.37351e-05	3.24109e-05	0	0.00167775	0.00065193	8.34371e-06	1.28361e-05	1.22003e-05	1.35129e-05	1.28785e-05	4.0497e-06
RTS	P25	0.000696102	0.000380811	9.52928e-06	1.55189e-05	1.77608e-05	2.02678e-05	5.47748e-06	1.43857e-05	9.055e-06	0	0.00158342	0.000123167	1.08369e-05	1.45679e-05	7.07761e-06	1.40642e-05	1.06939e-05	1.41592e-05	9.87006e-05	7.92776e-06	0.00136144	5.04516e-05	1.10972e-05	1.21183e-05	1.20512e-05	1.20505e-05	1.48328e-05	1.20141e-05	1.18007e-05	0	0.00105179	8.83922e-05	1.07189e-05	1.45866e-05	1.66558e-05	9.81081e-06	8.65162e-06	1.18237e-05	0.000134722	0	0.00123198	0.000546383	6.51981e-06	1.33049e-05	6.14584e-06	5.51358e-06	1.20955e-05	1.23302e-05
RTS	P25	0.000706165	0.000311004	8.32921e-06	7.84295e-06	1.14821e-05	1.05923e-05	1.17131e-05	1.08379e-05	1.12949e-05	0	0.00175285	0.000146368	1.48495e-05	5.13437e-06	8.01549e-06	1.38036e-05	1.13566e-05	6.93317e-06	7.26948e-05	8.86769e-07	0.00137366	3.86486e-05	1.01958e-05	8.53313e-06	1.03841e-05	5.53712e-06	8.92592e-06	6.10117e-06	1.12468e-05	0	0.00100468	8.26647e-05	8.68225e-06	8.47812e-06	1.3647e-05	8.63747e-06	1.55932e-05	1.73995e-05	9.82251e-05	0	0.00107776	0.000486184	7.40374e-06	1.08233e-05	7.96843e-06	4.57485e-06	4.88181e-06	8.48801e-06
RTS	P25	0.000924306	0.000544398	1.26591e-05	8.79128e-06	2.1266e-05	1.09165e-05	1.33683e-05	8.24343e-06	8.5674e-06	0	0.00192585	0.00017835	1.64872e-05	8.08979e-06	1.31342e-05	1.50432e-05	9.52134e-06	8.72383e-06	5.67926e-05	7.24819e-06	0.00148119	4.81112e-05	7.49014e-06	7.98878e-06	1.25138e-05	1.32281e-05	1.25124e-05	1.43201e-05	3.18718e-06	0	0.00117411	8.28662e-05	9.15019e-06	1.25516e-05	1.04735e-05	1.37755e-05	1.33656e-05	1.28847e-05	7.60762e-05	0	0.0012638	0.000616925	1.10132e-05	1.35926e-05	8.39949e-06	1.00303e-05	4.55304e-06	8.36759e-06
RTS	P25	0.00108075	0.000206236	1.11509e-05	8.52475e-06	1.58082e-05	8.72554e-06	1.03092e-05	1.03075e-05	1.10351e-05	0	0.0020205	0.000146255	1.22968e-05	1.18877e-05	1.19126e-05	1.17583e-05	1.12545e-05	1.40965e-05	6.75515e-05	7.17072e-06	0.00148716	6.21715e-05	9.97906e-06	1.23798e-05	5.3099e-06	1.12273e-05	1.30302e-05	1.1473e-05	9.32909e-06	0	0.00142515	0.000145858	1.13954e-05	1.02022e-05	1.32231e-05	1.11338e-05	1.34537e-05	1.82864e-05	7.77543e-05	0	0.00125114	0.000772024	9.59817e-06	1.27452e-05	1.78336e-05	1.44018e-05	7.86729e-06	1.42394e-05
RTS	P26	0.000747852	0.000550912	1.32181e-05	1.24428e-05	1.59289e-05	1.39409e-05	1.13836e-05	1.24152e-05	1.39317e-05	0	0.00163466	0.000186057	8.38905e-06	1.33647e-05	1.22893e-05	1.43506e-05	1.21886e-05	1.1221e-05	8.52648e-05	0	0.00174889	8.85616e-05	1.40274e-05	1.29362e-05	2.25104e-05	5.34379e-06	1.67824e-05	9.96439e-06	3.63908e-06	0	0.00127131	3.78838e-05	1.54418e-05	1.44947e-05	1.35059e-05	2.58069e-05	1.37658e-05	1.12552e-05	5.50418e-05	3.70893e-06	0.00138191	0.000767559	8.79615e-06	1.305e-05	1.56259e-05	1.39346e-05	2.58724e-05	2.33873e-06
RTS	P26	0.000776738	0.000433807	2.25394e-05	1.58443e-05	1.97538e-05	1.90309e-05	1.12273e-05	2.0782e-05	1.7035e-05	0	0.00173344	0.000128039	9.5443e-06	1.30589e-05	2.52071e-05	1.11116e-05	1.63585e-05	2.26457e-05	9.47991e-05	3.61799e-06	0.00225709	0.000116954	1.48268e-05	1.81245e-05	1.78558e-05	5.54835e-06	1.45411e-05	8.82815e-06	1.64067e-05	0	0.00120148	8.40443e-05	1.7476e-05	1.52522e-05	1.46713e-05	1.45047e-05	2.74837e-05	1.19521e-05	0.000178035	6.81158e-06	0.00156906	0.000942937	9.53059e-06	1.1426e-05	1.65057e-05	1.80265e-05	2.09921e-05	1.62807e-05
RTS	P26	0.00138238	0.000364574	2.09725e-05	1.179e-05	2.43185e-05	1.49524e-05	2.36061e-05	2.05425e-05	1.64229e-05	0	0.00320154	0.000221799	1.57368e-05	2.58965e-05	1.8267e-05	1.0986e-05	2.01647e-05	1.60078e-05	2.16106e-05	0	0.00393219	0.000194505	2.24302e-05	2.32324e-05	1.14684e-05	1.82025e-05	2.47149e-05	2.20874e-05	1.10281e-05	0	0.00274433	0.000215305	2.1972e-05	2.03527e-05	1.49915e-05	1.4294e-05	2.08247e-05	1.93358e-05	3.0312e-05	1.66423e-05	0.0033362	0.00135313	1.47683e-05	1.90249e-05	2.02202e-05	1.49751e-05	1.4211e-05	1.19953e-05
RTS	P26	0.00104566	0.000414273	1.15677e-05	1.56685e-05	2.29386e-05	1.33157e-05	1.13785e-05	1.93326e-05	1.19301e-05	0	0.00213731	0.000153282	1.95146e-05	2.05164e-05	2.0224e-05	1.11691e-05	2.24365e-05	1.13273e-05	8.37093e-05	0	0.00215511	0.000104873	2.2004e-05	1.83808e-05	1.78049e-05	6.21043e-06	1.57629e-05	7.81567e-06	1.28989e-05	0	0.00153114	8.5025e-05	1.23354e-05	1.91292e-05	1.92957e-05	1.04992e-05	1.86181e-05	1.36737e-05	0.000103078	4.78093e-06	0.00161654	0.000975196	1.14251e-05	1.48903e-05	1.32103e-05	1.53156e-05	1.75105e-05	1.97149e-05
RTS	P26	0.000594095	0.000203072	1.53553e-05	1.87274e-05	2.10115e-05	1.16436e-05	1.2581e-05	1.14619e-05	1.94755e-05	0	0.0014534	2.17115e-05	1.92367e-05	1.45632e-05	1.43321e-05	1.47668e-05	1.75268e-05	1.9158e-05	3.79897e-05	3.64475e-06	0.00181555	7.51727e-05	1.19084e-05	7.66428e-06	1.45035e-05	9.31716e-06	1.4468e-05	1.68556e-05	2.27862e-05	0	0.000764759	5.97177e-05	1.69065e-05	1.45784e-05	2.00568e-05	1.75971e-05	1.3026e-05	1.14066e-05	4.23997e-05	1.11249e-05	0.00132939	0.000541696	7.38377e-06	1.57667e-05	2.46307e-05	2.30435e-05	1.32001e-05	1.31725e-05
RTS	P26	0.00110216	0.000344495	1.75279e-05	3.37746e-05	2.70986e-05	1.08767e-05	2.13623e-05	1.74141e-05	1.30343e-05	0	0.00268512	0.000139854	1.3155e-05	1.77767e-05	2.63413e-05	2.45399e-05	1.39378e-05	1.97504e-05	8.75104e-05	0	0.0032162	0.000159769	2.04027e-05	1.03563e-05	4.19326e-05	1.74678e-05	1.9418e-05	1.67185e-05	1.00956e-05	0	0.00208702	0.000187979	1.69166e-05	2.41711e-05	1.79411e-05	1.55377e-05	2.01344e-05	1.78908e-05	6.84654e-05	6.19635e-06	0.00264666	0.00132984	2.77903e-05	1.20301e-05	1.77233e-05	1.68401e-05	2.08715e-05	2.19513e-05
RTS	P26	0.000824421	0.000216261	1.30721e-05	1.22966e-05	1.84734e-05	1.14759e-05	1.16547e-05	1.54389e-05	1.2653e-05	0	0.00177682	8.82491e-05	2.0657e-05	1.28086e-05	1.25286e-05	1.51158e-05	2.08577e-05	2.60338e-05	4.7141e-05	0	0.00187772	9.26888e-05	1.61005e-05	1.53814e-05	1.46573e-05	4.84119e-08	1.24885e-05	1.46705e-05	1.01694e-05	0	0.00108801	9.51875e-05	2.63822e-05	1.61819e-05	2.38453e-05	1.43902e-05	2.5503e-05	1.15132e-05	5.27326e-05	6.10149e-06	0.00148605	0.000776779	1.4458e-05	1.86236e-05	1.72705e-05	2.03112e-05	2.11719e-05	1.80716e-05
RTS	P26	0.00107839	0.000292894	1.9862e-05	1.76658e-05	1.95898e-05	2.2026e-05	2.29508e-05	1.61352e-05	9.75361e-06	0	0.00242965	0.000103587	1.39277e-05	1.20555e-05	1.26151e-05	1.77743e-05	1.07346e-05	1.44657e-05	6.02094e-05	0	0.00283319	0.000136766	1.20521e-05	1.27155e-05	1.62073e-05	7.31983e-06	2.38552e-05	1.15698e-05	2.35025e-05	0	0.00172379	0.000145986	1.23548e-05	1.44276e-05	1.26551e-05	9.28948e-06	1.47949e-05	1.09452e-05	5.45631e-05	3.31062e-06	0.00226982	0.00108663	1.49187e-05	1.40884e-05	1.37152e-05	7.66754e-06	1.34864e-05	8.06223e-06
RTS	P26	0.000986927	0.000432087	1.76434e-05	1.70145e-05	1.72181e-05	1.43971e-05	7.65455e-06	1.47306e-05	1.31223e-05	0	0.00210324	0.000160728	2.19098e-05	1.34407e-05	1.92696e-05	8.42035e-06	1.53277e-05	2.11101e-05	6.31596e-05	0	0.00266407	0.000126006	2.0213e-05	1.38919e-05	1.73126e-05	1.81177e-06	2.36334e-05	1.11823e-05	1.82602e-05	0	0.00150097	0.000100577	1.12383e-05	1.28466e-05	1.25687e-05	1.25583e-05	2.3457e-05	1.68347e-05	8.53781e-05	0	0.00175189	0.00100967	1.62528e-05	1.35756e-05	1.33331e-05	1.7157e-05	1.26925e-05	1.59909e-05
RTS	P26	0.000891678	0.00047172	1.61323e-05	1.67528e-05	1.69108e-05	1.47827e-05	3.94094e-06	1.45762e-05	1.20038e-05	0	0.00185203	0.000149075	1.47783e-05	9.16393e-06	1.24572e-05	1.05934e-05	1.9284e-05	1.36578e-05	6.64839e-05	4.68815e-06	0.00221009	0.000145192	9.23552e-06	7.87525e-06	6.72976e-06	6.45449e-06	1.18951e-05	9.72743e-06	1.85063e-05	0	0.00119987	5.6129e-05	1.09067e-05	1.69669e-05	1.8519e-05	1.25048e-05	2.19552e-05	1.85654e-05	6.63922e-05	9.21513e-06	0.00157163	0.000966555	6.91404e-06	1.62382e-05	1.66826e-05	1.4218e-05	1.48295e-05	1.37059e-05
RTS	P27	0.000661299	0.000326636	1.00446e-05	8.39189e-06	1.12267e-05	1.07246e-05	7.40292e-06	9.29549e-06	5.88194e-06	0	0.00122712	0.000119601	8.53993e-06	1.16293e-05	8.54335e-06	7.31224e-06	1.33594e-05	1.03965e-05	4.0184e-05	0	0.00116001	7.06889e-05	1.06507e-05	1.19326e-05	7.55964e-06	8.11102e-06	8.00936e-06	9.87406e-06	6.84327e-06	0	0.000925676	9.14475e-05	7.86134e-06	3.71128e-06	7.02955e-06	5.48459e-06	4.99536e-06	4.90524e-06	5.11638e-05	2.43331e-06	0.00112302	0.000548856	1.10314e-05	1.07011e-05	1.04055e-05	1.39831e-05	9.83442e-06	8.30039e-06
RTS	P27	0.000833262	0.000704206	1.69411e-05	1.34758e-05	1.19667e-05	1.28401e-05	8.44794e-06	1.27647e-05	1.35058e-05	3.62383e-06	0.00149222	0.000190624	1.00261e-05	9.71823e-06	1.69846e-05	6.49305e-06	1.34767e-05	1.29775e-05	1.53486e-05	1.48535e-06	0.00111119	8.13646e-05	9.91008e-06	1.05855e-05	1.28668e-05	5.99943e-06	1.67016e-05	6.55344e-06	1.94488e-05	0	0.00133729	2.98286e-05	9.30105e-06	5.30877e-06	1.5116e-05	7.76788e-06	1.19546e-05	1.55474e-05	1.73833e-05	1.22193e-05	0.00061873	0.000715185	7.40679e-06	8.15402e-06	1.0118e-05	1.1014e-05	1.00261e-05	1.09271e-05
RTS	P28	0.000810791	0.000256233	5.73851e-06	5.48638e-06	1.11192e-05	1.63971e-05	1.30145e-05	1.10099e-05	8.86866e-06	0	0.00215947	0.000113018	1.14002e-05	1.04667e-05	7.61308e-06	8.77703e-06	6.64261e-06	1.3248e-05	4.91756e-05	1.09043e-05	0.00233227	8.02831e-05	1.06221e-05	8.8957e-06	1.50541e-05	1.43796e-05	6.06403e-06	1.46227e-05	1.10637e-05	1.55248e-06	0.00137766	0.000114373	1.29462e-05	7.92387e-06	5.80969e-06	8.02039e-06	8.55876e-06	1.16483e-05	4.89552e-05	6.797e-06	0.00173661	0.000792719	1.73795e-05	1.10581e-05	1.39167e-05	4.15011e-06	1.47839e-05	2.78328e-06
RTS	P28	0.000804652	0.000246108	2.08056e-05	1.38408e-05	2.08341e-05	1.6644e-05	1.2571e-05	3.1503e-05	2.12224e-05	7.34696e-06	0.00269263	0.000144231	2.3075e-05	1.78982e-05	2.50101e-05	1.56764e-05	2.13652e-05	2.30915e-05	2.63436e-05	3.27583e-05	0.00260743	5.54242e-05	2.1009e-05	8.17288e-06	1.85924e-05	2.91174e-05	1.65858e-05	7.37815e-06	6.23056e-06	1.40314e-05	0.00187439	8.06281e-05	1.51797e-05	1.73029e-05	2.24884e-05	1.54982e-05	1.91003e-05	1.70698e-05	2.9436e-05	1.61783e-05	0.00210305	0.000979543	1.63955e-05	1.68374e-05	1.57934e-05	1.60327e-05	2.23868e-05	9.22677e-06
RTS	P28	0.000201755	0.000384524	1.31498e-05	2.37561e-05	3.74323e-05	3.28201e-05	4.22301e-06	2.89361e-05	3.9154e-05	0	0.00135676	0.000133198	7.11891e-06	2.3599e-05	1.53677e-05	2.62275e-05	2.49363e-05	2.93922e-05	0	4.62252e-05	0.00131227	3.24098e-05	3.69059e-05	1.40505e-05	1.23727e-05	3.54757e-05	3.10216e-05	2.19187e-05	1.6933e-05	0	0.000584985	0	1.49872e-05	2.05424e-05	4.18643e-06	7.49358e-06	7.11891e-06	5.80753e-06	1.55492e-05	4.24698e-05	0.000972911	0.000391727	1.91086e-05	2.60402e-05	4.53362e-05	1.14277e-05	2.17314e-05	2.06817e-05
RTS	P29	0.000403744	5.80678e-05	1.03445e-05	4.65068e-06	9.65263e-06	4.19795e-06	1.07629e-05	4.82949e-06	5.14749e-06	1.49274e-07	0.00123005	0.000102875	1.31124e-05	7.87733e-06	8.77602e-06	9.71996e-06	8.64078e-06	9.25224e-06	1.41859e-05	1.60993e-05	0.000732535	4.42293e-05	1.13445e-05	5.70717e-06	9.08481e-06	7.30434e-06	1.27367e-05	6.59678e-06	1.69919e-05	1.99708e-06	0.000773464	2.16496e-05	1.14618e-05	1.04637e-05	9.40771e-06	8.39749e-06	1.05449e-05	7.54632e-06	6.99659e-06	5.26117e-07	0.000690862	0.000213046	1.04949e-05	4.79766e-06	1.81859e-05	1.07603e-05	7.89101e-06	7.89097e-06
RTS	P29	0.000623903	0.000135215	1.29622e-05	7.35813e-06	1.2552e-05	9.49981e-06	1.02114e-05	6.59702e-06	5.13665e-06	3.29267e-06	0.00154928	8.99305e-05	7.98253e-06	1.41895e-05	7.37823e-06	8.07729e-06	3.85287e-06	9.77547e-06	1.96717e-05	2.68208e-06	0.00118087	9.20175e-05	1.2199e-05	4.62034e-06	1.28306e-05	9.80577e-06	1.07365e-05	1.60203e-05	9.6409e-06	3.10086e-06	0.00122166	5.66906e-05	1.03471e-05	1.33211e-05	7.87715e-06	1.33949e-05	9.37364e-06	7.47897e-06	3.41706e-05	5.2252e-06	0.00109382	0.000527317	5.71726e-06	7.71165e-06	9.04124e-06	6.91389e-06	1.18666e-05	9.20744e-06
RTS	P29	0.00102498	0.000107644	1.41004e-05	6.45826e-06	1.35664e-05	1.12043e-05	1.20674e-05	1.53154e-05	5.11786e-06	0	0.00190214	0.000150352	1.39684e-05	8.22444e-06	6.31679e-06	1.05201e-05	9.89385e-06	1.19102e-05	2.10885e-05	2.96511e-06	0.0014587	0.000157593	5.40219e-06	8.69224e-06	5.40219e-06	5.85242e-06	6.82038e-06	1.01951e-05	9.05781e-06	3.32958e-06	0.00173486	0.000144397	7.44469e-06	7.70581e-06	1.4178e-05	8.88107e-06	8.83292e-06	9.25397e-06	2.05121e-05	0	0.00160892	0.000770888	9.38275e-06	8.24545e-06	4.34612e-06	9.62646e-06	1.45853e-05	8.77002e-06
RTS	P29	0.00041114	0.000208236	7.17046e-06	0	1.09108e-05	7.94594e-06	9.84348e-06	8.77612e-06	8.42033e-06	1.25452e-07	0.00192801	8.40254e-05	1.32828e-05	6.7812e-06	1.28017e-05	2.23801e-05	9.50777e-06	0	1.56547e-05	5.21823e-06	0.00168794	3.31301e-05	1.44687e-05	6.40419e-06	0	9.96208e-06	2.37192e-06	8.53892e-06	9.60629e-06	0	0.00122752	9.1479e-05	1.41566e-06	1.15209e-06	4.74385e-06	9.60629e-06	1.60105e-05	4.26946e-06	6.75998e-06	0	0.00108211	0.000422655	2.63123e-06	4.26946e-06	6.66243e-06	5.07859e-06	2.13473e-06	8.65752e-06
RTS	P30	0.000443875	7.07158e-05	1.49785e-05	8.7756e-06	7.68908e-06	8.38191e-06	7.13679e-06	8.98706e-06	6.46977e-06	3.82783e-06	0.00128366	0.000109587	1.53837e-05	1.38106e-05	9.29054e-06	1.823e-05	1.03831e-05	1.67541e-05	2.12437e-05	1.619e-05	0.000777499	2.32087e-05	9.78004e-06	9.03993e-06	4.91645e-06	5.4451e-06	1.65667e-05	1.48352e-05	1.02558e-05	5.27317e-06	0.00095999	5.19441e-05	1.21131e-05	1.77041e-05	1.88146e-05	1.62296e-05	1.94543e-05	1.98901e-05	6.59527e-06	6.89861e-06	0.000679898	0.000286212	1.21928e-05	1.1015e-05	9.9915e-06	1.4115e-05	9.83591e-06	6.28794e-06
RTS	P30	0.000682044	8.86643e-05	1.65196e-05	1.50915e-05	1.45331e-05	1.1682e-05	2.17073e-05	6.50239e-06	2.39153e-05	6.40953e-06	0.000976322	7.29661e-05	1.34015e-05	1.4875e-05	2.22196e-05	1.90625e-05	1.37071e-05	1.30839e-05	6.22466e-05	6.01585e-06	0.00087353	7.24946e-05	1.52646e-05	1.74369e-05	1.73134e-05	1.73751e-05	1.44782e-05	2.05231e-05	2.18417e-05	2.98945e-06	0.000941007	0.000103417	1.29849e-05	2.20736e-05	1.78289e-05	1.08621e-05	8.71579e-06	1.70876e-05	8.38146e-05	6.77935e-06	0.000883973	0.000432641	1.9806e-05	1.28175e-05	2.47584e-05	1.28715e-05	1.72263e-05	5.29394e-06
RTS	P30	0.000558852	6.72565e-05	1.14106e-05	7.43349e-06	7.5967e-06	1.08213e-05	5.53961e-06	1.12213e-05	1.38727e-05	0	0.000976518	7.1942e-05	1.42515e-05	1.18368e-05	7.29145e-06	5.77634e-06	1.2689e-05	5.49226e-06	5.13716e-05	4.56882e-06	0.000697922	3.90825e-05	7.43349e-06	1.3509e-05	1.48992e-05	6.67594e-06	6.81798e-06	6.39185e-06	1.41094e-05	6.24095e-07	0.00081777	6.49365e-05	1.01796e-05	1.41568e-05	1.15527e-05	7.73364e-06	1.15696e-05	1.18192e-05	5.07879e-05	0	0.000749354	0.000366776	8.66276e-06	8.90543e-06	1.5715e-05	8.049e-06	8.11397e-06	1.02166e-05
RTS	P30	0.000784131	5.88732e-05	9.43851e-06	6.35266e-06	8.48012e-06	7.56653e-06	8.90868e-06	1.25831e-05	6.02265e-06	0	0.0012394	9.11219e-05	5.56792e-06	7.79742e-06	1.11647e-05	1.5606e-05	1.47691e-05	1.24166e-05	2.46269e-05	1.77379e-06	0.000745998	7.31444e-05	8.12645e-06	4.30255e-06	4.52517e-06	1.42908e-05	4.89091e-06	6.97142e-06	4.90887e-06	0	0.0011524	9.84058e-05	1.21283e-05	6.2063e-06	1.1344e-05	8.84064e-06	8.3198e-06	1.05273e-05	2.25821e-05	3.18139e-06	0.000722666	0.000469891	1.20651e-05	1.35518e-05	1.21691e-05	1.06466e-05	9.85516e-06	8.45646e-06
RTS	P30	0.000822612	0.000108182	6.72322e-06	1.09836e-05	1.76177e-05	5.68313e-06	1.1241e-05	1.29131e-05	4.43569e-06	2.64254e-06	0.0015496	8.31678e-05	1.50673e-05	6.47751e-06	6.41929e-06	1.04434e-05	1.35922e-05	9.64232e-06	4.78474e-05	1.76392e-06	0.00130187	8.27113e-05	1.22081e-05	1.22938e-05	5.4918e-06	1.23822e-05	9.64975e-06	9.4403e-06	1.46448e-05	0	0.00146353	8.05992e-05	1.09429e-05	8.80644e-06	8.88176e-06	8.79058e-06	1.20045e-05	9.57545e-06	6.34726e-05	5.30049e-06	0.00133343	0.000680948	8.09689e-06	1.00653e-05	1.63224e-05	1.01539e-05	6.76411e-06	1.30519e-05
RTS	P30	0.000628674	0.000103619	9.04158e-06	1.04332e-05	1.34648e-05	4.52573e-06	8.16773e-06	8.07332e-06	8.8926e-06	0	0.00106705	7.51493e-05	8.84129e-06	5.21144e-06	6.01519e-06	4.64103e-06	6.1189e-06	6.19689e-06	3.00102e-05	2.68423e-06	0.000768107	7.19764e-05	1.24276e-05	8.68693e-06	1.15884e-05	9.44127e-06	9.26791e-06	1.07715e-05	9.20323e-06	6.30904e-06	0.000868486	6.38466e-05	7.42848e-06	1.02282e-05	6.30366e-06	6.32306e-06	8.06347e-06	9.31874e-06	3.99955e-05	1.62707e-06	0.00060557	0.00047791	1.00453e-05	7.94843e-06	4.42186e-06	7.4011e-06	8.16718e-06	4.45954e-06
RTS	P30	0.000588328	0.000168579	9.05423e-06	5.1936e-06	6.17171e-06	6.12874e-06	5.98221e-06	5.75575e-06	5.64767e-06	0	0.00100531	8.84218e-05	6.89431e-06	8.19375e-06	6.17853e-06	2.7698e-06	5.59976e-06	5.76907e-06	1.56261e-05	5.26235e-06	0.000773376	6.33626e-05	6.04777e-06	1.46317e-06	5.99203e-06	5.88509e-06	5.84814e-06	6.14132e-06	9.104e-06	0	0.000750189	6.99814e-05	4.01327e-06	5.96443e-06	6.25383e-06	1.13318e-05	6.60517e-06	1.08693e-05	1.90352e-05	2.51539e-06	0.000451764	0.000455729	5.68957e-06	6.99124e-06	6.76262e-06	5.50014e-06	5.85883e-06	3.14106e-06
RTS	P30	0.000675188	0.000144701	9.58977e-06	6.76515e-06	6.46689e-06	8.59777e-06	9.72829e-06	1.14915e-05	1.15819e-05	0	0.00107832	7.16604e-05	8.20846e-06	5.94953e-06	7.48112e-06	8.55995e-06	5.85848e-06	1.18739e-05	1.38495e-05	3.29004e-06	0.000907038	5.05443e-05	1.07057e-05	9.799e-06	6.52457e-06	9.69086e-06	7.50412e-06	4.94515e-06	5.61438e-06	4.6727e-06	0.000936485	6.98484e-05	4.56822e-06	8.90522e-06	1.01584e-05	8.41046e-06	4.95677e-06	1.19158e-05	1.87366e-05	7.56125e-06	0.00060805	0.000552065	5.14223e-06	1.32873e-05	1.2023e-05	7.48045e-06	1.0078e-05	1.01367e-05
RTS	P30	0.000565775	0.000121236	9.04036e-06	3.42582e-06	1.03939e-05	9.9707e-06	6.471e-06	7.946e-06	5.41533e-06	3.71615e-06	0.00121567	7.11595e-05	9.32165e-06	9.42101e-06	7.47019e-06	1.37984e-05	1.10388e-05	8.80825e-06	4.90998e-05	1.52041e-06	0.000944536	4.13895e-05	9.94168e-06	1.03437e-05	8.45072e-06	6.471e-06	1.06035e-05	3.09984e-06	8.80246e-06	0	0.00113084	8.26479e-05	5.37664e-06	3.52098e-06	1.25138e-05	1.0325e-05	8.24803e-06	1.14835e-05	5.18334e-05	9.77558e-07	0.000940692	0.000532358	1.23234e-05	8.47361e-06	1.37942e-05	1.51164e-05	8.48371e-06	6.51858e-06
RTS	P32	0.000584255	0.000125152	1.02827e-05	9.68009e-06	2.48805e-05	2.15761e-05	9.53401e-06	1.04676e-05	9.61351e-06	8.55512e-06	0.00104649	0.00014143	1.74079e-05	1.66399e-05	1.45749e-05	1.71359e-05	1.5857e-05	9.8399e-06	1.84612e-05	9.84328e-06	0.000791995	5.07135e-05	1.207e-05	1.44688e-05	1.63673e-05	1.90619e-05	1.3937e-05	7.93067e-06	1.56316e-05	8.02448e-06	0.000805171	0.00014752	2.32024e-05	1.64704e-05	4.17915e-06	1.66221e-05	8.85305e-06	1.88917e-05	1.28001e-05	1.9876e-05	0.00081994	0.000319909	1.63363e-05	1.97951e-05	1.37078e-05	1.54337e-05	8.53897e-06	1.02769e-05
RTS	P34	0.00066908	6.64355e-05	2.55153e-05	3.03339e-05	1.97188e-05	2.03969e-05	2.64925e-05	1.89104e-05	1.01933e-05	0	0.00121894	6.01055e-05	3.54614e-05	2.61906e-05	2.0457e-05	3.058e-05	3.28152e-05	3.14247e-05	4.65509e-05	4.0032e-06	0.00134196	4.50613e-05	2.16769e-05	2.93459e-05	4.00252e-05	1.40598e-05	1.62039e-05	1.97318e-05	1.9861e-05	0	0.00127448	0.000103304	2.01767e-05	4.07502e-05	2.73906e-05	1.32067e-05	4.67307e-05	2.95742e-05	5.41353e-05	1.00086e-05	0.00134256	0.000396837	2.99473e-05	1.27944e-05	2.46749e-05	1.74341e-05	1.0123e-05	1.74401e-05
RTS	P34	0.000593337	0.000141552	1.51257e-05	2.14722e-05	1.96136e-05	3.24635e-05	1.44569e-05	1.72114e-05	1.78357e-05	0	0.00115964	4.56961e-05	2.73897e-05	2.78788e-05	3.21221e-05	3.26172e-05	2.35506e-05	2.38929e-05	6.78981e-05	0	0.00122424	1.03822e-05	2.44362e-05	1.88888e-05	1.72846e-05	1.06057e-05	2.66207e-05	2.6377e-05	1.82016e-05	0	0.00135641	6.98367e-05	2.5433e-05	2.51245e-05	2.56026e-05	1.61631e-05	3.26111e-05	2.26093e-05	4.4969e-05	1.44925e-06	0.00133769	0.000543039	1.6842e-05	3.22108e-05	1.43377e-05	2.9541e-05	1.50223e-05	3.42384e-05
RTS	P34	0.000518976	0.000175487	2.99148e-05	3.47782e-05	2.37e-05	3.33725e-05	3.80784e-05	2.88574e-05	1.29617e-05	3.2544e-06	0.00122843	7.30701e-05	2.76175e-05	4.0435e-05	2.90665e-05	2.81325e-05	3.11195e-05	3.67357e-05	5.55317e-05	1.03178e-05	0.00103784	1.2464e-05	4.22316e-05	2.77796e-05	2.42503e-05	3.82189e-05	3.47702e-05	2.71267e-05	2.52441e-05	5.51569e-06	0.00108475	4.7047e-05	1.45384e-05	1.61611e-05	2.89031e-05	2.93955e-05	2.5899e-05	1.79145e-05	7.12659e-05	3.4197e-05	0.00115816	0.000461039	2.94225e-05	4.25605e-05	2.97929e-05	2.21514e-05	2.54809e-05	2.48903e-05
RTS	P34	0.000512246	0.0002399	3.62223e-05	3.69712e-05	3.38697e-05	2.95926e-05	3.02521e-05	3.484e-05	3.56137e-05	0	0.00154384	2.66204e-05	2.39439e-05	3.53861e-05	4.29941e-05	3.79155e-05	3.52186e-05	2.54289e-05	5.78464e-05	2.12904e-05	0.00122782	2.92387e-06	3.96751e-05	3.06416e-05	3.28477e-05	2.01354e-05	3.96195e-05	1.39383e-05	1.79871e-05	4.13109e-06	0.00146528	7.70272e-05	2.54197e-05	2.7162e-05	3.43674e-05	2.16175e-05	4.20845e-05	2.00357e-05	4.69736e-05	5.19633e-06	0.00133878	0.000488142	3.32316e-05	2.27054e-05	2.80391e-05	6.97431e-05	4.62848e-05	3.72724e-05
RTS	P34	0.000287305	0.000222702	1.97561e-05	3.18866e-05	2.5056e-05	3.81078e-05	3.30668e-05	4.08257e-05	4.00617e-05	0	0.00104987	3.06368e-05	3.38075e-05	2.23617e-05	2.95387e-05	4.13957e-05	2.05972e-05	1.68185e-05	5.60024e-05	3.6925e-05	0.00100531	1.02818e-05	2.82083e-05	2.47819e-05	1.35944e-05	2.02132e-05	2.31633e-05	3.8952e-05	3.37062e-05	3.29185e-06	0.00100306	7.14595e-05	3.67008e-05	2.08635e-05	3.26816e-05	2.43759e-05	4.04648e-05	2.81399e-05	3.82465e-05	3.36766e-05	0.000986613	0.000426696	3.01612e-05	1.19694e-05	1.85723e-05	2.13711e-05	2.57574e-05	2.82089e-05
RTS	P35	0.000517177	0.000211068	2.07798e-05	2.69204e-05	1.84225e-05	1.27973e-05	2.55979e-05	1.23975e-05	1.63062e-05	0	0.00150103	0	2.72034e-05	1.99499e-05	2.44105e-05	2.84846e-05	1.23185e-05	2.97778e-05	1.76801e-05	3.7074e-05	0.00103178	5.88318e-05	1.47123e-05	3.14317e-05	2.49942e-05	2.05305e-05	1.78716e-05	1.97555e-05	3.8562e-05	0	0.00115955	0	2.75463e-05	2.11823e-05	1.73525e-05	1.94987e-05	2.60514e-05	2.19968e-05	2.90343e-05	1.77599e-05	0.00106205	0.000376983	3.16294e-05	1.06445e-05	2.60416e-05	2.79466e-05	2.07677e-05	2.36105e-05
RTS	P36	0.00104401	0.000182531	2.26131e-05	1.97838e-05	1.78068e-05	2.95704e-05	1.5895e-05	1.62248e-05	1.78064e-05	0	0.00158191	6.97568e-05	1.51904e-05	1.36074e-05	2.53656e-05	1.63921e-05	2.05136e-05	2.02977e-05	3.39549e-05	2.89468e-05	0.0016264	3.98957e-05	1.79182e-05	2.41058e-05	1.9489e-05	2.79962e-05	1.70833e-05	2.64234e-05	3.39338e-05	1.58825e-05	0.0017892	0.000142224	1.45736e-05	2.85453e-05	1.98633e-05	1.51315e-05	1.69362e-05	2.32684e-05	5.10766e-05	1.92758e-05	0.00148098	0.00053911	1.68524e-05	7.23683e-06	2.54462e-05	1.86281e-05	3.00865e-05	1.57575e-05
RTS	P38	0.00106365	0.000523665	4.07824e-05	2.05981e-05	3.02198e-05	2.3021e-05	1.37771e-05	3.10654e-05	3.84979e-05	1.16044e-05	0.00264264	0.000158606	3.55721e-05	1.53466e-05	1.8834e-05	3.38016e-05	3.13938e-05	2.26984e-05	2.67638e-05	5.6714e-06	0.00252774	0.000110393	2.63121e-05	2.24024e-05	1.41196e-05	2.44588e-05	3.43299e-05	1.16615e-05	1.7022e-05	1.25346e-05	0.00199633	0.000191694	3.27233e-05	2.08042e-05	2.28113e-05	1.11798e-05	2.49344e-05	5.11978e-05	5.61057e-05	2.3376e-05	0.00191508	0.000970477	4.40046e-05	3.39929e-05	2.98476e-05	2.09697e-05	1.61204e-05	1.29019e-05
RTS	P38	0.00111297	0.000303327	2.42037e-05	3.95232e-05	4.06838e-05	2.60653e-05	1.83423e-05	3.04555e-05	4.16661e-05	1.16136e-06	0.00220904	0.000167796	2.64852e-05	3.43534e-05	1.8471e-05	2.47138e-05	3.75294e-05	9.80614e-06	5.91127e-05	2.72284e-05	0.00216216	0.000191853	4.0546e-06	3.1427e-05	2.14636e-05	1.58317e-05	2.5726e-05	2.817e-05	2.54575e-05	7.54518e-06	0.0025711	0.000221105	2.79572e-05	1.18487e-05	1.48688e-05	1.37065e-05	1.4352e-05	2.49661e-05	5.8415e-05	2.86975e-05	0.00223914	0.0011397	2.06843e-05	2.15613e-05	3.22944e-05	2.01569e-05	3.24368e-05	1.54461e-05
RTS	P38	0.000890504	0.000536416	2.82264e-05	2.85198e-05	2.25693e-05	1.76331e-05	2.36922e-05	1.46366e-05	2.41125e-05	9.95236e-07	0.00167997	0.00012998	3.12725e-05	1.99796e-05	2.69157e-05	2.88729e-05	2.04623e-05	1.68588e-05	6.0512e-05	2.58316e-05	0.00150655	0.000159639	1.39808e-05	1.33441e-05	9.12686e-06	3.9804e-05	1.45872e-05	1.2612e-05	4.04097e-05	0	0.0019718	2.34865e-05	2.265e-05	2.02176e-05	1.35644e-05	1.8564e-05	2.55456e-05	2.1982e-05	6.07791e-05	1.5804e-05	0.00150653	0.000853784	2.64465e-05	1.22902e-05	1.72127e-05	2.56743e-05	1.96035e-05	1.01016e-05
RTS	P38	0.000961936	0.000425769	2.24095e-05	1.55568e-05	1.20913e-05	2.53063e-05	5.10249e-06	1.88827e-05	1.84101e-05	0	0.00154402	0.000177592	2.7314e-05	1.53237e-05	7.44162e-06	2.18057e-05	2.15411e-05	1.7142e-05	6.46977e-05	1.20684e-05	0.00139007	0.000142597	2.11199e-05	2.53439e-05	1.64456e-05	1.61067e-05	1.99673e-05	2.40435e-05	3.18466e-05	0	0.00173912	8.65737e-05	1.92019e-05	1.4088e-05	3.22012e-05	3.29484e-05	2.0838e-05	1.30245e-05	8.52054e-05	2.26487e-05	0.00117373	0.000865968	1.64305e-05	1.08734e-05	1.31818e-05	1.11773e-05	2.39436e-05	1.47825e-05
RTS	P38	0.00117082	0.000164242	1.7575e-05	1.78073e-05	1.58821e-05	1.74178e-05	2.17461e-05	1.93598e-05	1.41905e-05	0	0.00191882	0.000125826	2.29088e-05	1.95856e-05	2.08649e-05	2.07231e-05	2.6629e-05	5.86597e-06	7.89547e-05	1.40789e-05	0.00156485	0.00014134	1.85913e-05	2.44407e-05	2.08631e-05	1.1784e-05	1.48731e-05	2.46397e-05	2.07973e-05	2.95106e-06	0.00191144	0.000163455	2.44166e-05	1.24934e-05	1.3654e-05	2.00335e-05	1.14027e-05	2.26071e-05	7.94718e-05	3.49159e-05	0.00166607	0.000846145	2.16157e-05	1.4738e-05	2.79406e-05	1.65923e-05	2.25765e-05	2.19006e-05
RTS	P38	0.000889801	0.000374388	2.28705e-05	2.52819e-05	1.20143e-05	1.58964e-05	1.35128e-05	2.00411e-05	1.15448e-05	1.51043e-05	0.0018453	0.000154308	1.27582e-05	1.88131e-05	1.50134e-05	1.41237e-05	1.44304e-05	1.44904e-05	3.18312e-05	1.22177e-05	0.00149056	0.000110903	1.80123e-05	1.9635e-05	1.55914e-05	1.15312e-05	1.05083e-05	1.07407e-05	7.20699e-06	0	0.00165185	0.00011074	2.28367e-05	7.57213e-06	1.29292e-05	2.02152e-05	1.45787e-05	1.80285e-05	5.149e-05	2.0726e-05	0.00142081	0.000797884	1.78246e-05	1.62076e-05	8.16199e-06	1.76336e-05	1.40555e-05	1.53293e-05
RTS	P38	0.00110754	0.000214852	2.10354e-05	1.29108e-05	1.94668e-05	2.15052e-05	1.33837e-05	3.0812e-05	1.63201e-05	0	0.00192704	0.000190191	2.19538e-05	2.27407e-05	2.14852e-05	2.62023e-05	1.96351e-05	2.73196e-05	5.10318e-05	9.01859e-06	0.00157731	0.000191628	2.11698e-05	1.81697e-05	1.87484e-05	1.76866e-05	1.79757e-05	2.01355e-05	1.88813e-05	0	0.00197689	0.000146458	1.3931e-05	1.31998e-05	1.7125e-05	2.43376e-05	2.85368e-05	1.19508e-05	4.93591e-05	1.08323e-05	0.00168392	0.00101064	2.05233e-05	5.24899e-06	2.33038e-05	1.56292e-05	2.2637e-05	2.0087e-05
RTS	P38	0.00104082	0.000197909	2.12191e-05	1.07652e-05	1.75901e-05	1.28117e-05	1.21018e-05	1.01578e-05	1.62002e-05	9.95298e-06	0.00212953	0.000160047	1.20335e-05	1.59144e-05	1.94899e-05	1.62743e-05	1.83428e-05	3.09229e-05	3.99213e-05	1.28051e-05	0.00124899	0.000114202	2.23361e-05	1.81095e-05	2.00095e-05	2.10715e-05	1.22771e-05	1.13755e-05	1.24966e-05	3.48646e-07	0.00199433	0.000121222	1.57203e-05	2.27905e-05	1.72637e-05	1.88075e-05	1.12882e-05	2.68553e-05	4.21532e-05	3.1099e-05	0.00127455	0.000945104	1.68803e-05	1.05956e-05	2.38739e-05	2.64553e-05	3.04191e-05	2.60368e-05
RTS	P38	0.00107303	0.000291431	2.01259e-05	1.68729e-05	1.89859e-05	1.73983e-05	2.27991e-05	2.40225e-05	1.66988e-05	2.26094e-05	0.00212576	0.000187637	2.00733e-05	5.34851e-06	2.04714e-05	1.95565e-05	1.58574e-05	1.2507e-05	4.42957e-05	9.44226e-06	0.00138728	0.000173163	2.19341e-05	2.10076e-05	2.29737e-05	2.03736e-05	1.56396e-05	2.8759e-05	1.43859e-05	7.66034e-06	0.00192351	7.97015e-05	1.59956e-05	1.02049e-05	1.97691e-05	1.92382e-05	1.56246e-05	8.14274e-06	8.65969e-05	1.66051e-05	0.00132401	0.000837744	1.8375e-05	9.45715e-06	2.42455e-05	1.73894e-05	2.16009e-05	2.00084e-05
RTS	P39	0.00108542	0.000316027	1.68028e-05	1.80104e-05	2.30101e-05	1.83098e-05	1.85384e-05	2.03159e-05	1.72261e-05	6.2703e-06	0.00269853	9.65278e-05	7.64708e-06	2.32297e-05	2.42474e-05	1.56261e-05	1.6184e-05	1.07824e-05	3.2804e-05	1.50474e-05	0.00280754	0.000194238	2.17395e-05	1.54604e-05	1.53861e-05	1.70506e-05	1.57405e-05	5.50592e-06	1.74023e-05	1.67361e-06	0.00214578	0.000184292	1.48429e-05	1.8106e-05	1.7083e-05	1.35307e-05	2.38683e-05	1.35018e-05	5.5329e-05	2.00365e-05	0.00224511	0.00120822	1.59895e-05	1.80095e-05	1.58929e-05	1.07367e-05	1.36132e-05	7.9002e-06
RTS	P39	0.000679	1.0297e-05	1.12295e-05	9.68691e-06	9.86313e-06	1.94488e-05	1.28921e-05	1.1645e-05	1.79847e-05	0	0.00168805	2.57371e-05	4.68554e-06	1.1057e-05	1.52023e-05	1.43457e-05	1.28945e-05	1.49465e-05	6.08104e-05	1.06188e-05	0.00151855	7.01552e-05	1.09356e-05	1.46067e-05	9.86892e-06	1.30453e-05	1.24901e-05	1.35837e-05	1.11745e-05	0	0.00135565	0.000121733	9.12556e-06	1.63754e-05	1.83246e-05	1.71434e-05	1.55024e-05	1.10063e-05	6.4061e-05	3.47478e-06	0.00140564	0.000552641	1.7832e-05	6.61579e-06	1.76131e-05	1.23621e-05	1.78359e-05	9.0807e-06
RTS	P40	0.000500521	0.000253029	2.94941e-05	4.45643e-05	4.00221e-05	4.48807e-05	5.85198e-05	4.4198e-05	2.63345e-05	4.99794e-05	0.00192911	0.00027961	2.30514e-05	4.58064e-05	6.9856e-05	3.72453e-05	3.76604e-05	3.40728e-05	4.30946e-05	3.65173e-05	0.00138024	7.61955e-05	2.62408e-05	4.35403e-05	3.0152e-05	3.11737e-05	2.18191e-05	2.22071e-05	4.32769e-05	1.03254e-05	0.00263229	3.13432e-05	2.76526e-05	3.43534e-05	5.33563e-05	3.06671e-05	3.19706e-05	1.75573e-05	3.81463e-05	8.38467e-05	0.0018134	0.000782073	2.66406e-05	2.80781e-05	2.27402e-05	3.82921e-05	2.07429e-05	4.4376e-05
RTS	P40	0.000737967	0.000448213	3.84004e-05	2.82618e-05	4.75869e-05	4.12462e-05	3.49298e-05	6.03448e-05	6.69619e-05	0	0.00223403	0.000282609	4.29934e-05	3.46045e-05	2.08226e-05	3.88785e-05	3.26469e-05	3.93288e-05	5.58921e-05	7.10463e-05	0.0014652	0.000262348	1.81991e-05	2.42841e-05	5.18926e-05	1.78447e-05	4.69213e-05	3.1425e-05	7.26368e-05	1.05941e-05	0.002055	9.2694e-05	4.19448e-05	5.60263e-05	3.32562e-05	5.69251e-05	2.83127e-05	3.50539e-05	4.17292e-05	5.11342e-05	0.00176192	0.000692389	2.69645e-05	2.15716e-05	2.69086e-05	5.28193e-05	4.01144e-05	2.06556e-05
RTS	P40	0.000506212	0.000329735	2.96741e-05	3.28074e-05	2.262e-05	2.98061e-05	1.38573e-05	4.3474e-05	3.25197e-05	6.17899e-06	0.00175263	0.000234389	1.9537e-05	2.42306e-05	2.85091e-05	1.78055e-05	2.61722e-05	2.01821e-05	6.40567e-05	3.92237e-05	0.00176326	0.000178207	2.55753e-05	2.34038e-05	2.72797e-05	5.09807e-05	2.15919e-05	2.23478e-05	3.10215e-05	0	0.0016745	0.000105887	2.40526e-05	2.50663e-05	1.81547e-05	2.81199e-05	1.95246e-05	2.69921e-05	5.82519e-05	2.40724e-05	0.00161049	0.000596524	1.91036e-05	3.96443e-05	3.18446e-05	2.09957e-05	1.4619e-05	1.82468e-05
RTS	P41	0.000736404	0.00023891	8.49689e-06	9.20631e-06	9.37819e-06	9.40905e-06	2.33766e-05	1.22208e-05	1.19155e-05	0	0.00189831	0.000212249	2.14771e-05	1.65003e-05	1.51532e-05	1.57493e-05	1.93811e-05	2.37155e-05	1.28015e-05	7.73214e-05	0.00112513	0.000157419	1.72235e-05	1.93096e-05	1.19023e-05	1.581e-05	1.79104e-05	1.54258e-05	3.02381e-05	0	0.0012841	3.69909e-05	6.78807e-06	1.59604e-05	1.46205e-05	1.61423e-05	1.29777e-05	1.93721e-05	1.30299e-05	3.73045e-05	0.00128024	0.000478966	1.49345e-05	2.46997e-05	1.69997e-05	2.14905e-05	9.83939e-06	1.33099e-05
RTS	P41	0.000536416	0.00022572	1.35882e-05	1.26597e-05	1.232e-05	1.86842e-05	2.27425e-05	1.1194e-05	1.25575e-05	0	0.00181332	0.00019827	1.31642e-05	2.541e-05	1.97284e-05	1.66182e-05	1.61153e-05	2.22357e-05	2.72933e-05	2.08351e-05	0.00104001	8.54658e-05	1.78458e-05	6.11469e-06	1.03187e-05	1.79424e-05	1.83109e-05	1.01361e-05	3.23852e-05	0	0.00123747	3.16924e-05	1.14197e-05	9.09595e-06	1.41733e-05	1.41091e-05	1.81748e-05	9.59044e-06	1.54e-05	2.20808e-05	0.00103815	0.000524516	5.60195e-06	1.82906e-05	2.50677e-05	2.2096e-05	1.41005e-05	1.56676e-05
TBS	P02	0.00039166	0.000138776	1.03009e-05	1.57683e-05	1.1615e-05	1.17945e-05	1.0831e-05	1.14031e-05	1.30324e-05	0	0.00131628	6.39227e-05	1.08483e-05	1.2352e-05	1.17612e-05	6.69591e-06	1.49914e-05	1.62262e-05	2.93745e-05	2.66177e-06	0.00122766	6.29617e-05	9.84678e-06	1.71894e-05	5.67064e-06	1.14261e-05	1.66065e-05	1.24171e-05	1.04609e-05	2.30928e-06	0.000891906	2.71625e-05	1.11159e-05	1.05382e-05	1.01916e-05	1.31711e-05	9.92169e-06	7.19636e-06	3.79152e-05	1.28622e-05	0.000928689	0.000446488	1.60576e-05	1.09465e-05	2.21353e-05	1.89748e-05	8.84395e-06	8.77043e-06
TBS	P03	0.000335471	0.000140529	1.5067e-05	2.99525e-05	2.72918e-05	2.88124e-05	3.22001e-05	1.76383e-05	3.46352e-05	9.70108e-06	0.001366	6.08716e-05	3.69411e-05	2.49454e-05	2.93686e-05	3.62139e-05	2.55007e-05	3.07816e-05	2.22884e-05	4.10492e-05	0.00088412	9.82145e-05	1.41107e-05	2.72592e-05	2.58785e-05	2.59942e-05	2.32486e-05	2.06868e-05	1.33891e-05	2.24488e-05	0.00111143	3.07733e-05	2.70989e-05	2.94239e-05	2.03642e-05	2.35967e-05	2.60311e-05	3.20133e-05	2.36898e-05	2.34288e-05	0.000970027	0.000410452	1.99305e-05	2.42006e-05	1.11089e-05	2.12559e-05	2.50715e-05	2.46267e-05
TBS	P03	0.000223263	0.000127496	9.31135e-06	1.64148e-05	1.67028e-05	1.30551e-05	1.21911e-05	1.33641e-05	2.02335e-05	2.39023e-05	0.00124377	8.53047e-05	1.77588e-05	3.63814e-05	3.53255e-05	8.92737e-06	1.62931e-05	1.89226e-05	3.61072e-05	4.8417e-05	0.00108601	3.01591e-05	2.08305e-05	1.17199e-05	2.01609e-05	1.46759e-05	3.11978e-05	2.44783e-05	1.4879e-05	1.72788e-05	0.000835316	2.51678e-05	1.83347e-05	2.7838e-05	1.55427e-05	1.67111e-05	1.4207e-05	1.41717e-05	2.82572e-05	3.22538e-05	0.000838392	0.000280457	2.10515e-05	1.81137e-05	2.03918e-05	2.27034e-05	8.93322e-06	2.11185e-05
TBS	P04	0.000422567	0.000144823	1.27757e-05	2.1029e-05	1.85417e-05	1.33975e-05	1.69024e-05	6.6705e-06	2.86605e-05	2.19578e-05	0.0020781	0.000152842	2.2994e-05	1.46547e-05	1.97854e-05	4.23972e-06	1.04348e-05	1.0142e-05	2.01246e-05	0	0.0011917	0.000122542	1.66192e-05	1.26626e-05	1.36209e-05	1.26654e-05	1.24931e-05	2.39686e-05	1.56587e-05	5.65296e-08	0.00163905	5.88751e-05	1.59685e-05	1.51228e-05	1.51499e-05	1.33975e-05	1.88019e-05	2.61392e-05	3.28437e-05	9.10127e-06	0.00124317	0.000423859	2.51047e-05	1.81167e-05	7.08995e-06	1.9955e-05	2.17639e-05	1.17016e-05
TBS	P04	0.000639077	0.000130792	2.7426e-05	1.55629e-05	1.55991e-05	1.90505e-05	2.5488e-05	2.0856e-05	2.89646e-05	1.65668e-05	0.00181774	0.00012688	3.72763e-05	2.60165e-05	3.32988e-05	2.35142e-05	1.98616e-05	2.66281e-05	3.42064e-05	0	0.00135823	0.000145778	9.45026e-06	2.5488e-05	1.59996e-05	6.8456e-06	1.05131e-05	2.0789e-05	9.69013e-06	2.28876e-05	0.00134368	0.000103166	2.27278e-05	2.77784e-05	1.18523e-05	1.94497e-05	2.30399e-05	2.31204e-05	3.91129e-05	4.63952e-06	0.00122827	0.000526233	2.19643e-05	1.75047e-05	2.17844e-05	2.20818e-05	2.15532e-05	2.01318e-05
TBS	P05	0.000936169	0.000368872	1.55263e-05	1.85063e-05	3.04496e-05	1.71676e-05	2.35911e-05	1.94516e-05	1.76594e-05	0.000143285	0.00343696	4.72872e-05	1.34656e-05	1.55156e-05	2.18602e-05	2.79412e-05	1.90524e-05	2.62097e-05	3.03145e-05	1.8438e-05	0.00199978	0.000134096	1.79565e-05	1.58068e-05	2.16575e-05	1.80225e-05	1.74864e-05	1.73042e-05	2.0069e-05	5.87546e-06	0.00230192	0.00072714	1.65829e-05	2.35504e-05	2.19949e-05	2.2039e-05	1.72818e-05	2.00554e-05	2.35996e-05	9.90246e-06	0.00231163	0.000303736	1.58446e-05	1.96052e-05	1.48412e-05	2.35159e-05	1.87566e-05	1.35254e-05
TBS	P05	0.000637197	0.000838161	3.14516e-05	2.92266e-05	2.75726e-05	1.39816e-05	1.98166e-05	1.89647e-05	2.81219e-05	2.53645e-05	0.00179345	0.000112108	2.15767e-05	2.40834e-05	3.34114e-05	2.41826e-05	2.57281e-05	2.28027e-05	5.30211e-05	3.33677e-05	0.00199765	8.27821e-05	1.96267e-05	2.11258e-05	2.17785e-05	1.46064e-05	2.45517e-05	2.34276e-05	1.33755e-05	3.08141e-05	0.00134489	0.000438292	1.98808e-05	1.84093e-05	2.68269e-05	1.85053e-05	2.78205e-05	2.66282e-05	6.69116e-05	3.3619e-05	0.00147201	0.000215573	1.85165e-05	2.10982e-05	3.93989e-05	1.74903e-05	2.7468e-05	1.87726e-05
TBS	P05	0.000812982	0.000484863	1.53501e-05	2.25445e-05	1.87557e-05	1.35474e-05	2.13123e-05	1.91157e-05	1.23856e-05	4.29773e-06	0.00157986	7.85324e-05	1.59321e-05	1.23868e-05	2.40932e-05	1.86799e-05	1.80708e-05	3.14825e-05	3.3025e-05	1.70145e-06	0.00160596	0.000144643	1.9196e-05	1.4416e-05	2.05073e-05	9.12576e-06	1.75405e-05	3.00503e-05	1.72458e-05	1.46796e-06	0.00142614	0.000393998	2.08633e-05	2.11326e-05	1.54989e-05	1.45514e-05	3.20807e-05	3.15331e-05	4.86687e-05	2.0575e-05	0.00162084	0.000268194	1.35201e-05	2.36765e-05	1.45474e-05	1.71551e-05	2.44877e-05	2.04454e-05
TBS	P05	0.000927127	0.000576976	3.19757e-05	2.75951e-05	1.94713e-05	2.2037e-05	2.44025e-05	1.89283e-05	1.17792e-05	8.60728e-06	0.00209524	7.36681e-05	2.13692e-05	2.22848e-05	2.54444e-05	2.2283e-05	3.17092e-05	1.50653e-05	5.72125e-05	5.12854e-06	0.00225657	0.000191128	1.51512e-05	1.51482e-05	1.73625e-05	2.01742e-05	1.75031e-05	1.09847e-05	2.09285e-05	7.41596e-06	0.00157624	0.000628337	2.60789e-05	3.21241e-05	1.67691e-05	1.74638e-05	2.30211e-05	6.88875e-06	4.75784e-05	1.50178e-05	0.00196833	0.000413992	1.60621e-05	1.91195e-05	1.60504e-05	1.74351e-05	1.73976e-05	1.43813e-05
TBS	P06	0.00087171	0.000251989	1.68475e-05	1.50614e-05	1.83114e-05	1.47697e-05	1.02079e-05	1.68215e-05	2.38525e-05	1.42396e-05	0.00195041	2.76214e-05	1.68844e-05	2.09829e-05	1.85258e-05	2.80398e-05	1.0649e-05	1.75258e-05	4.33601e-05	0	0.00150243	0.000206029	1.83095e-05	2.01275e-05	1.94809e-05	1.78591e-05	1.98682e-05	1.14549e-05	1.88548e-05	0	0.00145655	0.00054162	2.09154e-05	1.80572e-05	2.62639e-05	1.70302e-05	1.63148e-05	1.67081e-05	3.92603e-05	2.39407e-05	0.00152099	0.0003598	2.06194e-05	1.4988e-05	1.19034e-05	1.72164e-05	2.36781e-05	2.54567e-05
TBS	P06	0.00102769	0.00049394	1.89128e-05	3.43113e-05	1.97636e-05	1.6736e-05	1.57592e-05	2.57807e-05	4.33053e-05	2.21283e-06	0.00213794	1.89468e-05	1.08447e-05	3.01771e-05	2.624e-05	2.28796e-05	2.55277e-05	1.8113e-05	4.03418e-05	1.9462e-05	0.00186103	0.000302198	1.35562e-05	2.59073e-05	2.35592e-05	2.16335e-05	2.02065e-05	2.89173e-05	3.62367e-05	1.21145e-05	0.00128254	0.000505753	3.31792e-05	1.19694e-05	1.668e-05	2.20882e-05	1.48294e-05	2.15444e-05	6.5469e-05	2.15474e-05	0.00145452	0.00027613	1.69369e-05	1.7742e-05	1.77536e-05	3.77382e-05	4.43221e-05	3.1921e-05
TBS	P06	0.000745028	0.000366023	3.07696e-05	3.13923e-05	1.27804e-05	2.02492e-05	2.63693e-05	2.22911e-05	2.69541e-05	9.18302e-06	0.00154508	0	3.1532e-05	1.75932e-05	3.04192e-05	2.58738e-05	3.70926e-05	1.78892e-05	7.73585e-05	1.69556e-05	0.00148675	0.000344002	1.49427e-05	1.46851e-05	2.6136e-05	2.15032e-05	3.70696e-05	2.74007e-05	2.11373e-05	3.87285e-06	0.001077	0.000442915	2.07384e-05	7.28019e-06	1.29118e-05	2.07165e-05	2.22302e-05	2.79439e-05	0.000116029	9.7564e-06	0.00131727	0.000297539	1.83457e-05	2.45461e-05	1.89962e-05	1.02966e-05	3.51394e-05	2.83358e-05
TBS	P06	0.000990075	0.000423605	2.44859e-05	1.54441e-05	1.92454e-05	3.1837e-05	2.29009e-05	1.00515e-05	3.04654e-05	0	0.00194995	3.71638e-05	1.42336e-05	6.358e-06	8.35659e-06	2.4684e-05	1.67607e-05	2.15586e-05	6.81472e-05	9.8011e-06	0.00186481	0.000264424	2.84454e-05	1.32639e-05	1.94813e-05	1.51551e-05	1.83841e-05	5.63065e-06	2.13744e-05	3.22191e-06	0.00129384	0.000482563	9.09811e-06	2.30045e-05	1.74208e-05	2.0091e-05	1.37052e-05	8.26304e-06	5.95768e-05	2.69491e-05	0.00123077	0.000259704	1.66834e-05	1.07769e-05	1.44037e-05	2.66313e-05	1.79017e-05	2.45841e-05
TBS	P07	0.000268608	0.000158136	2.95973e-05	1.88637e-05	3.01359e-05	2.74145e-05	2.10074e-05	1.91804e-05	3.54614e-05	1.0291e-05	0.0011412	8.8704e-05	3.30482e-05	2.02006e-05	5.81532e-06	3.22393e-05	3.29535e-05	2.60159e-05	2.40775e-05	0	0.000972177	1.81107e-05	2.78423e-05	2.3504e-05	3.48543e-05	1.88406e-05	1.97412e-05	2.01925e-05	2.03365e-05	1.08443e-05	0.000961861	9.32791e-05	3.57802e-05	3.25454e-05	4.37774e-05	2.50372e-05	2.86866e-05	2.54621e-05	3.50705e-05	2.89968e-05	0.000845188	0.00026674	2.12919e-05	2.83424e-05	2.34297e-05	2.92545e-05	1.36309e-05	3.0811e-05
TBS	P08	0.000472973	0.000282907	2.19068e-05	2.16479e-05	1.06395e-05	2.63132e-05	2.10992e-05	1.73064e-05	1.97155e-05	1.66713e-05	0.00162829	0.000115102	1.45814e-05	2.73715e-05	2.12885e-05	2.29489e-05	1.55363e-05	2.25089e-05	3.16416e-05	2.80439e-05	0.0015288	5.87395e-05	2.89416e-05	1.88539e-05	2.353e-05	2.15864e-05	1.62693e-05	1.09136e-05	1.47839e-05	1.2399e-05	0.0013423	4.04319e-05	1.62974e-05	1.76715e-05	1.70144e-05	1.22908e-05	1.15096e-05	2.1014e-05	3.46295e-05	1.97552e-05	0.00118827	0.00042422	1.54364e-05	2.62604e-05	2.03564e-05	1.85275e-05	1.66196e-05	1.23442e-05
TBS	P08	0.000665194	0.000215545	1.84268e-05	1.399e-05	1.31888e-05	1.79022e-05	2.25828e-05	1.98346e-05	1.03499e-05	1.7495e-05	0.00163487	0.000119891	1.16609e-05	1.1188e-05	1.75863e-05	1.91233e-05	2.38838e-05	1.53086e-05	2.50503e-05	2.1419e-05	0.00135742	8.02055e-05	1.35462e-05	1.98109e-05	2.05116e-05	2.18553e-05	1.93331e-05	1.62725e-05	1.19906e-05	1.39891e-06	0.00135145	3.08296e-05	2.49935e-05	1.65871e-05	1.279e-05	1.04585e-05	3.03649e-05	1.77505e-05	3.14809e-05	1.13994e-05	0.00130667	0.0004842	1.67869e-05	1.63872e-05	2.0135e-05	2.11166e-05	1.8551e-05	2.03349e-05
TBS	P08	0.000495343	0.000311799	1.53715e-05	1.16827e-05	1.1931e-05	1.38358e-05	1.77497e-05	1.30998e-05	8.69988e-06	1.42998e-05	0.00185685	0.000135794	1.18498e-05	1.76769e-05	1.85726e-05	4.64993e-06	1.83509e-05	2.28985e-05	2.08997e-05	2.14497e-05	0.00148085	7.37758e-05	1.50998e-05	1.47498e-05	1.49998e-06	1.39298e-05	1.40536e-05	1.11339e-05	1.87612e-05	2.44953e-05	0.00126858	2.49246e-05	5.04993e-06	1.45999e-05	1.25997e-05	1.47318e-05	1.24594e-05	1.75944e-05	2.96029e-05	2.05851e-05	0.000994201	0.000437704	1.60905e-05	1.11091e-05	8.94987e-06	9.19987e-06	1.76498e-05	1.30563e-05
TBS	P08	0.000563718	0.000277	1.95446e-05	2.41626e-05	1.34294e-05	1.56174e-05	1.4613e-05	1.60457e-05	1.49094e-05	1.17223e-05	0.0020116	8.91928e-05	1.3695e-05	1.78188e-05	1.5463e-05	5.57643e-06	1.241e-05	1.28119e-05	3.01433e-05	2.49644e-05	0.00189155	8.69378e-05	1.20471e-05	8.09972e-06	1.5533e-05	1.19673e-05	8.84594e-06	1.16696e-05	1.16555e-05	1.67121e-05	0.00150137	2.1613e-05	1.01194e-05	1.20983e-05	1.09926e-05	1.33165e-05	1.06017e-05	8.41711e-06	2.1668e-05	1.04903e-05	0.00134041	0.00051483	8.31294e-06	1.17395e-05	9.79144e-06	1.2669e-05	1.5475e-05	1.05003e-05
TBS	P08	0.000485579	0.000280032	2.10118e-05	1.7056e-05	2.25484e-05	1.10791e-05	1.44792e-05	2.26682e-05	1.63505e-05	1.3266e-05	0.00167616	0.000114808	1.53131e-05	2.53202e-05	1.13691e-05	1.8278e-05	1.53306e-05	2.213e-05	4.53762e-05	1.15311e-05	0.00169075	8.30445e-05	1.7331e-05	1.00058e-05	1.99009e-05	8.30579e-06	2.38044e-05	1.69311e-05	1.33654e-05	1.08652e-05	0.00120343	2.45443e-05	1.92791e-05	1.17289e-05	8.45115e-06	2.04237e-05	1.23133e-05	2.11663e-05	5.57867e-05	1.72954e-05	0.00119713	0.000470629	1.21501e-05	1.79773e-05	1.28371e-05	1.54926e-05	1.8875e-05	1.85053e-05
TBS	P08	0.000454617	0.000468439	2.73077e-05	9.53021e-06	1.11797e-05	7.05602e-06	2.23575e-05	9.16547e-06	9.81512e-06	1.52017e-05	0.00214756	0.000195726	1.40204e-05	1.47535e-05	1.58531e-05	1.33561e-05	6.52905e-06	1.77775e-05	1.47535e-05	4.30692e-06	0.00143191	5.74143e-05	1.4112e-05	5.31493e-06	1.75876e-05	1.57681e-05	1.02633e-05	7.95303e-06	1.4653e-05	2.65112e-05	0.0012772	1.52734e-05	1.5231e-05	9.83651e-06	1.57301e-05	1.10096e-05	1.5467e-05	1.59512e-05	2.80736e-05	1.80196e-05	0.00068642	0.00051874	1.16975e-05	1.19448e-05	2.00684e-05	9.2553e-06	9.72513e-06	1.6208e-05
TBS	P08	0.000595599	0.00020852	1.84493e-05	8.8621e-06	1.58506e-05	1.96272e-05	2.30655e-05	1.2815e-05	1.49352e-05	2.06807e-05	0.00178737	7.10016e-05	1.70973e-05	1.47571e-05	2.22309e-05	1.70543e-05	1.35529e-05	1.70899e-05	2.57431e-05	1.14654e-05	0.00147842	8.29442e-05	1.1457e-05	1.30837e-05	1.34664e-05	1.3508e-05	7.93899e-06	8.31197e-06	3.06506e-05	2.0443e-05	0.00134572	2.69912e-05	1.03838e-05	1.70575e-05	1.19007e-05	1.38547e-05	8.51719e-06	1.69215e-05	2.55808e-05	2.07134e-05	0.00128947	0.000477365	2.12175e-05	1.24756e-05	1.68195e-05	2.24996e-05	1.38435e-05	1.53593e-05
TBS	P10	0.000494994	0.000185129	1.08188e-05	8.10768e-06	1.534e-05	1.37066e-05	1.30248e-05	1.66552e-05	1.6157e-05	1.09611e-05	0.00152313	4.13605e-05	1.40857e-05	1.24558e-05	1.5374e-05	1.92887e-05	6.61938e-06	6.5482e-06	2.22003e-05	0	0.0011917	8.49948e-05	7.97684e-06	1.34187e-05	9.46642e-06	4.71601e-06	1.79574e-05	1.16334e-05	1.74921e-05	1.19512e-05	0.00106046	6.67753e-05	1.04605e-05	1.57975e-05	1.23219e-05	7.68702e-06	6.27109e-06	8.10648e-06	2.28475e-05	1.19293e-05	0.000819123	0.000128473	7.33112e-06	7.18878e-06	1.31676e-05	5.76526e-06	1.74381e-05	8.0429e-06
TBS	P12	0.000990886	0.000111717	2.10952e-05	1.49699e-05	1.47357e-05	8.1762e-06	1.30259e-05	1.19227e-05	1.53163e-05	5.56138e-05	0.00312582	1.14296e-05	1.52798e-05	1.17954e-05	7.72218e-06	1.774e-05	1.1728e-05	1.58424e-05	3.68711e-05	0	0.00292257	9.12207e-06	1.95557e-05	7.61089e-06	1.0615e-05	1.4407e-05	1.42563e-05	1.30683e-05	1.49711e-05	2.00615e-05	0.00260053	2.16164e-05	2.07198e-05	1.36199e-05	1.33653e-05	1.09044e-05	8.6871e-06	8.53929e-06	6.57658e-05	9.82244e-06	0.00234604	2.23981e-05	1.65248e-05	9.95124e-06	9.75879e-06	1.36199e-05	1.2644e-05	1.69294e-05
TBS	P12	0.00135872	0.00012304	1.9035e-05	1.53561e-05	2.04912e-05	2.80013e-05	2.20421e-05	2.37376e-05	1.32252e-05	3.93306e-05	0.00243815	3.24696e-05	2.82308e-05	3.73019e-05	1.81423e-05	1.72945e-05	2.19573e-05	1.51751e-05	9.63591e-05	1.91922e-05	0.00404925	8.73205e-06	8.07907e-06	1.81652e-05	1.33467e-05	2.3568e-05	1.9815e-05	1.50016e-05	2.74946e-05	0	0.00262356	2.25507e-05	2.12607e-05	1.70586e-05	2.4086e-05	1.80483e-05	1.79495e-05	1.91829e-05	0.000120468	1.29709e-05	0.0032627	3.1065e-05	1.56878e-05	1.51711e-05	2.40394e-05	3.64499e-05	1.92859e-05	2.14507e-05
TBS	P12	0.00105086	5.73821e-05	1.3412e-05	6.57181e-06	1.67728e-05	1.02501e-05	1.03481e-05	1.83405e-05	7.91984e-06	2.09981e-05	0.00249402	9.6125e-06	1.04615e-05	1.89155e-05	1.31901e-05	1.08902e-05	1.53294e-05	1.36748e-05	9.43153e-05	6.28178e-06	0.00303401	4.66545e-06	1.09852e-05	1.68402e-05	9.56346e-06	1.07811e-05	1.59475e-05	1.22118e-05	8.09215e-06	0	0.00230202	1.90184e-05	8.27033e-06	1.87716e-05	1.14649e-05	9.84293e-06	1.17339e-05	1.30477e-05	8.77386e-05	7.56282e-06	0.00282604	3.43272e-06	1.28281e-05	1.55467e-05	1.72142e-05	1.61747e-05	1.58522e-05	1.31144e-05
TBS	P14	0.000487535	0.000190237	1.26244e-05	4.36769e-06	1.73527e-05	2.75001e-05	1.21632e-05	2.55357e-05	2.58142e-05	1.52101e-05	0.0014586	0.000113511	1.46055e-05	2.45111e-05	2.76659e-05	8.74805e-06	8.38124e-06	2.17204e-05	4.77546e-05	1.41013e-05	0.00128825	0.000166838	1.13324e-05	1.13324e-05	7.67297e-06	2.60881e-05	1.57001e-05	1.99497e-05	2.86027e-05	1.55204e-05	0.000996857	3.45935e-05	1.34572e-05	1.14504e-05	1.23847e-05	2.5626e-05	1.48335e-05	2.5302e-05	0.000101873	3.5199e-05	0.00085457	0.000549376	2.60296e-05	1.29932e-05	1.20295e-05	7.80217e-06	1.0388e-05	1.181e-05
TBS	P14	0.000379811	0.000254362	0	2.66861e-05	3.55814e-05	2.46333e-05	7.73212e-05	0	2.46333e-05	4.9805e-05	0.00172866	0.000229837	0	3.69499e-05	1.30009e-05	9.01099e-06	0	0	0.000123166	0	0.00155659	0.000233083	1.23166e-05	2.46333e-05	1.23166e-05	2.32648e-05	2.80546e-05	2.46333e-05	2.66861e-05	8.74283e-05	0.000901325	5.47407e-05	1.57379e-05	9.1998e-05	5.58018e-05	2.66861e-05	1.23166e-05	0	0.000125904	1.91592e-05	0.000949159	0.00058529	3.9687e-05	9.10063e-05	0	0	0	3.02423e-05
TBS	P14	0.000494223	0.00016731	1.68594e-05	1.19007e-05	9.42141e-06	1.74212e-05	3.75598e-05	2.95513e-05	1.62214e-05	2.95287e-05	0.00170268	9.30523e-05	3.10741e-05	1.97624e-05	1.32952e-05	3.3884e-05	1.75205e-05	1.12396e-05	4.11804e-05	2.72488e-05	0.00171472	0.000153279	9.25613e-06	2.09916e-05	3.98051e-05	1.32523e-05	3.22312e-05	2.21486e-05	1.70247e-05	1.31025e-05	0.0012673	7.42143e-05	3.30576e-07	1.86775e-05	1.90081e-05	2.56177e-05	2.99191e-05	2.61155e-05	9.50406e-05	2.83299e-05	0.00121077	0.000635923	2.29859e-05	1.05675e-05	1.93381e-05	1.31738e-05	1.85951e-05	2.38364e-05
TBS	P15	0.00082717	4.08268e-05	1.25167e-05	1.73308e-06	8.0184e-06	8.96979e-06	6.69723e-06	1.24204e-05	7.13396e-06	0	0.00288037	0.000175938	4.07499e-06	1.1619e-05	1.27093e-05	5.3918e-06	5.19924e-06	7.22117e-06	1.06873e-05	0	0.00137135	0.000229467	5.36569e-06	8.47283e-06	1.10725e-05	3.94757e-06	1.23241e-05	1.07673e-05	1.77323e-05	1.55258e-06	0.0014796	0.00014452	1.76196e-05	3.46616e-06	1.05278e-05	1.14246e-05	1.07836e-05	1.55887e-05	4.43801e-06	4.23162e-07	0.0013013	0.000748175	1.73308e-06	3.75501e-06	1.59828e-05	5.19924e-06	9.33937e-06	8.85796e-06
TBS	P19	0.00033222	0.000116459	1.59278e-05	0	6.04213e-06	5.67073e-06	3.46545e-06	0	5.67073e-06	2.9295e-06	0.00196475	7.49662e-05	6.77337e-06	9.13618e-06	2.99289e-06	8.84926e-06	5.3888e-06	2.61662e-06	1.22866e-05	1.24487e-05	0.00132975	0.00011841	0	0	5.67073e-06	8.82114e-06	6.59111e-06	5.22292e-06	2.07927e-05	6.06666e-06	0.00079658	5.94619e-05	1.1499e-05	6.61585e-06	5.67073e-06	2.83537e-06	2.99289e-06	6.61585e-06	0	3.79624e-05	0.000726011	0.000424596	1.1814e-05	2.83537e-06	2.99289e-06	9.2937e-06	3.46545e-06	5.67073e-06
TBS	P20	0.000784674	0.000210852	1.40144e-05	1.47295e-05	1.32994e-05	2.09841e-05	1.86282e-05	1.97346e-05	1.10114e-05	3.57511e-05	0.00200392	0.000167143	1.56887e-05	9.38494e-06	1.44968e-05	5.14816e-06	1.68745e-05	2.01636e-05	3.2605e-05	4.19528e-05	0.00178457	0.000202567	2.07357e-05	1.90196e-05	1.02963e-05	1.04393e-05	1.94196e-05	2.80579e-05	7.72225e-06	2.81719e-05	0.0013584	0.000139	1.37284e-05	1.31564e-05	2.0773e-05	1.49781e-05	1.72463e-05	2.45111e-05	4.37594e-05	3.99665e-05	0.00128994	0.00109552	2.54548e-05	1.22984e-05	1.05823e-05	1.64455e-05	1.28704e-05	1.87336e-05
TBS	P24	0.000295097	7.78171e-05	1.21689e-05	0	0	5.76423e-06	0	0	0	0	0.00094817	6.91708e-05	6.4047e-06	5.76423e-06	0	0	5.76423e-06	1.24892e-05	1.21689e-05	4.58513e-06	0.000867176	4.09081e-05	5.76423e-06	6.4047e-06	6.4047e-06	0	5.76423e-06	1.21689e-05	1.79332e-05	2.45577e-06	0.000801654	5.89232e-05	5.76423e-06	0	0	5.76423e-06	5.76423e-06	0	0	0	0.000693149	0.00038172	6.4047e-06	0	0	1.5051e-05	0	0
TBS	P24	0.000427198	6.55586e-05	1.86003e-05	5.48862e-06	1.70757e-05	0	1.15871e-05	5.79355e-06	0	8.54133e-08	0.000867422	0.000168013	0	0	1.70757e-05	5.48862e-06	1.77052e-06	9.20672e-06	0	0	0.000869472	0.000155681	0	1.12822e-05	7.31816e-06	1.25019e-05	5.48862e-06	1.95151e-05	1.46363e-05	2.22594e-05	0.000996185	6.52536e-05	0	6.09847e-06	0	0	5.48862e-06	0	1.64659e-05	1.09772e-05	0.000873606	0.000481932	1.09772e-05	1.09772e-05	0	0	4.5783e-06	9.10324e-07
TBS	P30	0.000248709	4.78316e-05	1.5835e-05	7.76161e-06	1.05869e-05	1.25256e-05	1.33453e-05	1.57203e-05	1.49513e-05	1.3613e-05	0.000681232	1.88924e-05	1.39928e-05	1.82217e-05	1.38242e-05	2.24676e-05	2.15095e-05	1.56662e-05	1.08181e-05	1.11196e-05	0.000555505	9.40464e-06	1.63377e-05	1.63085e-05	4.70392e-06	1.049e-05	8.92165e-06	1.00133e-05	1.68823e-05	2.86359e-06	0.000471536	1.95744e-05	1.29962e-05	9.52969e-06	1.47674e-05	9.8445e-06	7.62425e-06	1.82171e-05	1.95624e-05	8.54712e-06	0.000536991	0.000109971	9.83746e-06	2.10587e-05	1.60165e-05	2.0561e-05	1.07551e-05	1.36753e-05
TBS	P31	0.000720506	0.000272949	1.79701e-05	1.28424e-05	8.47104e-06	9.81137e-06	4.4875e-06	8.8088e-06	1.24237e-05	0	0.00169102	0.000117298	1.33794e-05	1.44389e-05	1.34734e-05	1.59238e-05	1.49168e-05	1.64544e-05	2.46186e-05	2.15442e-05	0.00118285	5.02191e-05	1.43133e-05	8.14398e-06	1.40598e-05	9.68654e-06	1.41377e-05	8.56047e-06	3.26869e-05	2.00126e-06	0.00118767	3.4238e-05	8.55949e-06	1.42936e-05	1.21069e-05	1.12861e-05	1.4434e-05	1.33404e-05	1.39155e-05	9.74669e-06	0.000941215	0.000442993	7.89694e-06	1.11772e-05	1.49677e-05	1.51151e-05	1.39611e-05	1.72981e-05
TBS	P33	0.000625846	0.000425863	2.10447e-05	1.60425e-05	8.97691e-06	1.36334e-05	8.85558e-06	1.39906e-05	1.17628e-05	1.53084e-05	0.00247205	0.00015979	1.32856e-05	9.45603e-06	1.22582e-05	2.18369e-05	1.8329e-05	1.55869e-05	2.00125e-05	1.24805e-05	0.0027641	0.000101461	1.52178e-05	1.44354e-05	9.69713e-06	1.34676e-05	1.58929e-05	1.40791e-05	1.42669e-05	0	0.00174783	8.74467e-05	8.57668e-06	5.82613e-06	1.19329e-05	1.41603e-05	1.48657e-05	1.3516e-05	2.83835e-05	1.1828e-05	0.00163147	0.000746029	6.42942e-06	1.51738e-05	8.45479e-06	9.19325e-06	1.20241e-05	1.72399e-05
TBS	P37	0.000453896	0.000357998	2.4541e-05	9.61237e-06	1.67244e-05	1.21383e-05	2.55975e-05	1.69587e-05	1.80751e-05	0	0.00156337	3.76879e-05	1.37958e-05	2.11603e-05	2.05837e-05	2.10087e-05	3.02406e-05	2.63405e-05	2.79269e-05	0	0.00186958	3.52438e-05	1.51785e-05	2.0952e-05	1.46837e-05	1.52077e-05	2.36012e-05	1.16734e-05	1.8316e-05	0	0.00107638	8.93267e-06	2.358e-05	1.79009e-05	1.87598e-05	1.3268e-05	2.83508e-05	1.15335e-05	1.88071e-05	1.63012e-06	0.00127459	0.000456108	2.00026e-05	2.46484e-05	2.10972e-05	2.3102e-05	2.06472e-05	1.80043e-05
TBS	P37	0.000608185	0.00022741	1.08325e-05	1.57146e-05	1.54452e-05	8.09672e-06	2.06237e-05	1.2293e-05	1.48931e-05	0	0.00172913	0.000101809	2.39057e-05	8.74472e-06	1.48902e-05	1.35769e-05	1.63243e-05	2.47453e-05	6.57761e-05	2.41757e-06	0.00189658	0.000126311	1.12883e-05	1.83339e-05	1.82989e-05	1.78967e-05	1.4077e-05	1.23222e-05	3.18997e-05	0	0.00135634	6.95566e-05	1.42781e-05	9.35831e-06	2.11851e-05	2.31834e-05	1.97685e-05	1.91184e-05	9.74651e-05	9.39074e-06	0.00148351	0.000606896	1.45061e-05	2.15456e-05	1.81082e-05	1.39044e-05	1.38103e-05	1.98027e-05
TBS	P37	0.000722357	0.00017226	2.34258e-05	2.08854e-05	2.06292e-05	1.86606e-05	6.02922e-06	1.49287e-05	1.66562e-05	0	0.0015799	7.01643e-05	1.91839e-05	1.68473e-05	1.70515e-05	1.21958e-05	2.00225e-05	1.9355e-05	5.86439e-05	0	0.00160417	0.00013853	1.33439e-05	1.19252e-05	1.30789e-05	2.25243e-05	1.19117e-05	2.61444e-05	1.43541e-05	0	0.00114394	6.67937e-05	1.29363e-05	1.72266e-05	1.19902e-05	2.1016e-05	1.43759e-05	1.95854e-05	9.90525e-05	0	0.00122321	0.000577489	2.23917e-05	1.77004e-05	1.39084e-05	1.20068e-05	2.22912e-05	1.63844e-05
TBS	P39	0.000484943	8.55375e-05	1.93838e-05	2.40467e-05	2.06855e-05	2.17266e-05	1.09312e-05	1.26716e-05	1.38389e-05	0	0.00179039	7.24432e-05	1.78177e-05	1.39345e-05	1.85805e-05	1.84957e-05	1.4502e-05	1.45489e-05	3.19378e-05	1.53661e-05	0.00216085	9.3324e-05	9.32432e-06	1.8196e-05	1.86444e-05	1.52128e-05	1.53021e-05	2.00421e-05	1.3729e-05	3.63627e-06	0.00143366	0.000129926	2.90799e-05	2.71037e-05	7.65738e-06	1.25583e-05	1.72094e-05	1.99049e-05	2.97459e-05	1.88739e-05	0.00175279	0.000571929	1.64947e-05	1.98067e-05	1.82784e-05	1.62303e-05	1.62674e-05	1.60558e-05
TBS	P39	0.000565741	0.000258326	1.41734e-05	1.46761e-05	1.36687e-05	2.53797e-05	1.21265e-05	2.45831e-05	1.97179e-05	0	0.00249586	3.9215e-05	2.20994e-05	1.40442e-05	9.29675e-06	1.99682e-05	2.42623e-05	1.14388e-05	2.23164e-05	1.76258e-05	0.00228683	9.95527e-05	2.61348e-05	1.28207e-05	1.83702e-05	1.33344e-05	1.74607e-05	1.77406e-05	1.53004e-05	2.99309e-06	0.00179149	8.02e-05	2.83283e-05	9.56337e-06	1.44688e-05	2.60337e-05	2.8531e-05	9.32918e-06	4.66678e-05	9.66496e-06	0.00182408	0.000734113	2.40239e-05	2.05213e-05	1.76588e-05	1.50618e-05	2.44228e-05	2.27696e-05
TBS	P41	0.00103889	5.95565e-05	1.24664e-05	2.22237e-05	9.44422e-06	9.64276e-06	1.16942e-05	1.05245e-05	1.02914e-05	0	0.00214103	8.65045e-05	1.6537e-05	1.57168e-05	1.47095e-05	1.85995e-05	1.11756e-05	1.9938e-05	1.86232e-05	1.86566e-05	0.00184622	0.000160952	1.31926e-05	1.70328e-05	2.02878e-05	1.60133e-05	1.38612e-05	1.05442e-05	1.43426e-05	0	0.00174992	9.78663e-05	1.15634e-05	1.47692e-05	1.14149e-05	2.42147e-05	8.28975e-06	6.17281e-06	2.74246e-05	2.05495e-05	0.00209421	0.000608308	1.81156e-05	1.32126e-05	1.39127e-05	9.43128e-06	1.46784e-05	2.25e-05
TBS	P42	0.000233275	0.000330529	2.38774e-05	3.40823e-05	2.28155e-05	4.85274e-05	1.24727e-05	3.85614e-05	6.90789e-05	0.000710851	0.0052282	0.000346069	2.8462e-05	1.24213e-05	2.70179e-05	5.79372e-05	2.20049e-05	3.7014e-05	7.21433e-05	0.000106001	0.00115501	0.000154291	4.03138e-05	2.58523e-05	2.5205e-05	2.52597e-05	5.60916e-05	2.13971e-05	4.91648e-05	9.06021e-05	0.00246126	0	1.98588e-05	3.68604e-05	2.71008e-05	2.84275e-05	2.86223e-05	2.85068e-05	3.55144e-05	3.51904e-05	0.00126785	0.000766319	3.77591e-05	3.99432e-05	4.70167e-05	3.01445e-05	3.4012e-05	2.83621e-05
TBS	P43	0.000501721	0.000527848	2.70568e-05	2.37861e-05	2.30003e-05	1.70916e-05	1.62837e-05	2.80903e-05	7.33929e-06	1.35483e-05	0.0019183	0.000261026	8.40967e-06	1.98714e-05	2.55554e-05	2.67023e-05	3.03912e-05	2.83796e-05	2.67684e-05	2.87963e-05	0.00124876	0.00016534	7.92548e-06	3.02171e-05	1.99887e-05	3.61907e-05	3.63993e-05	2.27727e-05	3.64184e-05	8.35289e-06	0.00119843	0	9.64915e-06	1.77548e-05	3.09839e-05	1.83742e-05	1.97572e-05	2.49908e-05	2.91094e-05	5.22229e-06	0.00128759	0.000340502	1.12982e-05	1.44876e-05	2.87992e-05	1.22548e-05	2.03156e-05	1.19624e-05
[truncated: 2,952 more columns]
