# Supplementary material for: Stromal vapors for real-time molecular guidance of breast-conserving surgery
Source: Sci Rep. 2020 Nov 18;10:20109. doi: 10.1038/s41598-020-77102-1 (PMC7674429; doi:10.1038/s41598-020-77102-1)
Supplement: Supplementary file 5 — Supplementary Figure 4. [file 41598_2020_77102_MOESM5_ESM.xlsx]

## Sheet: MAM_DESI_TBS_RTS.data
Class	Patient	200.05	200.15	200.25	200.35	200.45	200.55	200.65	200.75	200.85	200.95	201.05	201.15	201.25	201.35	201.45	201.55	201.65	201.75	201.85	201.95	202.05	202.15	202.25	202.35	202.45	202.55	202.65	202.75	202.85	202.95	203.05	203.15	203.25	203.35	203.45	203.55	203.65	203.75	203.85	203.95	204.05	204.15	204.25	204.35	204.45	204.55	204.65	204.75
RTS	P01	0.00228917	0.000174286	0.000113956	6.36812e-05	6.70329e-05	0.000221209	0	6.36812e-05	0.00026478	0.000110604	0.0556541	0.00135071	0.000117308	0.000144121	8.37911e-05	0	0	8.37911e-05	0.000311788	0.000457488	0.00409731	8.04395e-05	0	0	0.000147472	4.85697e-05	0.000152529	0.000144121	0.000150824	0.000707304	0.00475689	0.000682718	0.000254725	7.37362e-05	8.04395e-05	0	0.000120659	0.000331813	0	0	0.00158832	0.000496401	0.000167582	0	8.06575e-05	0.000133848	0	0.000144121
RTS	P01	0.00117956	0.000394242	0	0.000229161	0.000198831	0.000134801	0.000256122	7.07705e-05	0.000128061	0.000427993	0.0694797	0.000909906	0	0.000178611	6.74004e-05	0	7.41405e-05	0.000205571	6.40304e-05	0.000269602	0.00568186	0.000367332	8.42505e-05	0.000158391	0.000128061	6.40304e-05	6.40304e-05	0.000161761	0.000313412	0.000852221	0.00476223	0.000539203	0.000202201	6.74004e-05	6.06604e-05	0.000144911	0	0	0.000205571	0.000137261	0.00152459	0.000259065	0.000161761	0.000145727	5.92433e-06	8.76206e-05	9.94861e-05	5.89049e-05
RTS	P01	0.00232717	0.00117596	0.000237277	7.90923e-05	0.000181253	7.25013e-05	0.000201026	0.000204322	0.000385575	0.000316369	0.0591907	0.00134457	5.93192e-05	0.000369097	0.000186752	0.000284506	0.000158185	0.000524897	6.17042e-05	0	0.00403084	0.000605942	6.92057e-05	0	0.000441599	7.57968e-05	0.000217504	9.88654e-05	0.000556942	0.000448719	0.00475741	0.000244652	0.000171367	0.000247163	0.000380433	0.000272078	0	6.92057e-05	7.90923e-05	0.000125229	0.000616261	6.59102e-05	0	5.93192e-05	0.000112047	3.52156e-06	0.000181027	0
RTS	P01	0.00309321	0.000523739	0	0.000177205	0	7.08819e-05	0.000295341	0.00014964	0.000169329	0	0.0548429	0.00100022	0.00061431	0.000283528	0.000288307	0.000211804	7.87577e-05	0.000283528	0.000114199	0.00014964	0.00319362	0.000519801	0	0.00059462	0.000393788	0.000358347	0	0.000208708	0	0.000475892	0.00621448	0.000102475	7.48198e-05	0.000165391	7.08819e-05	0.000244149	7.48198e-05	0.00020477	0.000200832	0.000145702	0.000448919	0.000523739	7.08819e-05	0.000362285	7.08819e-05	0.000106323	0.000118137	0.000470516
RTS	P01	0.00185732	0.000385837	0.000268812	8.29814e-05	0.000155092	8.70026e-05	0	0.000102133	7.94371e-05	6.8089e-05	0.0537033	0.00125208	0.000155092	0.000211832	9.07853e-05	0.000181571	0	0.000238311	0	0.000230746	0.00274626	0.000226963	2.0871e-05	0.000240137	0	0.00024966	0.000366924	0.000116429	0.000333715	0.000437245	0.00544867	0.000586322	0.0003064	0	0.000174005	9.4568e-05	0.000404751	0.00024966	0	0.000192616	0.000650931	0.000204267	0.000106882	0.000267608	0	0	6.8089e-05	7.56544e-05
RTS	P01	0.00159351	0.000622942	0.000255911	0.000848548	1.71818e-05	0.000288979	0.00017199	7.07124e-05	0.000175097	0.000441111	0.0560581	0.00085865	0.000164996	6.39779e-05	7.40796e-05	9.42832e-05	0.000121221	0	0	0	0.00524618	6.06106e-05	0	0	6.39779e-05	0	0.00026938	0.000124588	0.000188566	0.00112935	0.00576006	0.000124588	0.000292951	8.08141e-05	6.73451e-05	0.000464681	0.000181832	0.000299686	8.08141e-05	0.000219368	0.000895193	0.000205403	0	0.000202035	0.000144792	0	0.000127956	6.06106e-05
RTS	P01	0.00184155	0.000893823	7.19168e-05	0.000147258	0.000232873	0	0.000191778	6.50675e-05	7.19168e-05	0.000376707	0.055691	0.00119519	0.000160957	0.000157532	0.000208901	0	0.000188353	0	0	0	0.00433898	0.000523965	0	0.000383556	0	7.8766e-05	2.52414e-05	0.000132291	0.00033905	0.00124478	0.0050939	0.000698875	0.000184929	0.000465747	0.000102738	0.00012671	0.00036994	0.00032868	0	0.000102914	0.000986111	0	0.000277393	6.16429e-05	0.000147258	0.000212326	0.000143834	0
RTS	P01	0.00221373	0.0007944	6.3552e-05	0.00021184	7.4144e-05	0	0.000148288	0	0.000328352	0.000893259	0.0581538	0.000815411	0.000183595	0.000519008	0.000112981	7.06134e-05	0	0.000141227	0.000204779	0.00035147	0.00436197	0.000282453	8.4736e-05	0	0.000240879	0.000108657	0.000294744	0.000114814	0.000148074	0.000856926	0.00516308	0.000331883	6.3552e-05	7.06134e-05	0.00015888	6.3552e-05	0	7.4144e-05	8.4736e-05	0.000173003	0.000568438	0.000321291	7.4144e-05	6.3552e-05	0	9.17974e-05	0	0.000162411
RTS	P01	0.00188771	0.000968793	0.000196975	0	0.000164815	0	0	1.13155e-05	0.000724324	0.000490426	0.0627907	0.000534645	9.64773e-05	0	0.000120597	0	0.000180895	0.000482387	0.000229134	0.000156776	0.00388723	0.000273352	8.84376e-05	8.44177e-05	7.63779e-05	0.000222766	6.26463e-05	8.03978e-05	0.000237173	0.00136676	0.00606601	9.64773e-05	0.000389929	0	0.000100497	0.000265313	8.84376e-05	9.24574e-05	0.000176875	0	0.000397969	0.000209034	0.000269333	8.84376e-05	0.00035777	9.24574e-05	0.000119776	3.69999e-05
RTS	P02	0.00151438	0.000621284	9.92329e-05	0	0.000211409	0	0	9.49184e-05	0.000573825	0.000142378	0.0178086	0.000527942	8.1975e-05	0	0	0.000297699	0	0.000103968	0.000292964	0.000671063	0.00212903	0.000349472	7.76605e-05	0	0	0	0.000198466	0	0	0.000313739	0.00209805	0.000263183	0	0	0	0	9.49184e-05	0	0.00012512	0	0.000604026	0.000267497	0	0	0	0.000103547	0	0
RTS	P02	0.000453475	0.000582551	0.000195785	0	0	0.000224336	0.000195785	0.000110129	0.000248809	0.000107915	0.0170885	0.000685246	0.000126444	0	0	7.34192e-05	0	0	0.000122365	0.000163154	0.00200679	0.000195785	0	0	8.15769e-05	0.000187627	7.34192e-05	0.000354859	0.000399727	0.000345743	0.00305687	0.000659912	0	0.000187627	0	0.000183548	0	0	0	3.40835e-05	0.000512482	0	8.15769e-05	0	0.000322229	0	0	0.000208021
RTS	P02	0.00122739	0.000787086	0.000144169	7.01363e-05	0	7.40328e-05	0.000261063	0.000148066	0.000163651	0.000264959	0.0274389	0.00050654	0.000151962	0	0	0	0	0.000101308	7.01363e-05	0.00019872	0.00259504	0.000183134	0.000159755	7.79293e-05	0.00018703	7.01363e-05	0.000194823	7.79293e-05	8.57222e-05	0.00128259	0.00416856	0.000218202	0	1.52803e-05	8.99242e-05	0	0	0.000202616	9.74116e-05	0	0.00051823	0	0.000171444	7.85278e-05	7.34343e-05	0	7.01363e-05	0
RTS	P02	0.0013434	0.000744535	0	8.90205e-05	0	0	0	0	0.00023469	0.000159436	0.0323209	0.000408685	0.000173995	0	0	0.000153911	7.94486e-06	0	0	8.09278e-05	0.0044204	0.000103464	0.000117345	0	0.000194227	0	8.90205e-05	7.2835e-05	9.71133e-05	0.0007051	0.0032199	0.000250876	0	8.49741e-05	8.90205e-05	0	0	0.000109252	0	8.09278e-05	0.000202319	0.000214459	0	0	0.000133531	7.2835e-05	0	0.000230644
RTS	P02	0.00102907	0.000414301	8.46421e-05	0	0	0.00028511	0	0	0.000322601	0.000167433	0.0292104	0.000343023	0.000120281	4.06578e-05	8.4078e-05	8.46421e-05	8.01873e-05	4.04027e-05	0.000333805	0.000178194	0.00345993	0.000112864	0.000106916	8.01873e-05	8.01873e-05	0	0.000182649	0.000169284	0.000183053	0.000233244	0.00280901	8.46421e-05	0.000476669	0	0.000338569	8.46421e-05	0	0.000102462	0	0	0.000374207	0.000164829	8.01873e-05	0	8.9097e-05	0	0	0
RTS	P02	0.00149526	0.000471811	0.000197228	0.000277505	0.000169865	0	0	9.26982e-05	0.000304075	8.28396e-05	0.035287	0.000966503	0.000148695	0	0	0.000127182	5.41836e-05	9.67286e-05	0.00011285	0	0.00289783	0.000798011	9.67286e-05	0	0	0.000104789	0.000100759	0	0	0.0012024	0.00311814	0.00022167	0	0	9.67286e-05	0	0	0	0	7.65768e-05	0.000576341	0.000217639	0	0	0	0	0	7.25464e-05
RTS	P02	0.00163645	0.000380984	0.000389272	0	0	0	0	0	0.000271699	0.00022416	0.0233054	0.000681226	3.99752e-06	0.000107223	0.000152928	0	0.000259515	0	0	0.000380004	0.00303076	0.000468053	0.000217807	0	0	0.000176099	0.000347564	0	0.000106586	8.34155e-05	0.00157563	0.000352199	0	0	0	0	0	0.000171465	0	0	0.000699763	0.000217807	0	8.34155e-05	0	0.000634884	0.00023171	0.000101952
RTS	P02	0.00102427	0.000331859	0.000386417	0.000433768	0	0	0	0.0002635	0.0002635	0.000232927	0.027545	0.000122397	0.000140942	0	0	0.000226732	0	0.000171581	0	0	0.00407505	0.00061279	0.000122558	0	0	0	0.000288011	0.000269627	0.000300267	0.000159325	0.00288624	0.000171581	0	0	0	0	0	0.00023286	0.000110302	0.000147595	0.000930915	0	0.000122558	0	0	0	0.000128686	0.00037993
RTS	P02	0.00239277	0.000221953	0.000194886	0	9.74429e-05	0.000359249	0.000214581	0	0.000221953	0.000238194	0.0468673	0.00116128	0.000460147	0.000308569	0	0.000178645	0.000346464	0	0	0.00012451	0.003129	0.000313983	0.000200299	0.000109493	9.0806e-05	0	0	0.000194886	0.00010827	0.000293689	0.00327922	0	0	0	0	0	0	0	0.000113683	0.000117945	0.00101348	0	0	0	0	0	0	0
RTS	P03	0.000904802	0.000139738	0.000160698	0.000237554	0.000163197	0.000144226	0.000125764	0.000244541	0.000616142	0.000728833	0.0152978	0.000363318	0.000125764	0.000391266	6.2882e-05	0.000461054	0.000461216	0.00030393	0.000454922	0.000390491	0.0016	0.000394759	0.000160698	0	0.00020262	0.000268995	0.000160698	0.000220087	0.000489082	0.000353621	0.00146081	0.000330546	0.000195941	0.000322407	0.000194315	0.000237554	7.68558e-05	0.000300436	0.000181659	0.00061834	0.000265502	0.000188646	0.000143231	0	0.000817466	0.000244541	0.000132751	0.000408733
RTS	P03	0.000703793	0.000442074	0.000263925	0.000228145	0.000289807	0.000432784	0.000279521	0.00024541	0.000345414	0.000679855	0.0165297	0.00121405	0.000178149	0.000138561	0.000140783	0.000208917	0.000369495	0.000161631	0.000369518	0.000316505	0.00206212	0.000445373	0.000263925	0.000244131	0.000273822	0.000158355	5.93831e-05	6.59812e-05	0.000188046	0.000164953	0.00202067	0.000343102	0.00017485	0.000557541	0.000283719	6.59812e-05	7.25793e-05	0.000742067	0.000198165	0.000256717	0.000383301	0.0003497	0.000194645	0.000131962	6.92803e-05	7.91775e-05	0.000244131	6.92803e-05
RTS	P03	0.0010608	0.000728227	0.00028957	0.000447257	0.000329709	0.000404252	0.000117548	0.000323975	0.000642216	0.000518933	0.0175939	0.000743644	0.000243698	0.000111814	0.000292437	0.000610678	0.00038705	0.000166288	0.000246565	0.000203559	0.00137865	0.000216859	7.74099e-05	0.000475928	7.20977e-05	0.000412431	8.3144e-05	0.000736828	0.000564806	0.000209293	0.00197825	0.000670886	0.000189224	0.000111814	0.000240361	0.00033878	0.000160554	0.00023223	0.00010608	0.000372714	0.000448691	0.000149086	0.00030964	0.000710032	3.85987e-06	0.000194958	0.000212161	0.000378449
RTS	P03	0.000966307	0.000592653	0.000101039	0.000263823	0.000157171	5.05194e-05	0.000432221	0.000277857	0.000536067	0.000519227	0.0191861	0.000665172	0.00024137	0.000311536	0.000381702	0.000234584	0.000183604	0.000712884	0.000297503	4.54508e-05	0.00173115	0.000322763	5.61326e-05	0.000188134	0.000443359	5.05194e-05	0.000339602	0.000244177	0.000221724	0.000451868	0.00191858	0.000441793	0.000230144	0.000193658	0.000350829	0.000328376	0.000297503	6.73592e-05	6.45525e-05	0.000301374	0.000375024	0.000305923	0.000272243	0.000367694	0.000297478	0.000819537	0.000174011	6.33553e-05
RTS	P03	0.000344185	0.000731394	0.00016062	5.16278e-05	0	0.000195038	0.000180697	0.000146279	0.000361394	0.000510541	0.0227449	0.00054496	0.000398681	0.000183565	0.000349487	0.000287255	0.000200775	0.00022372	7.74417e-05	0.000610929	0.00248674	0.000329844	0.000310385	0.000455427	0.000206511	0.000195038	0.000206511	7.45735e-05	0.000582247	0.000499069	0.00142263	0.000387208	0.000200775	5.73642e-05	5.4496e-05	0.000183565	0.000120465	0.000194241	0.000217012	0.000366032	0.000602324	0.000372867	0.000435968	0.000309767	0.000165156	0.00023606	0.000427697	0.000186434
RTS	P04	0.000721988	0.000365471	0.000218786	0.000111879	4.9724e-05	0	0	0	6.96136e-05	5.46964e-05	0.0107354	0.000658888	5.96688e-05	0.000116851	0	8.20446e-05	7.3353e-05	1.11778e-05	0	0.000171548	0.000937297	8.7017e-05	0	5.46964e-05	0	6.2155e-05	0.000111879	5.71826e-05	0	6.2155e-05	0.00135057	0.000233138	0.000121824	0	0	4.9724e-05	5.46964e-05	0	4.47516e-05	0.000116851	0.000183979	0.000186465	0	0	4.9724e-05	0	0	1.28575e-05
RTS	P04	0.000657206	0.000395392	0	0	5.87745e-05	0.000211054	0	5.07598e-05	6.14461e-05	5.07598e-05	0.010534	0.000232426	0	0	0.000200368	4.80882e-05	6.41176e-05	0.000120221	0.000205711	8.76869e-05	0.0018118	0.000200368	0.000227083	0	0.00010152	0	8.28186e-05	5.87745e-05	0	3.75373e-05	0.000902855	9.08333e-05	0	0	0.000189681	0	0	0	0	0.000165637	0	0.000152279	0	0.000165637	0	5.34314e-05	0	0
RTS	P04	0.000985214	0.000439121	0	0	0	3.86842e-05	0	0.000116052	7.15657e-05	7.15657e-05	0.010524	0.000406184	0	0	4.44868e-05	0	0	3.67499e-05	4.44868e-05	0.000123789	0.00130172	3.86842e-05	0	0	7.54341e-05	9.67104e-05	3.48157e-05	8.70394e-05	8.70394e-05	8.31709e-05	0.00119552	0.000218391	0	0	0	0	5.02894e-05	9.86446e-05	4.44868e-05	0	0.000301736	0.000148934	3.86842e-05	8.89736e-05	0	0.000119921	0	0
RTS	P04	0.000458647	0.000955277	8.573e-05	6.58284e-05	8.90347e-05	0.000267663	4.13341e-05	0.000105632	8.70658e-05	0.000113481	0.0098712	0.000626135	0.0001883	7.04211e-05	0.000120941	3.21487e-05	8.87918e-05	0.000153089	0.000261783	7.34829e-05	0.00108234	4.13341e-05	9.33845e-05	6.73593e-05	0	3.21487e-05	3.36796e-05	2.9087e-05	0.000151558	0.000123616	0.00187267	0.000549591	6.73593e-05	0.00011941	4.13341e-05	0.000110629	3.30831e-05	3.38712e-05	0	0.000130664	0.000204601	0.000162275	0	3.52105e-05	0	0.000202078	0.000127064	4.2865e-05
RTS	P04	0.000869082	0.000482105	0	0.000179528	0.000102048	0.000188977	4.53545e-05	3.59057e-05	0.000124725	0.000100158	0.0140372	0.000946776	0	0.000126615	7.37011e-05	5.29136e-05	0	5.48034e-05	0	0.000212925	0.00166834	0	3.40159e-05	0.000113386	0	0	0	4.1575e-05	0.000183308	0.000225085	0.00140579	0.000279686	4.34648e-05	0	0	0	0.000115276	0.000109607	0.000139843	3.96852e-05	0.000163465	0.000336379	3.59057e-05	3.96852e-05	6.80318e-05	0	7.37011e-05	0.000134174
RTS	P04	0.00175839	0.00052943	9.9471e-05	5.35473e-05	4.59237e-05	7.77117e-05	0.000113459	0.000332606	0.000366799	0.000499151	0.0537382	0.000996492	0.000127886	0.000121688	0.000177613	0.000127447	0.000531548	0.000203605	9.79168e-05	0.000412559	0.00424004	0.000166303	0.000249812	0.000102999	9.63625e-05	6.52779e-05	0.000152315	0.000217593	0.000177183	0.000143704	0.00341005	0.00014299	0.000186508	0	0.000314834	9.393e-05	0.000174221	0.000127301	0.000111713	0.000377166	0.000297405	0.000143567	6.64443e-05	0.000268074	0.000236244	0.000116568	0.000228472	0.000183483
RTS	P04	0.000672518	0.000929693	0.000197547	0.000497998	0.000179046	0.000125713	0.000268569	0.000146665	0.000731421	0.000451822	0.00882273	0.000964387	8.57134e-05	9.71418e-05	0.000350472	0.000272378	8.87477e-05	0.000155059	0.000165713	9.85603e-05	0.00121381	0.000190474	0.000129522	0.000217141	0.000420948	0.00022924	0.000159327	0.000409519	0.000396522	0.000421261	0.00128886	0.000390472	0.000167617	3.99996e-05	9.14276e-05	0.000390472	0.00018476	0.00014476	4.57138e-05	0.000213331	0.000360584	0.000248934	0.000219045	0.000297831	0.000384067	0.000496764	0.000682272	0.000316187
RTS	P04	0.00119787	0.000429354	4.54025e-05	0.000127127	0.000110782	0.000306921	0.000158001	9.08051e-05	0.000119863	0.000513957	0.031849	0.000511233	0	0.000323266	0.000110782	0.000130759	9.26458e-05	0.000236069	0.000118047	8.59686e-05	0.00292422	0.000582969	0.000401398	0.000141616	0.000168897	0.000179794	0.00018161	0.000131486	0.000179067	0.000135843	0.00388319	0.000348691	0.000217932	0.000138024	0.000346875	0.000152553	0.000188875	7.80924e-05	0.000103518	0.000150736	0.000315094	0.000334163	0.000150736	0.0002143	0.000174346	7.0828e-05	3.45059e-05	0.000142496
RTS	P04	0.00198687	0.000417205	3.16216e-05	0.000229673	3.16216e-05	0	0	0.000198051	0	0.00027128	0.0448145	0.000695675	0.000116501	0.000108778	0.000174152	0.000143129	9.65291e-05	5.99146e-05	0	0.000110233	0.00331821	8.4879e-05	0.000169758	5.15931e-05	0	3.66145e-05	0	0.000123158	0.000113172	0.000115239	0.00476614	0.000505946	0.000136472	4.16074e-05	8.65433e-05	7.98862e-05	8.15505e-05	0.000118165	0	0.000164765	0.00038832	0.000148177	0.000246038	6.79206e-05	0	0.000136472	8.15505e-05	0.000361152
RTS	P05	0.000816879	0.00100909	0.000328353	0.000472508	0.000276297	0.000744801	0.000544586	0.00043647	0.000236254	0.000327539	0.0334488	0.000484521	0.000156168	0.000240259	0.000660711	0.000172185	0.000256276	8.40905e-05	0.000332358	0.000540582	0.00293115	0.000600646	0.000312336	0.00020422	0.000196211	8.00862e-05	0	7.20776e-05	0.000156168	0.00133767	0.00502918	0.000744801	0.000148159	0.000496534	0.000312336	0.000332358	0.000100108	7.20776e-05	0.000624672	0.000348411	0.00188071	0.000425739	0.000796857	0.000308332	0.000340366	0.00049253	0.000341748	0.000330976
RTS	P05	0.00149244	0.000643638	8.85002e-05	0.000217228	0.000193091	0.000531001	0.000168955	0.00127521	0.000522956	0.000539047	0.0426893	0.000518933	0.000100568	0.000502842	0.000322361	0.000297141	0.000402274	0.000245387	0.000148841	0.000619501	0.00450042	0.000467661	0.000490774	0.000506865	7.6432e-05	9.25229e-05	0.000193091	0.000326172	0.000635262	0.00127696	0.0046968	0.000828684	0.000602613	0.000403071	0.00013275	8.04547e-05	0.000474683	0.000177	7.24093e-05	0.000281592	0.00089707	0.000522956	0.000217228	0.000494797	0.000354001	0.00033791	0.000116659	0.00133957
RTS	P05	0.00182425	0.000781967	0.000630619	0.000454045	0.000420412	0.000382575	0	0.000298493	0.0011623	0.000628659	0.0451943	0.000609598	0.00033633	0	0.000206002	0.000332126	0.000348942	0.000517107	0.000437229	0.000210206	0.00219625	0.000578468	0	0.000394564	0.000357974	0.000319513	0.000172369	0.000424617	0.000878662	0.000764594	0.00570135	0.000332126	7.47989e-05	0.000282552	0.000369963	7.99712e-06	0.000370374	0.000416208	0	0.000222819	0.000542332	0.000340534	0.000374167	0.000169483	0.000496872	0.000443534	0.000298493	0.000231227
RTS	P05	0.00207789	0.000771106	0.0002681	0.000385553	0.000155753	0.000303846	0.00019141	0.000400962	0.000623013	0.000203478	0.0502561	0.000563595	0.000313789	0.00016113	9.44732e-05	0.000300462	0.000225523	0.00014554	0.0001532	0.000194053	0.00367853	0.000166028	0.00026282	0.000364777	0.000571569	0.000255099	1.08238e-05	7.65999e-05	9.70265e-05	0.000477473	0.00317958	0.000284012	9.70265e-05	0.000274325	0.000218468	0.000308953	0.000342146	0.000110451	9.38157e-05	0.000310428	0.000718564	5.36199e-05	0.000408533	0.00031406	0.000165966	0.000163413	0.000403426	5.36199e-05
RTS	P05	0.00104306	0.000867599	0.000135824	0.000304826	0.000396946	0.000267531	0.000365042	0.000537561	0.000853364	0.000432249	0.0427294	0.00110263	0.000752586	0.000180021	0.000730083	0.000375043	0.000402546	0.000292533	0.000392545	0.000600068	0.00384294	0.000770088	0.000395045	0.000340039	0.00038315	0.000279425	0.000507558	0.000442539	0.000515071	0.00052256	0.00207422	0.000612234	0.000206242	0.00032267	0.000292533	0.000222525	0.000416093	0.000444006	0.000457552	0.00053006	0.000485055	0.000155018	0.000470054	0.000360041	0.000322537	0.000215025	0.00026253	0.00052756
RTS	P05	0.00121427	0.00014208	0.000340993	0	0.000460341	0.000153447	0.000107981	0.000414875	0.000792663	0.000923668	0.0531097	0.000768088	0.000300357	0.000272794	0.000102298	0.000431925	0.000397825	0.000227329	0.000278478	0	0.00332468	0.000443291	0.000437608	0.000147764	0.000119348	0	0.000267111	0.000346676	0	0.000544861	0.00277982	0.000102298	0.000107981	0	0.000556955	0	0	0.000164813	0	0.000113664	0.00104741	0.000390443	0.000102298	0.000107981	0	0.000125031	0.000517173	0.000310262
RTS	P05	0.000850696	0.00142347	6.28682e-06	0.000678337	5.87466e-05	0.000429302	0.00036697	0.000344767	8.81199e-05	0.000442858	0.0042049	0.00184374	0.00083149	0.00043608	0.000128791	0.000555833	0.000492567	0.000300511	0.00107777	0.000578428	0.000813236	0.000378641	0.00043608	0.000576168	8.47703e-05	0.000507214	0.000585997	8.9589e-05	0.000128791	0.000387257	0.00245517	0.000509685	0.000242723	0.000372815	0.000295992	0.00043608	0.000155904	0.00034796	0.000763705	0.000722687	0.000825275	0.000537542	0.000562611	0.000467713	0.000341182	0.000167202	0.000201094	0.00087442
RTS	P05	0.000759022	0.000988367	0.000166342	0.000107482	4.07246e-05	0.00031755	0.000168901	0	4.60639e-05	0.000330125	0.00937912	0.00204728	0.000337802	0.000230319	0.000168901	7.1655e-05	4.8623e-05	0	0.000209847	0.00025847	0.000735843	0.000835447	0.000138192	0.000222642	0.000273824	4.60639e-05	9.46869e-05	0.000488789	0.000112601	0.00017146	0.00180929	0.000301974	0.000222642	0.000353157	0	9.98051e-05	0.000463198	0.000212406	0.000125396	4.8623e-05	0.000985256	0.000762613	0.000130514	5.11821e-05	0.000166342	0	6.39776e-05	0.00106971
RTS	P05	0.000732558	0.00143515	0.000385634	0.000246513	0.000309972	0.000295328	0.000170851	0.000258717	0.000878661	0.000158647	0.00518898	0.00179881	6.10181e-05	0.000839609	0.000703584	0.000568034	0.000200159	0.000527177	0.000566248	0.000278431	0.00144838	0.00108856	4.88145e-05	0.000717573	0.000449093	0.00023675	0.000290446	0.000868898	0.000373431	0.000977674	0.00412049	0.000542351	0.000209902	0.000451534	0.000490586	0.000705369	0.00010251	0.00118619	0.000319735	9.27475e-05	0.000802998	0.000273674	0.000495154	0.000490586	0.00023431	0.000588215	0.000397838	0.000158647
RTS	P05	0.00104821	0.0012543	0	0.000108354	0.000143027	5.41769e-05	0.000255715	0.000442083	8.23488e-05	0.000572108	0.0251435	0.000699965	0.00019287	4.11744e-05	0.000386596	9.88324e-05	0.000192866	4.11744e-05	0.000151695	5.20098e-05	0.00215407	0.000361902	0.000335034	0.000182897	0	0.000208039	4.55086e-05	0.000110521	0.000132192	0.000324694	0.00492468	0.000205159	8.88501e-05	0.000231877	0	9.75184e-05	8.01818e-05	0.000127316	6.99116e-05	0.000564117	0.000774712	0.000219274	6.71793e-05	9.75184e-05	3.90073e-05	0.000344088	0.000124	4.33415e-05
RTS	P05	0.00232444	0.000654241	0.000140443	0.000229816	0.000341532	0.000636479	0.000289168	9.69302e-06	0.0011212	0.000403352	0.0793545	0.00068314	0.000482125	0.000411452	9.72712e-06	0.000191513	0.000137251	0.000201089	0.000229816	0.000252159	0.00599399	0.000511075	0.00028727	0.000459632	0.000600075	0.000536237	0.000462824	0.000226624	0.000533045	0.000561772	0.00301314	0.000242583	8.6181e-05	0.000373451	0.000165978	0.000383027	0.000488359	0.000244895	0.000549885	0.000224924	0.000327273	0.00028727	0.000552197	7.97972e-05	0.000325881	0.00065722	0.00040537	0.000300037
RTS	P05	0.00111773	0.00112238	4.83113e-05	0.000109336	0.000203416	0.000470399	0.000272069	0.000137306	0.000272069	0.000211044	0.0256431	0.00132729	0.000137306	0.000116964	0.000200873	0.000284782	0.000470399	0.000261898	0.000231386	0.000212557	0.00327268	0.000153368	0.00038649	0.000383947	9.40798e-05	0.00012205	0.000233928	0.000190702	0.000300038	0.000907312	0.00429463	0.000316785	0.000161661	9.66225e-05	0.000161111	0.000299118	0	0.000195788	0.000261898	0.000475626	0.000826235	0.000581687	0.000320971	0.000157647	0.000250324	0.000220075	0.000185617	0.000147477
RTS	P06	0.0018752	0.00129753	0.00031785	0	0.000311601	0.000108347	8.47601e-05	0.000119435	0.000335188	0.000508561	0.140664	0.00148011	0.000271618	0.000315493	0.000300945	0.000235017	0.000213827	0.000161815	0.000263071	0.00023971	0.00914735	0.000419948	0.000277397	0.000194389	0.000316098	0.00016952	0.000246575	0.000181078	7.70547e-05	0.000575535	0.00460346	0.000563505	7.51283e-05	0.00023309	0.000125214	8.09074e-05	0.000125214	0.000179152	0.000260059	0.000163778	0.000560536	7.70547e-05	0.000265839	0.00019884	0.000105526	0.000412242	6.00894e-06	0.000192407
RTS	P06	0.00236166	0.000759787	0.000102587	0.000243645	0	0.000213189	0.00039432	0.000201391	0.000268266	0.000390841	0.141168	0.000951638	7.66425e-05	0.000476867	0.000232424	0.000174719	0.000205174	0.000426378	3.04556e-05	0.000393833	0.00995834	0.000171035	7.53375e-05	9.77785e-05	4.80878e-05	0.00040554	0.000386518	7.66254e-05	0.000166806	0.000502944	0.0031389	0.000304556	9.13667e-05	0.000154072	0.000225821	0.000176322	0.000177312	0.000236787	0.000241498	0.000223617	0.000243636	0.000152278	0.000141057	0.000219601	0.000326997	0.000160293	0.000129837	0.000217998
RTS	P06	0.00264751	0.000689947	0.00017996	3.41924e-05	0.00017996	0.000219551	0	0.000336525	0.000210188	0.000522249	0.138223	0.000752232	0.000329327	0.00027572	0.000377535	0.000142168	0.000169162	3.23928e-05	0.000136769	0.000233948	0.00881806	0.000253711	0.000208562	0.000122564	0.000172761	0.000210553	0.000386914	0.000239347	0.000317708	0.000264689	0.00402307	0.000544983	0.00026814	0.000113375	0.000136769	0.000201555	0.000277814	0.000137893	0.000116974	0.000275339	0.000296934	0.000208875	4.84679e-05	0.000181137	0.000263364	9.9339e-05	0.000271378	0.000102368
RTS	P06	0.00282604	0.000883507	0.0001384	3.86232e-05	5.2085e-05	0.000107236	0.000112651	0.000140009	0.000648549	0.000230048	0.204179	0.000931607	0.000201163	9.513e-05	5.9363e-05	0.000151274	0.000170586	0.000379795	7.24186e-05	0.000167367	0.0152546	0.000156102	0.000136791	0.000289674	0.000120621	0.000112728	0.000244467	0.000318788	1.53265e-05	0.00038778	0.00582892	0.000193116	4.66698e-05	6.11535e-05	7.40279e-05	0.000112651	3.05767e-05	5.79349e-05	8.20744e-05	0.000265078	0.000560493	0.000349219	9.17302e-05	0.000149665	0.000154493	6.27628e-05	0.000146446	5.79349e-05
RTS	P06	0.00311951	0.000641438	0.00013844	9.53697e-05	0.000218427	0.000110204	0.000118991	0.000253807	0.000315024	0.000242493	0.198393	0.00118905	0.000335315	0.00017076	0.000129211	0.000199969	0.000172281	0.000216889	0.000190739	0.000252815	0.0130038	0.000489658	0.000174043	6.89957e-05	8.61404e-05	0.000251167	9.18566e-05	0.000335332	0.000109214	0.000312694	0.00480266	0.000315335	6.15289e-05	0.000104599	0.000132287	9.07551e-05	4.46084e-05	0.000117772	0.000219098	0.000200668	0.000626895	0.00018151	0.000229195	0.000167666	0.000184587	0.000146131	5.84524e-05	3.53791e-05
RTS	P06	0.00298401	0.000943617	0.000202771	0	0.000253519	4.48533e-05	8.1098e-05	0.000250426	0.000255469	0.000365973	0.179219	0.00105113	0.000432932	0.000154061	0.000145272	0.0001648	0.00013066	0.000210615	8.77564e-05	0.000210545	0.0130612	0.00041148	0.000224266	0.000210615	0.000167712	0.000259369	0.000218416	0.00033683	0.00019946	0.00033699	0.00565677	0.000115058	0.000261319	5.15792e-05	0.000119414	0.00013713	9.36068e-05	0.00041538	0.000216466	0.000274669	0.000872015	0.000173563	0.000157962	0.000124809	0.000226217	0.000157829	0.000216599	7.02051e-05
RTS	P06	0.002346	0.000650335	0.000400185	0.000190202	0.000144553	0.000147597	0.000161291	0.000334168	0.000268783	0.000287821	0.213569	0.00115495	0.000536852	0.00015064	0.000135313	0.000302912	0.000194767	0.000112599	0.000115643	0.000251066	0.015021	0.000300913	0.000199331	0.000291216	0.000207874	9.89049e-05	6.99943e-05	0.000217591	0.000214548	0.000465044	0.00556055	0.000296715	0.000284692	0.000234179	0.000203896	0.000223864	0.00033546	0.000196013	0.000186543	0.00025083	0.000598231	0.000115643	0.00015977	0.000220306	0.000150968	8.6732e-05	0.000226721	0.000241937
RTS	P06	0.0020832	0.000565581	5.20472e-05	9.06066e-05	0.000320552	0.000180973	5.2308e-05	3.18873e-05	0.000157758	0.000576213	0.134072	0.00119842	0.00027175	0.00016615	9.59591e-06	0.000136415	0	0.000167828	0.000202974	0.000258554	0.010626	0.00022489	0.00038097	3.86005e-05	0.000293699	4.36353e-05	0.00019512	0.00025466	0.000151045	0.000376732	0.00416805	0.000355796	0.000140976	0.000100697	0.000168016	0.000184423	4.53136e-05	0.00014601	5.53136e-05	0.000339733	0.000361019	5.85319e-05	0.000179784	0.000152724	0.000223211	6.37747e-05	0.000199715	9.90186e-05
RTS	P06	0.00239493	0.00120365	0.000232881	0.000246113	0.000379349	0.000145097	0.000241245	0.000106637	0.000382644	0.000447994	0.15788	0.000882818	0.000344023	0.000148091	0.000194911	0.000375853	0.000180222	0.00031975	0.000110134	0.000260475	0.0121226	0.000389838	0.000176564	0.00032626	0.000167138	0.0003286	0.000212909	0.00011363	0.000209778	0.000511233	0.00513171	0.000595103	0.000296553	0.000143349	0.00011363	0.000183556	0.000309423	0.00032166	0.000367112	7.03182e-05	0.000594854	0.000258727	9.70766e-05	0.000252554	0.000213275	0.000192297	0.000136356	0.000143349
RTS	P07	0.000645218	0.00125112	0.000115468	0.000111027	0.000204289	0	0	0.00020873	8.88214e-05	0	0.0194075	0.00121236	0.000226495	0.000111027	0.000115468	0.000111027	4.3735e-05	5.84096e-05	0	0.000115468	0.00165208	0.000368609	0	0	1.38378e-05	0.000354771	7.99392e-05	7.5907e-06	0.000338813	0.000355286	0.00133232	0.000413019	0	0	0.000115468	8.43803e-05	0	0	8.88214e-05	0.000275346	0.000732776	0	0	0.000244259	0	0	0.0002487	0
RTS	P07	0.000986462	0.000636652	0	0	0	0	0	0	0	0.000250567	0.0185455	0.000119	0.00014875	0.000243951	0.00017255	0	0.000208251	0	0	0.000392701	0.00215391	0.0001071	0.0001428	0.00018445	0	0.00011305	0.000261801	0.00016065	0	0	0.0014161	0.0001428	0	0	0	0	0	0	0.000464101	0	0.000660452	0.000416501	0.00037851	0.000400942	0	0	0	0.0001071
RTS	P07	0.00028425	0.000497437	7.99453e-05	0.000106594	0	0	0	0	0.000102152	0.000102152	0.0150253	0.000737273	0.000226512	0	0.000102152	0	0	0	0.000270926	0.000470789	0.0028958	0.000368637	0.000155449	0.000226512	2.21025e-05	0.000466452	0	0	0	0	0.00154117	0.000204305	0	0	0	0	0.000302016	0.000106594	0	0	0.000213187	0.000519644	0.000111035	0	0	0	0.000142125	0
RTS	P07	0.00130808	0.000947769	0.000353427	0	0.000137693	0.000158347	0.000440617	0.000130808	0.000144577	0.000592079	0.0232632	0.000722887	0.000351116	0	0	0	0.000151462	0	0.000351116	0.000261616	0.00223751	0	0	0.000185885	0	0	0	0	0	0.000426847	0.00159035	0.000151462	0	0.000158347	0.000123923	0.000130808	0	0.000337347	0.000165231	0	0.00119793	0.000130808	0	0.000123923	0.000158347	0	0.000240962	0.000144577
RTS	P07	0.000608333	0.00075678	9.45369e-05	0	0.000177729	7.1848e-05	0	0	0	9.07554e-05	0.0255892	0.000294955	0.00025714	6.80666e-05	0.000158822	0	7.56295e-05	0	0	0	0.00284367	0.000139915	0.000363022	0.000113444	0	6.80666e-05	0.000155041	0	0.000185292	0	0.00238989	0	6.80666e-05	0	0	0	0	8.69739e-05	0	6.80666e-05	0.000181511	0.000457559	0	0	0	0.000124789	0	0.000108085
RTS	P07	0.00193071	0.000705353	0	0.000241982	0.000303765	0	9.26741e-05	0	0	0.000545024	0.0253265	0.000308914	0.000236834	0	9.78227e-05	0.000226537	0.000123565	0	0	0.000128714	0.00275963	0	0	0	0	9.78227e-05	0	0	0	9.26741e-05	0.00162695	0.000221388	0	0.000128714	0	9.26741e-05	0.000128714	0	0.000375845	0.00025674	0.000855349	0	0	0.000154457	0.00010812	0	0	0
RTS	P07	0.001136	0.000532163	0	8.00245e-05	0.00013204	0	8.40257e-05	7.60233e-05	0	7.20221e-05	0.0169812	0.000728223	0.000152047	0.000152047	0	0	0.000188058	0	0	0.000156048	0.0016205	7.20221e-05	0	0	7.60233e-05	0	0	0.000208064	0.000100031	8.00245e-05	0.00196877	0.000347941	7.60233e-05	0.000168051	0	0	0.000156048	0.000112034	8.00245e-05	7.60233e-05	0.000344105	8.00245e-05	0.000152047	0	0.000380116	0.000152047	0	0.000100031
RTS	P07	0.00122275	0.000300853	9.13983e-05	0	0	8.759e-05	0	6.85487e-05	0.000178988	7.60189e-05	0.0152773	0.000211004	0	7.61652e-05	0.000148522	0	0	6.85487e-05	0	0	0.00164898	0	0	0	6.85487e-05	0.000118056	0	7.99735e-05	0	0.000639788	0.00137859	0	0	9.13983e-05	0.000422717	9.90148e-05	9.13983e-05	9.52065e-05	7.99735e-05	0.000262089	0.000471351	0.000416654	0	0.00014818	1.93839e-05	6.85487e-05	0	7.99735e-05
RTS	P07	0.00132364	0.000601654	0	0	0	0	0.000229201	0	0	9.76682e-06	0.0118056	0.000653224	0	0.000303692	0.000389642	0.000194821	0.000183361	0	0.000103141	0	0.0021373	0.000171901	0.000324739	0.000213885	0.000160441	0.000114601	0	0	0	0.000171901	0.00158149	0	0	0	0.000143251	0	0	0.000452673	2.31975e-05	0.000578456	0.000653224	0	0	0	0	0.000263582	0	0
RTS	P08	0.00225149	0.000811763	0	0	0.000313984	0	0.000252719	0	0.0006586	0.00121995	0.0464749	0.000291009	0	0	0	0	0	0	0.000153163	0	0.00331597	0.000153163	0.000566702	0	0	0.000229744	0	0	0.000183795	0.000298667	0.00464083	0.000229744	0	0	0.000183795	0.000137847	0.000137847	0	0.000214428	0.000344616	0.000842395	0.000137847	0	0	0	0.000183795	0	0.000359933
RTS	P08	0.00222776	0.000472608	0	0.000233313	0	0.000586274	0.000113665	0.000143577	0.000562344	0	0.0680556	0.000687974	0	0.000221348	0	0.000131612	0.000155542	0.000119648	0.000119648	0.000113665	0.00521664	0.000412785	0.00012563	0	0.00012563	0	0	0	0.000113665	0.000243771	0.00508654	0	0.000179472	0	0	0.00037689	0	0.00029223	6.0731e-05	0	0.000705922	0.000281172	0.000161524	0	0.000323049	0.000131612	0	0
RTS	P08	0.00310125	0.000421365	0.000455074	0.000252819	0.000151691	0.000227537	0	0	0.000235964	0	0.0460299	0.00115454	0	0	0.000176973	0.000901721	0.000168546	0	0	0	0.00392712	0.000160119	0.000362374	0.000615193	0.000235964	0.000345519	0	0	0.000337092	0.0015036	0.00356121	0	0	0	0	0	0.000412938	0.000674184	0	0	0	0.000345519	0	0.000185401	0.00021911	0	0	0.000353947
RTS	P08	0.00264022	0.000634422	0.000179433	0.000185841	0	0.000115349	0.000134574	0	0.000140983	0.000563931	0.0627886	0.000743363	0	0	0	0	0.000121758	0	0	0	0.00513946	0.000275557	0.000211474	0.000160336	0.000711193	0	0	0	0	0.000140983	0.00494352	0.000279244	0.000134574	0.000211474	0.000128166	0	0	0.000198657	0	0	0.000134574	0.000249924	0.000190833	0.000123174	0	0	0.000153799	0
RTS	P08	0.00230561	0.000931561	0	0.00015526	0	0	0	0.000543411	0	0.000349335	0.0476959	0.000659856	0.000209601	0.000170786	0	0.000372625	0	0.000217364	0.000434729	0.000194075	0.00326046	0.000349335	0.000450255	0.00015526	0	0	0.000403677	0	0	0.000458018	0.00378059	0.000139734	0.000147497	0	0.000147497	0	0	0	0	0.000194075	0.000947087	0.000139734	0	0	0	0.000194075	0.00015526	0
RTS	P08	0.00325385	0.000580822	0.000412196	0.000123579	0.0001762	0.000331006	0.000281043	0.000646895	0.000233706	0.000168626	0.0540601	0.00179867	0.000112417	0	0	0	0	0	0	0.000131153	0.00322262	0.000468405	0	0	0	0	0	0	0.000124908	0.000918767	0.0029284	0	0.000206098	0	0	0.000293534	0	0.000383266	6.64028e-05	0.00073177	0.00085456	0.000118662	0	0	0.000418441	0.000197153	0.000427386	0.000174871
RTS	P08	0.000386856	0.00172704	8.75032e-05	0.000101319	0.000465148	0	0	0	0.000230271	0.000501992	0.0113248	0.000838188	9.21086e-05	0.000267115	0.000382251	0.000317775	0.000115136	0	0	0.000128952	0.00157045	0.000676998	8.28977e-05	0.000506909	0.000312857	0.000326183	0.00027615	0.000245067	0.00032238	0.000366032	0.00281632	0.00011053	0.000285872	6.41403e-05	0	0	0.000207244	0.000105925	0.000377645	0.000589495	0.00157126	0.000524208	0	7.6236e-05	0.000103376	0	0.000331591	0.000257904
RTS	P08	0.00124446	0.00152148	0.000315376	0.000387827	0.000294067	0.00027702	0.000343332	0.000133994	0.000187521	0.000106546	0.0105566	0.00143198	0.000605181	9.37605e-05	0.00025571	0.000187521	0.000328162	0.00037078	0.000132117	0.000481588	0.000771393	0.00104841	3.63903e-05	4.03228e-05	0.000690418	0.000191783	0	8.94986e-05	0.00022184	0.000413174	0.00212666	0.000744365	0.000431903	0.000357994	0.000400613	0.000413398	0.000127855	0	0.000281281	0.000178997	0.000762869	0.000143269	1.44194e-05	0.000221616	0.000174735	8.52368e-05	0.000392089	0.000217354
RTS	P08	0.00175595	0.00207634	0.000123225	0	0.000271094	0.000152063	7.59029e-05	0	0.000425125	0.00119528	0.0123964	0.00173131	0	9.00428e-05	3.31819e-05	0	0.000579156	0	0.000154031	0.000439534	0.000891292	0	0.000227966	0.000116348	0.000327261	0.000172514	0.000258772	0.000184837	0	3.72726e-05	0.00239025	0.000858714	0.00021334	0	0.000254447	6.59371e-05	0.000117063	0.000536027	0	0	0.000369674	0.000110902	0.000338868	0.000628446	0.000240288	0.000123225	0.000277255	0.000203321
RTS	P09	0.00157708	0.000669538	0.000177505	5.60543e-05	0.000155707	6.22826e-05	5.48043e-05	0.000122701	0.000308299	0.000320755	0.0485728	0.0012159	0	0.000217989	0.000252245	0.000236674	0.000170142	0.000293863	0.000214875	0.000446423	0.00523375	0.000483091	0.000251844	0.000140136	0.000509114	0.000216479	0.000371803	0.000117115	0.00023356	0.000624435	0.00337099	0.000407951	0.000149478	0.000333212	0.000168163	6.22826e-05	0.000354634	0.000274421	8.09674e-05	0.000259878	0.000719034	0.000382355	0.000273651	7.76596e-05	0.000319458	0.000312904	0.000361239	0.000124565
RTS	P09	0.00171432	0.000995979	8.81397e-05	0.000537198	4.01171e-05	0.000101361	0.000260012	0.000431885	0	0.000114972	0.0527556	0.00096513	9.25467e-05	0	0.000317303	9.69537e-05	0.000187971	0.000107297	0.000387815	8.81397e-05	0.00439156	0.000989863	0.000354267	0.000110175	0.000198314	9.25467e-05	8.37327e-05	0	0.00023357	0.000304042	0.00267728	0.000517189	0.000752022	0.000127803	8.81397e-05	0	0	0.000603757	0	0.00013221	0.000154244	0.000123396	0.000158651	0	0.000123396	0.000224756	0	0.000118989
RTS	P09	0.0027424	0.0011998	0	0	0.000588913	0.000193374	0.000184585	0.000202164	0	0.000404328	0.0436235	0.00139317	0	0.000320826	0.000188979	0	0	0.000210954	0	0.000179147	0.00422232	0.000900948	0.000184585	0.000303246	8.58455e-05	0.000147083	0	0.000206559	0.000386244	0.000731221	0.00296097	0.000777892	0	0.000127549	8.34048e-05	9.22923e-05	0	0.000399933	0.000188979	0.000158215	0.00066225	0.000113445	0	0.000377959	0.000303246	0.000413118	0	0
RTS	P09	0.00177766	0.00148299	0.000815164	0.000240369	0.000595697	0.000151537	0.000109734	0	0.000522541	0.000224693	0.0648421	0.000789037	0.000360553	0	0.000595697	0.000104508	0.000295355	0.00022196	0.000188955	0.000114119	0.0053456	0.000501639	0.000104508	0.000224693	0.000114959	0.000517316	0	0.00025082	0.000475512	0.000287398	0.00197521	0.000663627	0	0.00051209	0.000397131	0.00012541	0	0.000151537	9.40574e-05	0	0.000266496	0.000668853	0	0.000235144	0	9.40574e-05	0	0.000350103
RTS	P09	0.00235839	0.000641295	0.000398859	0	0	0.000378104	7.91381e-05	8.35347e-05	0.000125965	0.000498347	0.0575839	0.00123769	8.35347e-05	0.000114311	0	0.000162673	0.00042207	0.000263794	0.000334139	9.23278e-05	0.00415035	0.000182265	0.000398081	9.67243e-05	7.91381e-05	0	7.91381e-05	0.000351725	0.000180259	0.000785812	0.00369868	0.000527587	8.0518e-05	0.000385517	0	0.000285776	0.000136293	0	7.91381e-05	0.000567156	0.000888105	0.000325346	0.000250604	8.79312e-05	0.000470432	0.000606725	0	0.000162673
RTS	P09	0.000992028	0.000604665	0.000513965	0.000287216	0.000200295	0	0.000385896	8.64986e-05	0.00066891	0.00044594	0.0520919	0.00136805	8.69205e-05	0.000120933	0.000294774	0.000241866	0.000423265	0.000234308	0.000238087	9.06997e-05	0.0036809	0.000585769	0.000241866	9.06997e-05	0.000245645	0.000770947	0.000147387	0.000382095	0.000124312	0.000676832	0.00291359	0.00048729	0.000473026	0.000551125	0.000207858	3.02284e-05	0.00022297	0.000128491	0.000374136	0.000291124	0.000687677	0.000461057	9.06997e-05	0.000128491	0	8.31414e-05	0	0.000241866
RTS	P09	0.00133833	0.00119802	6.12399e-05	0.000146295	0	0.000343624	0.000333417	0.000758694	0.000466103	0.00029259	0.0522428	0.000894722	7.14465e-05	6.80443e-05	0	0.000166709	6.12399e-05	0.000132686	0.000176915	0.000361205	0.00315228	0.000366742	0.000102066	0.000149697	0.000136089	0	0.000204133	0.000343624	5.6894e-05	0.00039859	0.002894	0.000626008	0.000268775	7.82509e-05	0.000142893	0.000221144	0.000217742	0.000302797	6.12399e-05	8.68574e-05	0.000794387	0.000438815	0.000364037	0.000139491	6.12399e-05	0.000340221	0.000211011	0.000244886
RTS	P09	0.00172791	0.00102952	6.09776e-05	0	0	5.77146e-05	0.000337175	0.000315911	0.000513356	0.000227547	0.0510592	0.000522739	0.000145587	5.4895e-05	0	0.000294648	0.000282498	0.000346287	0.000282498	0.000394889	0.00448047	0.00049513	0.000246046	0.000294648	0.00013973	0	0.000218708	0	5.4677e-05	0.00053637	0.00329893	0.000259399	0.000118467	0.000239971	0.000103279	6.07522e-05	0	0	9.11283e-05	0.000157956	0.000436053	0.000317274	0.000106316	0.000206557	8.80906e-05	0.000249084	5.77146e-05	0.000112392
RTS	P09	0.00134071	0.00122831	7.22536e-05	0.000242942	0.000134382	0.000457606	0.00011898	0.000468962	0.000267059	0.000645521	0.0454683	0.00158503	0.000157083	0.00010838	0	0.000112395	0.000172606	0	0	0.000144507	0.00386625	0.000212061	0.00026493	0.000184648	0.000181709	0.000496672	0.000172606	0.000120423	0.000228803	0.000403534	0.002651	0.000361459	0.000116409	0.000349226	0	0	0	0.00010838	0.000100352	7.22536e-05	0.000973417	0.000132465	0.000184648	0	0	0	0.000188662	0.000132465
RTS	P10	0.00182468	0.00122637	0.000142879	0.000261944	0	0.000797739	0	0.000187528	0.000321477	0.000407799	0.0507196	0.000856372	0.000110358	5.35795e-05	0.000178598	0	8.4574e-05	0.000153557	0.000116089	0.000121656	0.00337022	0.00046556	5.95328e-05	0	0.000229201	0.000169668	0.000127597	0.000440941	0.000202411	0.000244084	0.00251675	0.000449472	0.000240327	0.000134729	0.000199435	0.000214318	0.000163715	0.000169668	0.000130972	0.000185555	0.00104915	0.000214917	8.03692e-05	0.000398869	0.000315524	0.00013618	0.000179344	0.000440542
RTS	P10	0.00208257	0.000692415	0.000218377	0.00022104	0.000370945	0.000377396	0.000194137	0.000301206	0.000484604	0.000253084	0.0584784	0.00149535	0.000521788	0.000391667	0.000213051	9.58728e-05	0.000268976	0.00022104	0.000162129	0.000309245	0.0040453	0.000258324	0.000274303	0.000471375	0.000191746	0.000175767	0.000191746	0.000242345	0.000175767	0.000407025	0.00384111	0.000810485	0.000213051	6.89241e-05	0.000306578	7.19046e-05	0.000346207	0.000284955	0.000402133	0.000274303	0.000822908	0.000301336	0.000103461	0.000575782	0.00023381	0.000106525	6.39152e-05	0.000311587
RTS	P10	0.0017308	0.00133082	0.000298695	0.00051995	0.000450808	0.000137495	0.000310547	0.000180145	0.00039512	0.000538114	0.0468632	0.000815815	0	0.000766097	0.000297185	0.000478644	0.000529578	0.000165942	0.000348123	0.000276923	0.00358978	0.000294637	0.000315289	0.000293163	0.00032082	0.00028119	0.000213869	0.000273804	0.000595336	0.000157197	0.00252896	0.000438362	0.000182536	0	0.000185301	0.000181014	0.000363546	0.000345993	0.000196364	0.000802051	0.000788223	0.000295929	0.000315289	0.000121691	0.000246147	0.00043698	0.000331883	0.00023785
RTS	P10	0.00294933	0.00061228	0.000130291	0.000232257	5.94806e-05	0	6.2313e-05	0.000322895	0.000535325	0.000226593	0.116576	0.00120944	0.000206766	0.000192604	7.93074e-05	0.000124626	8.49722e-05	5.66482e-05	0.000110464	0.000286073	0.00845943	0.000230397	0.000297403	0.000169944	0.000348386	0	0	0.000198269	6.51454e-05	0.000625073	0.00556091	0.000609343	0.000107256	0	0.000169944	7.6475e-05	0.000113296	0	0.000138788	7.82717e-05	0.000617766	0.000258484	0.000121794	5.66482e-05	0	0	0.000308732	0.000300235
RTS	P10	0.00351827	0.000293905	6.8705e-05	9.16067e-05	3.6261e-05	8.01559e-05	4.77118e-05	4.58034e-05	0.000240468	0.000240468	0.144996	0.000543512	0.000116417	0.000171763	6.1831e-05	0.000296962	0.000185122	9.16067e-05	0	0.000108783	0.00950707	0.000319659	7.2522e-05	0.000194664	0.000129776	0.000103058	4.77118e-05	3.81695e-05	9.35152e-05	0.0004106	0.00463496	0.000298167	0.000230925	0.000110691	5.15288e-05	8.39728e-05	9.14364e-06	9.77309e-05	3.43525e-05	0	0.000804422	0	7.2522e-05	3.6261e-05	0.000110321	0.000141597	0.000179397	0
RTS	P10	0.00326303	0.000517436	4.38111e-05	0.000121698	0.000133867	5.35469e-05	5.84148e-05	0.000296942	0.000187414	0.000141169	0.0919473	0.00125105	0.000240961	0.000163075	4.8679e-05	8.76222e-05	5.1113e-05	5.1113e-05	0	0.000241067	0.00674194	0.000216622	0.00028964	0.00027747	0.000153339	0.000102271	0.000136256	5.59809e-05	9.7358e-05	0.000609346	0.00455793	0.00038213	0.000187414	6.32827e-05	0	0	2.8451e-05	0.000100548	0.000270168	6.99735e-05	0.000566504	0.000333451	0.000102226	0	0.000109528	5.84148e-05	0.000119264	0.000102226
RTS	P10	0.00198934	0.000704946	5.63957e-05	0	0.000149449	0.000124071	0.000355293	0	0.000383491	0.000380671	0.0768707	0.000647965	0.00012971	0.000143809	5.07561e-05	5.63957e-05	0.000222763	0	0	9.02331e-05	0.00803921	0.00070534	0.000264666	0.000116781	0.000407699	6.76748e-05	0.00013535	0.000109972	0	0.000200052	0.00311491	0.000157605	0.000287618	0.000186106	0.000149449	0.000115611	0	0.00013535	0.000346834	0.000217123	0.000707766	0	5.92155e-05	0.000406049	0.000205844	7.61342e-05	0.000101512	0.000239682
RTS	P10	0.00214156	0.00096343	0.000498944	0.000510403	0.000528041	0.000197298	0.000304915	0.000333101	0.000294666	0.000297228	0.075022	0.000566271	0.000761007	0.000370423	0.000582758	0.000568834	0.00024628	0.000437858	0.000351037	0.00054906	0.0063	0.000630329	0.000304915	0.000561147	0.000461216	0.000274168	0.000187049	0.000948151	0.000462488	0.000463922	0.00325743	0.000690709	0.000838038	0.000481715	0.000371535	0.000215234	0.000245982	0.000535524	0.000271605	0.000286979	0.000605987	0.000479153	0.000447639	0.000255545	0.000260246	0.000304915	0.000328953	0.00036031
RTS	P10	0.00155703	0.000604028	0.000163464	0.000343382	0.000397959	0.000791369	6.36734e-05	0.00056169	0.000579883	0.000688932	0.0569503	0.000840274	0.000385719	0.000723158	0.000419285	0.000679941	0.000429012	0.000355762	0.00028403	0.000498017	0.00379539	0.000552594	0.000625364	0.000395699	0.000100044	0.000459358	0.000247871	0.000463906	0.000216035	0.000499207	0.00305513	0.000305427	0.000451832	0.00017965	0.000172828	0.000336559	0.000322915	0.000161458	0.00046297	0.000629054	0.000602143	0.000452536	0.000281982	0.000447988	0.000698133	0.00027516	0.000331002	0.000762816
RTS	P11	0.00237263	0.000478626	0	0.0001546	0	5.50631e-05	8.68303e-05	0.000101655	0	0.000101655	0.133031	0.00118564	0.000289417	0.000101655	0	0	4.44741e-05	8.47125e-05	0	4.02384e-05	0.0114711	6.56522e-05	7.83591e-05	0	4.87097e-05	0	0	8.04769e-05	6.56522e-05	0.000270466	0.00589978	0.000188485	5.29453e-05	4.23563e-05	0	5.71809e-05	0.000144011	0.000101655	4.23563e-05	0.000148247	0.00065882	7.23165e-06	0	0	0	0	0	0.00018425
RTS	P11	0.00287098	0.000587865	0.000141523	7.89263e-05	0.000117029	0.000149843	0.00021349	9.12515e-05	0.000387749	0.000507344	0.129038	0.000872272	0.000423208	9.11735e-05	0.0002395	2.85768e-05	0.000114307	0.000125797	0.00015861	0.000141523	0.00988756	0.00027216	0.000202759	0.000174182	5.71101e-05	0.000126024	0.000208565	0.000366266	0.000232697	0.000196378	0.00540661	0.000143633	0.000274915	0.000216367	0.000234057	8.84519e-05	0.000174182	0.000172821	0.000131997	0.000220207	0.000385392	0.000326549	5.57927e-05	8.02871e-05	0.000182347	0.000243583	0.000193233	0.000370137
RTS	P11	0.00245333	0.000355479	0.000218647	0.00040347	0.00043971	0.000154623	0.000204151	7.36877e-05	0.000340655	0.000428973	0.106645	0.000653677	0.000134388	0.000248999	0.000179117	0.000138586	0.000314079	0.000234361	0.000104109	0.000383911	0.00775895	4.59038e-05	0.000377408	0.000191558	0.000351526	0.000227103	0.000316108	0.000291513	0.000202943	0.000284783	0.00528407	0.000244015	0.000282671	0.000504324	0.000161281	0.000161871	0.000111136	0.000188447	0.000245265	0.000288243	0.000516239	0.000301395	0.000299583	7.67192e-05	0.00016488	0.000140127	0.000126839	9.20194e-05
RTS	P11	0.00292426	0.000869442	0.0001396	7.10248e-05	0.000105313	9.3067e-05	0.000120007	0	8.81687e-05	0.000332854	0.071772	0.000384514	0.00016899	5.70937e-05	0.000207412	0.000100414	0.00016899	0	0.000220422	0.000143399	0.00535498	0.000355045	0	0.000127355	9.9308e-05	8.92752e-05	5.87792e-05	0	0.000411454	2.49306e-05	0.00261033	0.000301243	0.00019838	9.09005e-05	0.000122174	0.000200829	4.89826e-05	0.000102864	6.85757e-05	0.00024308	0.000712081	0.000205727	0.000127355	0	6.36774e-05	0.000102864	4.40844e-05	0.000164092
RTS	P11	0.00149762	0.000323453	0	9.41394e-05	0.000101381	0	0.000147244	4.31881e-05	7.75034e-05	0.000533456	0.0807161	0.000381942	1.39259e-05	0.000125519	0	0.000197934	5.79319e-05	0	0.000197934	6.51734e-05	0.00758667	0.000270349	4.58628e-05	0.0002269	0.000115864	0.000127933	0.00011345	0	6.03457e-05	9.80306e-05	0.00363811	0.000389097	0.000369316	0.000161727	0.000123105	0	0.00061794	0.000202762	0.00017621	7.24149e-05	0.000768805	4.58628e-05	0	0	0.000132932	0.000208966	8.10712e-06	4.34489e-05
RTS	P11	0.00255448	0.000127043	8.84765e-05	0.000201908	4.76412e-05	0	0.000120237	9.52824e-05	0.000263161	0.000490464	0.111948	0.000833772	5.51875e-05	0.000103616	0.000102088	0.000279041	0.000120237	0	0.000174684	9.12224e-05	0.00829136	0.000256355	0.000224594	5.44471e-05	0.000140655	5.89843e-05	4.31039e-05	6.35218e-05	0.000186027	0.000594091	0.0046385	0.00064429	0.000136118	6.80588e-05	4.99098e-05	0	5.67157e-05	4.08353e-05	6.35216e-05	0.000451457	0.000517247	0.000136118	2.00731e-05	0.000152343	0.000279041	4.08353e-05	8.42462e-05	0.000140348
RTS	P11	0.000229116	0.000363333	0.000180732	7.19042e-05	9.22373e-05	0.000151938	0.00024336	4.59231e-05	0.000137769	0.000404303	0.0203961	0.00086768	0.000113363	0.000334068	0.000184593	0.000109855	8.91448e-05	0.000100851	8.46425e-05	0.00021676	0.00142747	0.000154878	6.93348e-05	3.69185e-05	0.000192697	0.000177389	0.000110201	7.52921e-05	0.000176192	0.000167781	0.00189995	0.000164333	0.000142271	0.000206204	0.000176767	8.43644e-05	0.000260231	5.67711e-05	0.000125396	0.000113631	0.000194948	0.000216977	0.000227971	0.00012539	0.000100949	0.000189095	0.000189095	0.000134167
RTS	P11	0.000555442	0.00058938	0.000192293	6.06868e-05	0.000145078	0.000177721	8.5184e-05	0.000149661	0.000170467	0.000212177	0.0246814	0.000622455	0.000137392	0.000107902	0.000199483	0.000196762	0.000134197	0.000172737	8.59888e-05	0.000374171	0.00192864	0.000167747	7.16324e-05	0.000242099	0.000133291	8.16065e-05	6.50901e-05	0.000109911	0.000141451	0.000141539	0.00223412	0.000329955	0.000162788	6.2181e-05	0.0002557	0.000311918	0.000146892	0.000110622	8.43267e-05	0.000206737	7.79796e-05	0.000175454	9.88346e-05	0.000129664	0.000159586	8.342e-05	0.000129149	0.000125644
RTS	P11	0.000951791	0.000580163	9.9093e-05	7.22553e-05	9.9093e-05	4.54176e-05	7.5352e-05	3.14273e-06	0.000277621	0.000257529	0.0298018	0.000651221	0.000165331	0.000158785	7.63842e-05	0.000211605	2.78699e-05	1.96122e-05	4.57212e-05	0.000294911	0.00233281	0.000303472	0.000108383	0.00012077	4.43854e-05	6.6062e-05	0.000119737	0.000100125	0.000120999	0.000270134	0.00224401	0.000370294	7.50188e-05	0.00013078	0.000144511	0.000233281	0.000203347	0.000196122	0.00021883	0.000113544	0.000311214	0.000135737	0.000141794	0.000329502	0.000254331	0.000155888	3.50954e-05	0.000126963
TBS	P12	0.00139876	0.000568799	0.000275587	0.000203486	0.000294162	0.000319308	6.42807e-05	0.000313898	0.00017639	0.000443823	0.256051	0.000701978	0.000315643	0.00022111	0.000217906	0.000198679	0.000259993	0.000352215	0.000246598	0.000229122	0.0189561	0.000404465	7.75613e-05	0.000275953	0.000124975	0.000166634	0.000242149	0.000368308	0.000203486	0.000305121	0.0070428	0.000182656	0.000273985	0.000107351	0.000224315	0	0.000108953	0.000201883	0.000410192	0.00013938	0.000746648	0.000229122	0.000227519	0.000328461	8.65215e-05	0.000153816	0.000283598	0.000217906
TBS	P12	0.00120941	0.000354368	0.000140867	0.000134154	0.000237823	0.000111604	8.64899e-05	0.000220104	0.000213501	0.000539256	0.219055	0.000942047	0.000433606	0.000479828	9.19754e-05	0.000414265	0.000301543	6.15504e-06	0.000213949	0.000154073	0.015097	0.000415997	0.000368243	0.000175415	9.46449e-05	0.000246598	0.000459938	0.000301543	0.000187089	0.000389585	0.0056941	0.000239914	0.000217903	0.000281734	0.000198094	4.40209e-05	0.000107851	0.000293231	0.000164586	0.000295629	0.000853316	0.000404992	0.000160676	0.000138666	0.000755568	4.5612e-05	0.000171681	0.000354368
TBS	P12	0.00152103	0.000791546	0.000256713	0.000134995	0.000161552	4.64739e-05	8.85216e-05	0.000306427	0.000275602	0.00088079	0.212166	0.000838742	0.000271792	0.000354499	0.000239008	0.000505803	0.000370561	0.000181469	0.000416052	0.000148274	0.0142652	0.000318714	0.000183682	0.000188108	0.000181469	0.000281056	0.000216878	0.000243434	0.000196961	8.63086e-05	0.00538418	0.000442187	0.000197525	0.000274417	0.000232369	0.000285482	3.98347e-05	0.000289908	0.000306158	0.000359967	0.000741369	0.000185895	0.000223517	0.000236795	8.63086e-05	0.000210239	0.000438182	0.0001018
TBS	P12	0.00159217	0.000571076	0.000614258	0.000414256	0.000271424	0.000275218	0.00025389	0.000375654	0.000422287	0.000505448	0.222987	0.00116456	0.000458557	0.000132127	0.00039638	0.000404152	0.000401561	0.00054146	9.84473e-05	0.00043524	0.0163255	0.000633369	0.000450785	0.000670996	0.000367882	0.000341975	0.00021762	0.000300523	0.000321249	0.000411924	0.00509076	0.000383426	0.00025389	0.00010881	0.000272025	0.000106219	0.000660823	0.000569768	7.4048e-05	0.000368965	0.000512962	0.0003627	5.44051e-05	0.00050519	0.000220211	0.000147671	0.000518143	0.000391198
TBS	P12	0.000864532	0.000569326	5.62297e-05	0.000264748	0.000202641	0.000200339	0.00034675	0.000344055	0.000112812	0.000332693	0.195513	0.000658356	0.00078253	0.000302235	0.000157807	8.11695e-05	0.000231948	4.74226e-05	0.000435216	0.000187432	0.014963	0.000412351	0.00016166	0.000231948	0.000550904	0.000376886	0.000194975	0.000250177	0.000323321	0.000510753	0.005548	0.000262405	0.000302235	0.000229279	0.00010107	0.000562297	0.00029052	0.000456867	0.000328007	0.000235424	0.000961801	0.000639613	0.00025772	0.000332693	0.000313949	0.000171032	4.45152e-05	0.000431672
TBS	P12	0.00159153	0.000604102	0.00010764	7.90825e-05	0.000142788	0.000224067	0.000193313	0.000169149	8.34759e-05	0.000654627	0.198964	0.000604443	0.000476351	0.000456906	0.000438134	0.000216508	0.000230657	0.000162558	0.000333904	0.000250428	0.0137242	0.000201991	8.78694e-05	0.000331707	0.000232854	0.000188919	0.000184526	0.000239444	0.000211335	0.000434505	0.00508215	0.000427787	0.000385006	3.95412e-05	0.000283379	0.000298756	0.000118624	0.000177936	7.35972e-05	0.000456313	0.000832066	0.000401987	0.000705167	0.000117853	0.00025343	0.000316295	0.000380902	0.000106773
TBS	P13	0.000662142	0.000424405	7.57237e-05	0.000191951	0.00013912	3.61008e-05	8.57238e-05	0.000122076	0.000139513	0.000172187	0.0935522	0.000838714	0.000113707	0.000160944	6.03528e-05	0.000111824	5.10694e-05	0.000130315	6.33966e-05	7.57237e-05	0.00649374	0.00032542	9.10605e-05	0.000138764	0.000187024	6.0755e-05	0.000111824	0.000184483	0.000123694	0.000141474	0.00321897	0.000210013	4.84279e-05	9.77364e-05	0.000110944	2.11322e-05	0.000102139	8.92663e-05	0.000103565	3.50099e-05	0.000304747	0.000105174	0.000108345	9.12569e-05	4.46729e-05	8.12397e-05	0.000144403	0.00015673
TBS	P13	0.000630684	0.000547895	9.66874e-05	0	2.63693e-05	2.12419e-05	0.000172865	6.88531e-05	1.39171e-05	4.64042e-05	0.0736819	0.000647422	6.87608e-05	3.8089e-05	4.54138e-05	2.92992e-05	5.6401e-05	6.6738e-05	6.73058e-05	0.000125254	0.0053376	0.000312461	6.47447e-05	0.00012166	5.64658e-05	3.35607e-05	4.17514e-05	3.29616e-05	6.22608e-05	0.000184847	0.00278664	0.00024886	3.95539e-05	0.00010914	3.73565e-05	0.000122324	1.8312e-05	0.000107675	3.5159e-05	0.000101879	0.000272418	0.000158948	2.25882e-05	0.000109258	4.76112e-05	2.78342e-05	0.000186836	3.41415e-05
TBS	P13	0.000642162	0.000783429	1.60429e-05	7.60258e-05	6.56867e-05	4.72375e-05	8.95683e-05	0.000187618	8.4671e-05	0.000113937	0.0816556	0.000810522	3.47597e-05	0.000154518	0.000157427	3.95945e-05	0.000147573	0.00010517	0.000106062	0.000183969	0.00560396	0.000405975	0.0001328	0.000204993	0.000180928	0.000146169	5.52589e-05	0.000107844	0.000114974	0.000151416	0.00385218	0.000127452	3.47597e-05	9.62575e-05	7.8432e-05	6.59542e-05	0.000141712	2.58469e-05	6.41717e-05	0.000102692	0.000207917	9.09099e-05	3.74335e-05	3.9216e-05	6.06066e-05	6.51227e-05	6.85683e-05	9.4475e-05
TBS	P13	0.000614279	0.000564946	0	3.50107e-05	5.25161e-05	0.000121126	0.000104852	0.000176645	6.36559e-05	0.000181419	0.0306949	0.000961123	5.72903e-05	2.86451e-05	3.66021e-05	3.02365e-05	9.07096e-05	3.34193e-05	0	0.000308731	0.00214767	0.000484498	0.000132086	4.29677e-05	7.6387e-05	0.000143226	5.88817e-05	0.000358064	6.36559e-05	0.000204853	0.0017652	0.000348613	5.72903e-05	0.000302365	0	0.000162322	6.27969e-05	1.99557e-05	7.6387e-05	0.000222574	0.000417167	9.70752e-05	8.91182e-05	0.000114581	3.81935e-05	4.61505e-05	5.88817e-05	7.16128e-05
TBS	P13	0.000649647	0.000502181	0	5.57979e-05	0.000125944	6.21748e-05	0.000232757	6.3769e-05	0.000136503	0.000161617	0.0398732	0.000712618	0.000165794	0.000199284	0	0.000125793	9.42102e-05	8.60881e-05	5.89863e-05	4.46383e-05	0.00298997	0.000677545	0.000114784	6.3769e-05	5.89863e-05	0	0.000149712	5.75375e-05	0	0.000307148	0.00222112	0.000290323	2.8696e-05	7.33343e-05	0.000118523	4.24937e-05	6.85517e-05	3.18845e-05	6.21748e-05	3.42208e-05	0.000571507	0.000108485	3.82614e-05	0.000170582	2.8696e-05	2.8696e-05	7.17401e-05	6.85517e-05
TBS	P13	0.00123065	0.000611858	0.000136773	0	3.45864e-05	3.30143e-05	0.000146206	8.01775e-05	6.60285e-05	0.000213259	0.0405735	0.000965274	9.27543e-05	8.59932e-05	0.000135674	6.44564e-05	4.24469e-05	2.82979e-05	3.14422e-05	0.000187081	0.00331116	0.000751161	2.82979e-05	6.76006e-05	0.000278263	4.4019e-05	0.000128913	5.18795e-05	0	0.000136938	0.00430348	0.0002987	2.987e-05	7.23169e-05	7.07448e-05	0.000172932	9.25916e-05	0.000113354	2.82979e-05	9.43954e-05	0.000455056	0	0.000121052	5.98815e-05	0.000213665	3.14422e-05	3.77306e-05	6.64003e-05
TBS	P13	0.000839088	0.000427892	5.84131e-05	7.47688e-05	4.43939e-05	0	9.57975e-05	9.69657e-05	3.38796e-05	0.000121499	0.0606994	0.00069483	2.62233e-06	3.73844e-05	4.20574e-05	0.000117994	2.10287e-05	2.2197e-05	8.87879e-05	2.45335e-05	0.00382981	0.000811697	9.11244e-05	0	7.94418e-05	0.000101639	4.20574e-05	0	2.2197e-05	8.03861e-05	0.00311364	0.000241246	0.000120331	5.374e-05	0	6.77592e-05	0	0	3.27113e-05	5.29243e-05	0.000225122	0.000229563	2.18688e-05	2.95347e-05	0.000144864	0	4.67305e-05	0
TBS	P13	0.000839088	0.000427892	5.84131e-05	7.47688e-05	4.43939e-05	0	9.57975e-05	9.69657e-05	3.38796e-05	0.000121499	0.0606994	0.00069483	2.62233e-06	3.73844e-05	4.20574e-05	0.000117994	2.10287e-05	2.2197e-05	8.87879e-05	2.45335e-05	0.00382981	0.000811697	9.11244e-05	0	7.94418e-05	0.000101639	4.20574e-05	0	2.2197e-05	8.03861e-05	0.00311364	0.000241246	0.000120331	5.374e-05	0	6.77592e-05	0	0	3.27113e-05	5.29243e-05	0.000225122	0.000229563	2.18688e-05	2.95347e-05	0.000144864	0	4.67305e-05	0
TBS	P13	0.000647496	0.000414306	6.70678e-05	5.94439e-05	7.90187e-05	8.32939e-05	2.13941e-05	6.9472e-05	0.000101684	3.02887e-05	0.0401771	0.000778657	6.05774e-05	0.000108174	0	4.00244e-05	0	3.89426e-05	0	0.000143208	0.00371044	0.000896265	1.17819e-05	0.000103964	5.08418e-05	0.000100602	4.32696e-05	0	9.16623e-05	0.000120394	0.00164094	0.000332121	1.94713e-05	0	2.16348e-05	4.86783e-05	2.9207e-05	3.61084e-05	1.25699e-05	0.000169833	0.000240146	0.000228247	1.94713e-05	2.16348e-05	2.0553e-05	2.59617e-05	4.00244e-05	0.000100602
TBS	P14	0.00148144	0.000397362	0.000213632	0.000182572	0.000331544	0.000101602	9.41157e-05	0.000158286	0.000249038	0.00039266	0.198611	0.000712285	0.00019037	0.000259888	0.000161494	0.00012834	0.000133383	0.000280512	0.000137808	0.000388384	0.0142611	0.000580355	0.000232081	0.000101602	0.000160425	0.000162564	0.000332262	6.13132e-05	6.52393e-05	0.000302048	0.00455621	0.000235217	0.000310794	0.000377962	0.000251332	0.00029839	0.000219247	0.000222294	1.8202e-05	0.000272028	0.000204574	0.000204274	0.000168688	0.000286732	0.000191626	0.000135826	0.000153201	0.00014305
TBS	P14	0.00183801	0.000329416	0.000418671	7.82133e-05	0.000230823	0.00017679	0.000171166	0.000258564	0.000334722	0.000313252	0.276841	0.000761492	0.000368593	0.000282878	0.000164708	0.00017483	0.000205195	0.00023648	0.000121461	0.00026217	0.0197517	0.000436614	0.000178536	9.10695e-05	0.000167469	0.000201514	0.000139864	0.000127778	0.000258878	0.000221567	0.00524949	0.000385086	0.000208876	0.000213639	0.000330762	0.000350911	0.00011594	9.23385e-05	0.000122978	0.000364616	0.00073129	0.000284328	0.000139958	0.000112743	5.00306e-05	0.000142624	7.45327e-05	0.000121461
TBS	P14	0.00152327	0.000329226	0.000235011	0.000285439	0.00030819	0.000144405	0.000149681	6.46994e-05	0.00027131	0.000469775	0.255339	0.00102592	0.000238298	0.000179826	0.000449218	0.000206339	0.000212176	0.000201115	0.000216577	0.000259832	0.0178684	0.000669515	0.000275287	0.000162396	0.000348698	0.000293843	0.000102758	0.000241984	0.000140503	0.000155088	0.00547279	0.000444256	0.00032978	0.000164911	0.000168798	0.00039416	0.000181763	0.00010861	0.000315709	0.000108764	0.00029237	0.000280589	0.000202661	6.85053e-05	9.22918e-05	0.000249979	0.000221946	7.51655e-05
TBS	P14	0.00124892	0.000647029	0	3.86927e-05	8.16847e-05	0	4.29919e-05	0.000101031	0.000146077	0.000298889	0.284385	0.000838343	0.000234425	0.000192514	0.000301774	5.58895e-05	0	0.000275148	4.94407e-05	0.00026655	0.0204609	0.000386927	0.000165519	3.86927e-05	8.04704e-05	6.35526e-05	4.29919e-05	0	0	0.000133253	0.00532946	0.000251987	0.000101031	0	5.37399e-05	9.88814e-05	0	9.88814e-05	3.86927e-05	0	0.00082867	0.000166649	4.83112e-05	0	4.29919e-05	3.86927e-05	4.29919e-05	0
TBS	P14	0.00189499	0.000316056	7.96895e-05	2.4312e-05	2.56627e-05	0	3.78187e-05	0.000102095	6.67388e-05	0.00040914	0.337996	0.000818108	0.000361818	0.000230172	9.85988e-05	0.000189094	0.000189094	8.91441e-05	7.31638e-05	3.41181e-05	0.0245707	0.000427827	0.000100418	0.000116158	0.000124262	3.64681e-05	7.02348e-05	0	8.91441e-05	7.29361e-05	0.00650976	0.000192931	6.61828e-05	0	0.000143171	5.26761e-05	0	0	7.4639e-06	0.000294432	0.000809705	0.000144522	0.000185042	0.000210704	0	0	3.2416e-05	2.4312e-05
TBS	P14	0.00138509	0.000313141	4.74002e-05	0	5.72071e-05	0	0.000148739	0.000124221	0.000294208	0.000470688	0.312696	0.000831515	0.000232097	3.92277e-05	0.000129125	3.26898e-05	4.90347e-05	0.000176525	4.57657e-05	0.000176525	0.0191538	0.000393096	7.6821e-05	6.86485e-05	7.0283e-05	0.000124221	0.000113962	4.94864e-05	0.000101338	9.31659e-05	0.00610972	0.000179794	0.00017489	0	0	0.000220544	1.9726e-05	0	3.10553e-05	2.94208e-05	0.000459772	4.52849e-05	0.000237001	6.21106e-05	2.94208e-05	3.75932e-05	0	0.000397181
TBS	P14	0.00199508	0.000630132	0	6.85802e-05	5.31153e-06	0.000102627	5.74713e-05	0.000114943	0	0.000272989	0.192604	0.000551855	0.000235892	0.000359196	0.000359196	4.10509e-05	0	3.69459e-05	0.000186782	9.85223e-05	0.0143419	0.00073486	0.000252643	0.000156501	3.59788e-06	0.000102627	8.21019e-05	9.64697e-05	0.000162151	0.00027638	0.00419715	0.000369459	0	0.000188834	0.000145731	0	0.000125205	9.23646e-05	3.69459e-05	0	0.000437193	0.000176519	4.31035e-05	6.56815e-05	4.10509e-05	3.69459e-05	8.6207e-05	3.69459e-05
TBS	P14	0.00227445	0.000226061	5.53619e-05	4.38282e-05	0.000166086	4.84417e-05	8.99631e-05	4.84417e-05	0.000281423	0.000465963	0.31177	0.000702085	0.000228368	0.000122258	9.22699e-05	9.68834e-05	0.000119951	0.00019838	4.15214e-05	4.15214e-05	0.023485	0.000761168	3.58504e-05	0.000213278	5.30552e-05	0.000101497	6.68956e-05	5.76687e-05	0.000193767	8.99631e-05	0.00699636	4.61349e-05	0	8.53496e-05	8.76564e-05	4.84417e-05	0	4.15214e-05	5.07484e-05	0.000154552	0.000625128	0.000175313	5.07484e-05	0.000129178	0.000143018	4.38282e-05	0	4.61349e-05
TBS	P15	0.00083887	0.000536228	4.06432e-05	0.000174372	0.00019989	4.00356e-05	7.57246e-05	4.75161e-05	0.000180775	0.000272856	0.106854	0.000543267	0.000130503	0.000132418	2.35993e-05	0.000241237	0.000128485	0.000196661	0.000122075	0.000210937	0.00915821	0.000325427	0.000150773	0.000287125	0.000253461	0.000150349	0.000253037	3.80211e-05	6.21469e-05	0.000122714	0.00324359	0.000224193	2.62214e-05	0.000248075	0.000202933	3.14657e-05	0.000104886	0.000188794	0.00018355	0.00026877	0.000360134	0.000345222	0.000163884	0.000145529	8.91528e-05	0.00023206	0.000271392	8.16201e-05
TBS	P15	0.00133224	0.000438991	0.000105146	0.000419175	0.000349576	0.000211486	0.000157072	0.000381212	0.000398612	0.000623227	0.10526	0.000835107	0.00014211	0.000280229	0.000151852	0.000359067	0.000223994	0.000334379	0.000207215	0.000200888	0.00739817	0.000305165	0.000137616	0.000189815	0.000465526	0.000105501	0.00022936	0.000228925	0.000330442	0.000412831	0.00293325	0.000358584	0.000337405	0.000221451	0.000155016	0.000200888	0.000251505	0.000395448	6.80171e-05	0.000232546	0.000374863	0.000226196	0.000346413	0.000181906	0.00026416	0.00021196	0.000539392	9.33258e-05
TBS	P15	0.00127471	0.000227056	0.000178846	3.57692e-05	0.000349916	0.000353026	0.000326588	0.000127709	0.000354397	0.000464441	0.110955	0.000830467	0.00029704	3.88795e-05	0.000275267	0.000113528	0.000162079	9.7636e-05	0.000244163	0.000255461	0.00753289	0.000325033	0.000172625	0.000361642	0.000178006	0.000133746	0.000171583	0.00021263	0.000197425	3.96551e-05	0.00322588	0.000291165	0.000172625	0.000286153	0.000265936	0.000111973	0.000155518	0.000139966	0.000398126	0.000314634	0.000392196	0.000321882	0.000110459	0.000108863	0.000354581	0.000243778	0.000368963	0.000241868
TBS	P15	0.00208562	0.000432274	2.89991e-05	4.71236e-05	9.18306e-05	9.37057e-05	0.000205251	0.000198862	0.000313058	0.000357547	0.224243	0.00100112	0.000322373	0.000339502	5.679e-05	0.000361281	3.5091e-05	2.89487e-05	5.92066e-05	0.00018747	0.0157838	0.000607774	0.000204202	0.000129288	0.00015238	0.000281399	0.000134121	3.2256e-05	0.000133281	0.000144114	0.00534881	0.00054013	5.1936e-05	4.95402e-05	4.71236e-05	0.00011358	0.00015587	0.00015587	0.000166745	0.00017164	0.000432463	4.717e-05	7.12895e-05	5.679e-05	2.41659e-05	0	6.76647e-05	0.000166745
TBS	P15	0.00181478	0.000259907	0.000237364	6.89549e-05	0	0.000226755	9.28239e-05	6.36507e-05	0.000124745	0.000205442	0.205895	0.00102156	0.000310253	9.2868e-05	0.000206806	0.000112774	3.03201e-05	8.37207e-05	5.30422e-05	0.000119345	0.0154628	0.000184637	0.000155148	0.000175039	0.000221926	3.66548e-05	4.50859e-05	0.000185648	2.3869e-05	9.65654e-05	0.00402614	0.000303667	8.88457e-05	6.89549e-05	5.96725e-05	0.000118019	6.23246e-05	0.000124649	0.000157801	2.3869e-05	0.000319579	0.000160453	2.78472e-05	9.68021e-05	7.55852e-05	0.000217473	9.94542e-05	3.97817e-05
TBS	P15	0.00158085	0.000242487	6.43058e-05	3.08132e-05	0.000108516	0.000109856	5.35975e-05	2.67006e-06	0.000160765	0.000406456	0.205422	0.000978915	0.000118704	0.000307732	0.000190238	0.000132631	0.0001262	0.000185581	0.000186589	0.000223731	0.0145133	0.000501435	0.000151387	2.54544e-05	7.50235e-05	4.95691e-05	2.81338e-05	3.21529e-05	0.000104497	0.000128369	0.00457533	0.000172822	0.00013397	0	0.000218372	0.000117894	8.30617e-05	3.21529e-05	6.56455e-05	0.000115215	0.000377797	3.08132e-05	6.96647e-05	9.37793e-05	0.000105837	0.00018354	5.49279e-05	0.000120573
TBS	P15	0.00132631	0.000355584	0.000159662	0.000150437	0.000247681	0.000176329	0.00011327	0.000176238	0.00017961	0.000326694	0.205748	0.000759036	0.000246041	0.000130402	0.000158286	0.000109078	0.000242783	0.000200091	0.00014649	0.00015532	0.0143475	0.000623536	0.00017446	0.000111535	6.82373e-05	0.000112723	0.000115929	0.000175107	8.07753e-05	0.000184708	0.00547673	0.000349748	0.000291968	8.85747e-05	0.00018289	0.000114819	8.77546e-05	0.00012302	7.29921e-05	0.00018609	0.000678744	0.000129582	1.64027e-05	0.000109898	0.000141063	0.000145984	0.000260803	0.000184531
TBS	P15	0.00150473	0.000544883	0.000125103	0.000110443	0.000156379	0.000251184	7.33027e-05	0.000135854	0.000134524	0.000444178	0.168537	0.000807444	0.000136206	0.000202294	4.69357e-05	4.10495e-05	0.000117284	0.000209782	0.000212444	0.000117064	0.0110562	0.0004122	9.40771e-05	4.4959e-05	0.000128035	8.40538e-05	0.000166196	0.000169042	0.000149538	0.00014282	0.00457073	0.000248557	8.45858e-05	7.47217e-05	0.000140741	6.45064e-05	0.000162243	3.51853e-05	8.69859e-05	0.000177958	0.000130934	6.00651e-05	0.000169572	0.000122661	3.51853e-05	7.91669e-05	0.000125103	0.000111175
TBS	P15	0.00137046	0.000259308	0.000210018	6.53628e-05	0.000111438	0.000174658	0.000118939	8.335e-05	6.88061e-05	9.75822e-05	0.134963	0.000653046	0.000154267	0.000155371	5.78622e-05	0.000165582	0.000235168	0.00012644	0.000213233	7.65312e-05	0.00895854	0.000182159	0.000111249	8.91255e-05	0.000135564	0.00016815	9.05555e-05	0.000177924	0.00011173	0.000181867	0.00341494	0.000152156	0.000186445	0.000188588	8.25072e-05	0.000143584	0.000105009	9.858e-05	3.21457e-05	0.000236806	0.000453686	6.38591e-05	0.000103938	5.46476e-05	7.4191e-05	0.000164758	6.85774e-05	7.92926e-05
TBS	P16	0.00206248	0.00069749	0.000268193	0.000142771	0.000355302	0.000170111	0.000396926	0.000211294	0.000479878	0.000349418	0.252303	0.000942666	0.00023432	0.000197697	0.000153264	0.000409176	0.000306507	0.000262063	0.000475086	0.000134863	0.0171927	0.000228493	0.000225137	0.00019719	0.000296285	0.000188897	0.000130555	0.00024452	0.000171644	0.000774527	0.00590119	0.000403648	0.000428517	0.000192033	0.000468646	0.000247517	0.000179532	0.000173548	0.000214555	0.000136396	0.000350184	0.000345372	0.000144273	0.000220685	0.000265128	0.000315447	8.9142e-05	0.000361678
TBS	P16	0.0016512	0.000510678	0.000210262	7.19318e-05	0.0003483	0.000204582	0.000315833	0.000307094	0.000340519	0.000508103	0.265173	0.0013929	0.000606251	0.000153183	0.000202303	0.000216838	0.000248995	0.000395467	0.000354284	0.000311418	0.0163026	0.000312086	0.000253145	0.000199686	0.000338419	5.94821e-05	0.000196429	0.000219945	0.000316777	0.000503459	0.00657991	0.000652063	0	0.000206112	0.000282194	0.000388708	0.000278044	0.00022332	0.00040055	0.000290024	0.000477018	0.000510439	0.000135564	0.00016738	6.91652e-05	0.000214412	0.000152163	0.000287727
TBS	P16	0.00147698	0.000735753	0.000150281	0.000169067	0.000258296	0.000247338	0.000311521	0.000245773	0.000461802	0.000421101	0.188563	0.00134742	0.00011324	0.000260899	3.44395e-05	0.000131496	0.000111649	0.000140385	0.000209768	0.000231684	0.0126999	4.58052e-05	0.000311521	0.000123669	0.00014402	0.00029117	0.000212899	0.000136193	0.000225422	0.00040568	0.00582317	0.00030839	0.000258296	0.00010958	0.000115842	0.000208202	0.000295867	0.000203506	0.000186286	0.000179862	0.000680641	0.000243987	0.000277786	0.00029117	0.000100188	0.000383531	0.000195679	0.000137758
TBS	P16	0.00210846	0.000662335	0.00027044	0.000160321	0.000104994	0.000136463	0.00027999	0.000204148	0.000202322	0.000424959	0.141321	0.00070444	0.000213761	0.000144127	0.000118453	0.000259965	0.000280679	0.000257485	0.000441907	0.000171846	0.00891643	0.000176515	0.000174895	0.000288254	0.000200673	0.000209035	4.22672e-05	0.000260561	0.000105241	0.000330213	0.00639902	0.000351622	0.000370631	0.000139481	0.000199186	0.000289436	0.000134847	0.000125006	0.000284214	0.000301698	0.000497156	0.000227222	0.000284509	0.000173132	3.09129e-05	0.000263962	0.000319022	0.000314367
TBS	P16	0.00185336	0.000651477	9.38377e-05	0.000253914	2.48394e-05	0.000103498	0.000147656	0.000201475	0.000202855	0.000342952	0.159319	0.000945236	0.000173917	7.72781e-05	0.000132533	0.00015983	0.000105068	5.93386e-05	3.17392e-05	6.62384e-05	0.0110047	0.000577357	8.2798e-05	2.89793e-05	0.000128337	0.000161456	0.000208375	0.000142137	0.000107637	0.000430856	0.00576126	0.00030684	0.000103498	0.000114537	5.65786e-05	3.44992e-05	0.000212202	0.000154869	9.10778e-05	4.6561e-05	0.000487486	6.89983e-05	8.83179e-05	7.85733e-05	0.000162921	0.000186296	8.00381e-05	0.000322912
TBS	P16	0.00250082	0.000722441	7.82227e-05	0	3.85257e-05	7.58393e-05	0.00014694	0	6.19761e-05	0.000234504	0.133003	0.000323281	0.000113902	0.000113902	0.000185928	7.87264e-05	0.000209379	4.52258e-05	4.35508e-05	4.18572e-05	0.00923948	0.000311555	3.01505e-05	6.70012e-05	0.000155778	4.18757e-05	6.53261e-05	0.000118927	0	0.000476567	0.00522432	0.000233739	0.000229479	0.000185729	0.000191152	0.000174203	5.19259e-05	0.000123952	9.21266e-05	0.00016653	0.000592259	0.000135677	6.19761e-05	0	0.000169178	0.000157453	0	7.37013e-05
TBS	P16	0.0012982	0.000387092	7.43758e-05	0	0	6.5924e-05	0.000206224	0.00018763	6.5924e-05	0.000185939	0.114643	0.00105478	6.5924e-05	7.94468e-05	4.2259e-05	4.733e-05	0.000172417	0	0.000118663	9.93929e-05	0.00746027	0.000445538	0.000111564	0	4.90631e-05	7.26427e-05	0.000130158	4.2259e-05	0.000118325	0.000288359	0.00573101	0.000224818	0.000138609	0.000209759	3.70336e-05	4.2259e-05	0.000130158	4.39493e-05	1.54306e-05	0.000178961	0.000350595	0.00010073	0.000109873	6.5924e-05	0	3.88782e-05	7.60661e-05	7.60661e-05
TBS	P16	0.00137684	0.000534327	3.50609e-05	8.37566e-05	0.000148035	8.18087e-05	0	3.50609e-05	0	0.000257113	0.117753	0.00102139	0.000280487	8.76522e-05	9.93392e-05	6.81739e-05	9.73913e-05	4.67478e-05	3.50609e-05	0	0.00896952	0.00032161	0.0001792	7.98609e-05	0	4.86957e-05	0.000122713	6.03826e-05	5.6487e-05	0.00041107	0.00440914	0.000487615	0	0.000112974	7.01218e-05	0.000130504	9.73913e-05	3.70087e-05	0	8.96e-05	0.000319444	3.70087e-05	0	0	0.000109078	0	8.18087e-05	0
TBS	P16	0.00125009	0.000881701	4.47319e-05	0.000135283	8.21974e-05	4.45236e-05	6.33605e-05	0.000126721	0.000104459	0.000222618	0.13702	0.000505172	7.46745e-05	0.00017363	0.000154513	7.3242e-05	5.67283e-05	8.71171e-05	0	0.000182591	0.0101503	0.000270566	0.000124691	4.3129e-05	4.28112e-05	0.000136996	0	8.56223e-05	0.000119871	0.000110372	0.00482338	0.000434686	9.59755e-05	0.000114734	0	6.5073e-05	0	0	6.67854e-05	0.000125737	0.000321212	4.96609e-05	3.25365e-05	0	6.33605e-05	3.42489e-05	0	7.02103e-05
TBS	P17	0.00186152	0.000995383	0.000111884	8.48776e-05	0.000268136	3.47227e-05	5.01549e-05	0.000412814	8.68066e-05	0.000270065	0.136855	0.000814053	0.000169755	0.000111884	0.000283568	0.00026042	0.000372304	0.000250775	7.33034e-05	0.000109955	0.00921501	0.000162039	0.00044085	0.000188016	3.47227e-05	0.000121529	0.00014082	0.000192904	0.000173613	0.000567479	0.00421267	0.000223768	3.47227e-05	3.85807e-05	7.52324e-05	0.000233413	8.68066e-05	3.66517e-05	0.000183258	0.000243895	0.000774637	0.000162039	0	0	9.45228e-05	0.000163968	6.94453e-05	0.000115742
TBS	P17	0.00160552	0.000958033	0.000218034	2.14062e-05	2.78429e-05	0.000133957	0.000162026	0.000503821	3.54593e-05	0.000482641	0.122859	0.00110318	9.06183e-05	0.000139867	0.000108348	0	0.000271855	0.000356563	0.000384143	0.000151687	0.00820883	0.000484611	0.000139867	0.000407782	2.94954e-05	5.12731e-05	9.45582e-05	0.000130017	0.000133957	0.000517539	0.0042903	0.000426353	7.09186e-05	0.000244275	0	0.000273825	0.000165477	0.00028014	0.00023993	0.000358533	0.000346713	0.0005378	0.000161537	0.000106378	0.000208816	0.000195026	0.000206267	0.000179846
TBS	P17	0.00176043	0.000694147	0	0.000170931	0.000114649	0	0.000320187	0.000284325	0.000212621	0.000460859	0.139432	0.000990149	8.54655e-05	8.755e-05	0.000210537	0.00032727	0	0.000177185	0.000166762	0.000131325	0.00899889	0.000546145	7.50429e-05	0.000231382	5.21131e-05	9.38036e-05	0.000104226	0.000371045	0.000114649	0.000268445	0.00449678	0.000254312	0.000137579	0.000154255	0.000148001	0.000141748	0.000122987	0	0.000154255	0.000195605	0.000812262	9.52458e-05	8.56056e-05	9.01368e-05	3.75214e-05	0.000417717	0.000211809	0.000250143
TBS	P17	0.00113505	0.000508969	0.000248914	0.000218281	0.000189265	9.97478e-05	0.000160278	0.000424568	0.000384971	0.000388461	0.225744	0.000992363	0.000168804	0.000264963	0.000323293	0.000232745	0.000217478	0.000214762	0.000320557	0.000380915	0.0147643	0.000420753	8.92894e-05	0.000319022	0.000177184	0.000124571	0.000292299	0.000213011	0.000287433	0.000241014	0.00548778	0.000260758	0.000131292	0.000201033	0.000182613	0.000107421	0.000188412	0.000157704	0.000186724	0.000257656	0.000887941	3.77354e-05	0.000210476	0.000244783	0.000185855	0.000138965	0.000260879	0.000213136
TBS	P17	0.00134476	0.000431394	0.00029897	0.000284782	0.000216146	0.00013613	0.000183905	0.000294546	0.00015662	0.000334456	0.2309	0.000634795	0.000453276	0.000149493	0.000169106	0.000337596	7.75318e-05	0.000150602	0.000106428	0.000192687	0.0173475	0.000428027	0.000189467	0.000131169	0.000158699	0.000133598	0.00020647	6.88235e-05	0.000140076	0.000214162	0.0050136	0.000399814	0.000117967	0.000162747	0.000100401	0.000174083	0.000151412	0.000120643	0.000210199	0.000233466	0.000534438	0.000187848	0.000110118	0.0001677	0.000174254	0.000129284	1.45744e-05	0.000136134
TBS	P17	0.00109585	0.000530054	0.000266575	0.000327831	0.000148178	0.000138017	0.00022015	0.00019606	0.00020878	0.000462187	0.219842	0.00120655	0.000189715	0.000224129	0.000197544	0.000269375	0.000105727	0.000189407	0.000319479	7.01459e-05	0.0151524	0.00026418	0.000190515	0.000237085	0.000238778	0.000170193	0.000182047	0.000224157	0.000113252	0.000258354	0.00576526	0.000373463	0.000226077	0.000182894	9.22938e-05	0.000118542	0.000129783	0.000170807	0.000281962	0.000239151	0.000747241	0.000199879	0.000202369	9.12114e-05	6.20471e-05	0.000225231	0.000177814	0.000289713
TBS	P17	0.00137086	0.000597722	0.000164049	0.000321601	0.000315104	7.63395e-05	0.000113697	8.93335e-05	5.84728e-05	0.000419055	0.132891	0.000838111	0.00029074	0.000266376	7.9588e-05	0.000142269	0.000138725	0.000102327	0.000295613	0.000230643	0.0108365	0.000491004	0.000201406	6.33456e-05	0.000242013	9.9079e-05	0.000105576	0.000105576	2.92364e-05	0.000264752	0.00485406	0.000149431	8.6085e-05	2.92364e-05	9.42062e-05	7.14668e-05	6.33456e-05	8.77093e-05	9.58305e-05	0.000299011	0.000785173	0.000208744	0.000145341	7.63395e-05	2.92364e-05	0.00012994	0.000232267	4.54789e-05
TBS	P17	0.00189449	0.000330749	3.32193e-05	6.06614e-05	0	7.79932e-05	0.000173318	0.000192094	0.000207982	0.000196427	0.103426	0.000969138	0.000206538	8.95478e-05	3.46637e-05	3.1775e-05	0.000144432	0.000168985	0.00010688	0.000140038	0.00707867	0.000384405	0.000132661	0.000157431	6.06614e-05	0.000225314	0	0.000120268	0.000172929	0.00023194	0.00495605	0.000215204	3.32193e-05	0.000124211	0.000236632	0.000267436	0.000195794	0.000123401	2.59977e-05	0.000213759	0.000375523	9.60472e-05	1.19384e-06	0.000115796	6.93273e-05	0	0.000114101	7.79932e-05
TBS	P17	0.00138348	0.000718706	4.43332e-05	9.74343e-05	0.000158123	2.85647e-05	6.56493e-05	0.000131299	9.3631e-05	0.000166826	0.125227	0.00100304	0.000238402	0.000206076	0.000104228	3.8326e-05	0.000125425	9.57835e-05	0.000156052	0.000133451	0.00876242	0.000580769	0.000144213	0.000170043	0.000132375	0.000176737	0.000112766	0.000124841	0.000380981	0.000296687	0.00394518	0.000205064	8.17926e-05	6.24207e-05	0.000120537	7.8564e-05	0.000328247	0.000115155	7.68181e-05	0.000399869	0.000824461	0.000121613	3.1564e-05	0.000274082	0.000124841	0.000150671	0.000114384	0.00025153
TBS	P18	0.00179468	0.00027782	6.43828e-05	0.000115626	3.67902e-05	0.000287752	5.24602e-05	7.89332e-05	0.000382355	0.00038969	0.333434	0.00078064	0.000160307	9.08322e-05	0.000179736	0.000273231	0.000149789	3.81041e-05	0.000135335	0	0.025516	0.000585931	0.000157672	8.015e-05	2.36508e-05	7.75221e-05	0.000103801	0.000110371	0.000126138	0.000189207	0.00709318	0.000337809	0.000161586	0.000115626	0.000150537	1.23908e-05	0.000103165	5.9763e-05	5.64992e-05	0.000232114	0.000766476	0.000124824	6.0441e-05	0.000115626	9.32894e-05	2.89066e-05	9.19754e-05	0.000172125
TBS	P18	0.00156433	0.000116451	0.000131503	0.000182916	0.000103512	0.000130684	0.000109982	0.000163413	0.000183353	0.000323476	0.37322	0.000846042	0.000376369	0.000326064	0.000146211	0.000194085	0.000177265	0.000301676	5.77356e-05	0.000116745	0.0248611	0.000624567	7.41404e-05	0.000134566	0.000143623	7.63403e-05	3.36415e-05	9.70427e-05	0.000153974	6.5989e-05	0.00769562	0.000219183	0.000130132	0.000100217	0.000240632	5.17561e-05	2.32903e-05	5.04622e-05	2.58781e-05	0.000133272	0.000899909	8.08689e-05	4.65805e-05	2.58781e-05	0.000200555	0.000257487	0.000121627	0.000134566
TBS	P18	0.00154563	0.000195426	9.88261e-05	0.000114791	3.9999e-05	0.000223535	6.62877e-05	8.08386e-05	6.62877e-05	0.00049816	0.338877	0.00123845	0.000379941	3.23354e-05	0.000226348	0.000111557	0.000158444	0.000163294	0.000248983	0.000134192	0.0264643	0.000641721	0.000164911	4.04193e-05	0.000316887	0.000122875	5.6587e-05	0.000116408	0.00010509	0.000355545	0.00613822	0.000263534	0.000132575	0.000101857	0.000253439	0.000223509	6.14373e-05	0	8.73057e-05	0.00027505	0.000570522	0.00020533	0.000109941	0	2.91019e-05	3.5569e-05	0	6.62877e-05
TBS	P18	0.00228703	0.000658094	0.000214735	0.000215768	0.000189673	0.000144425	8.49556e-05	0.00010761	0.000195398	0.000365309	0.231273	0.000877963	0.00042761	0.000172743	0.000144425	0.000113274	0.000181565	5.63106e-05	0.000408226	0.000376198	0.0166606	0.00030503	0.000266194	0	0.000117947	0.000100106	5.38052e-05	0.00022938	6.51327e-05	0.000124767	0.00444726	6.79645e-05	0	0	0	0.000450826	0.000112713	0.000410619	0.000263362	0.000215221	0.000889979	0.000129489	0.000280354	0.000116106	0	5.09734e-05	0	0.000124602
TBS	P18	0.00224855	0.000569185	0.00015572	6.71209e-05	0.000306071	9.6654e-05	0.000224956	0.000150921	5.36967e-05	0.000190623	0.234206	0.00124649	0.000219428	0.000147666	5.63815e-05	5.63815e-05	0.000100163	0.000241896	0.000378518	7.14479e-05	0.0186032	0.000185254	0.000303386	0.000365137	0.000163775	0.00016646	0	0	7.78602e-05	0.000295332	0.00356814	0.000257744	0	0.000136927	0.000177199	9.93389e-05	6.4436e-05	5.63815e-05	0.000214787	0.000129247	0.00103329	0	0.000171829	4.8327e-05	8.63532e-05	0.000157967	0	0.000115448
TBS	P18	0.00216527	0.00051167	4.17242e-05	4.39202e-05	0	0.000155917	0.000113335	0.00019191	0.000281089	0.000241561	0.284172	0.000783975	0.000340381	0.000243757	5.86581e-05	0.000231215	0.000103212	0.000153721	0.000151012	0.000149841	0.0187917	0.000210359	0	0.000153721	9.66244e-05	0.000320617	0.000131761	0.000114192	0	5.71849e-05	0.00551409	0.000182269	0.000351361	5.70962e-05	0.000129565	0.000158113	0	8.12523e-05	0.000144937	0.000129634	0.000850437	0.000135501	0.000186661	4.17242e-05	0.000232777	9.78748e-05	0.000187606	0.000129565
TBS	P18	0.00144526	0.000468331	5.64535e-05	9.78362e-05	6.96352e-05	6.85815e-05	0.000155343	3.55003e-05	0.000128347	0.000221194	0.193179	0.000989912	0.000185534	3.01983e-05	0	3.95965e-05	9.69431e-05	0	5.05196e-05	8.73853e-05	0.0139448	0.000452039	0.000152831	3.27695e-05	2.45771e-05	0.000150194	0.000125616	2.59425e-05	3.27695e-05	0.000133809	0.00395282	0.000203444	0	5.32504e-05	0.000196617	0.000111962	2.73079e-05	6.69044e-05	2.86733e-05	0.000195769	0.000689007	0.000252598	4.13879e-05	7.19399e-05	3.14041e-05	7.78275e-05	0	4.09619e-05
TBS	P18	0.00108153	0.000567993	3.51854e-05	0	7.20463e-05	0.000115609	0.000102205	6.70198e-05	8.54503e-05	0.000258026	0.206947	0.00103713	0.000169225	0	3.01589e-05	7.53973e-05	3.01589e-05	0	0.000184304	0.000112258	0.0147913	0.000415523	0	0	0.000127338	6.86953e-05	0.000105556	3.01589e-05	0.000127338	7.53973e-05	0.00520074	0.000144093	0	3.51854e-05	0.000115609	0	0.000110583	7.37218e-05	4.35629e-05	0.000169958	0.000458133	4.21074e-05	4.85894e-05	3.35099e-05	7.61235e-05	0.000106505	0	0
TBS	P18	0.00150381	0.000601797	0	7.19721e-05	0.000128631	7.04408e-05	2.75638e-05	6.58468e-05	4.52561e-05	0.000358016	0.228392	0.000805317	0.000179165	0.00020826	0.000122732	0.00018717	8.97735e-05	9.34106e-05	2.90951e-05	7.50347e-05	0.0134251	0.000408863	0.000147007	0	0	8.4248e-05	7.63128e-06	0	3.06264e-05	0.000187709	0.00473166	0.000280232	0.000190702	3.89959e-05	0	0	0	0.000134756	0	0.000326451	0.000430021	0.000136288	0	0.000200603	4.59396e-05	0.000130162	8.88166e-05	0
TBS	P19	0.000421231	0.000184592	9.99872e-05	4.99257e-05	0.000204922	7.58792e-05	0.000132462	0.000231552	9.66109e-05	0.000287789	0.0427563	0.000572576	7.09311e-05	0.000138444	0.000119671	0.00013072	0.000104265	8.88775e-05	0.000135025	0.000304739	0.00385627	0.000106824	0.000168419	0.000141798	9.23249e-05	0.000225583	5.38393e-05	7.26403e-05	0.000107679	0.000243559	0.00257108	0.000508869	0.000177755	0.000111951	0.000276033	0.000204247	0.000194566	0.000189145	0.0001675	0.000349106	0.000316621	0.000164936	0.000110242	0.000145281	0.000142717	7.00765e-05	8.13602e-05	0.000170744
TBS	P19	0.000602551	0.000444826	0.000104349	5.16959e-05	0.000136898	0.000157901	0.000141265	4.83447e-05	4.97812e-05	0.000374118	0.0508937	0.000978973	0.000194338	0.000171362	0.000141685	0.000116794	4.78665e-05	0.000210613	3.73359e-05	0.000153825	0.00401179	0.000241935	6.98851e-05	0.000118709	0.000120624	7.05438e-05	0.000113264	4.78665e-05	0.000106264	0.000124794	0.00180758	0.000319748	1.91466e-05	9.57331e-05	5.45679e-05	6.79705e-05	0.000134026	8.71171e-05	0.00011105	4.51884e-05	0.00037508	0.000273797	5.55252e-05	4.02079e-05	8.80744e-05	6.60558e-05	0.000281455	8.32878e-05
TBS	P19	0.000644924	0.000346105	4.19225e-05	0.000121868	0.000174512	2.63261e-05	9.65193e-05	0.000179389	0.000274735	0.00046245	0.0438884	0.000610314	3.76457e-05	0.000277261	0	0.000164765	7.11708e-05	0.000157941	0.000179389	0.000119918	0.0027547	0.000122843	0.000110168	0.000288805	0.000163568	0.000112118	0.000108219	8.09202e-05	0.000270516	0.000182277	0.00250432	0.000470868	0.000112032	5.45968e-05	0.000129556	0.000154152	0.000119918	5.94715e-05	0.000131617	0.00017744	0.000149166	0.000186214	4.79349e-05	0.0001005	0.00019572	7.70204e-05	8.77448e-05	0.000347082
TBS	P19	0.00110164	0.000296601	7.39077e-05	0.000146157	0.000209649	0.0001615	5.40337e-05	0.000103029	0.000365558	0.000217045	0.116173	0.000833049	0.000265341	0.000107182	0.000243995	0.000229908	9.56663e-05	0.000253339	0.000108067	0.000265367	0.00875561	0.000181589	9.21231e-05	0.000108067	0.000150586	0.000159444	0.000294702	0.00018983	0.000139956	0.00027409	0.00271394	0.000324799	0.000190507	0.00016033	9.21231e-05	3.36604e-05	0.000191468	0.000125648	6.02343e-05	0.000288945	0.000410553	0.000144808	0.000138649	0.000156183	2.30308e-05	0.000130212	6.37775e-05	0.000249894
TBS	P19	0.00066152	0.000345791	0.000103969	0.000148527	0.000280346	0.000149456	0.000116914	9.39951e-05	0.000240243	0.000143817	0.0907657	0.000397311	0.00020144	0.000170807	9.9891e-05	9.50514e-05	1.76376e-05	4.45582e-05	5.38412e-05	0.000254153	0.00632608	0.000301291	0.000266363	0.000199584	0.000205154	0.000113252	4.82714e-05	0.000131818	9.49722e-05	0.000305741	0.00292028	0.000331858	0.000197727	5.46328e-05	9.4823e-05	6.49808e-05	1.94942e-05	5.29129e-05	0.000151948	0.000153461	0.000100256	3.08341e-05	0.000121072	0.000222074	0.000245194	0.000292414	0.000209795	0.000138316
TBS	P19	0.000876359	0.000300428	0.000134187	0.000136222	8.98591e-05	4.62773e-05	0.000307245	0.000192903	0.000402919	0.000529213	0.098129	0.00081543	0.000412907	0.000145784	0.000102772	0.000189017	0.000144627	0.000316834	0.000180088	0.000163709	0.00724614	0.000281226	0.000241288	0.000205511	0.000103172	0.000131461	0.000108996	0.000160908	0.000243458	0.000193863	0.00243115	0.000420209	0.000186375	0.00011066	0.000108798	6.75924e-05	0.000233269	0.000151059	0.000119881	0.000115652	0.000345292	7.77947e-05	0.0002338	0.000299087	0.00011804	0.000108715	0.000132293	0.00011482
TBS	P19	0.000744363	0.000544847	0.000146721	0.000284419	0.000113706	4.7808e-05	8.24277e-05	0.000107156	0.000169056	0.000220569	0.0908108	0.000747751	0.000126394	0.000205245	6.01722e-05	4.7808e-05	4.86323e-05	0.000106332	0.00016568	0.000152491	0.00649077	0.000182989	0.000161558	0.000231622	7.11994e-05	8.87102e-05	0.000197002	7.38385e-05	8.52469e-05	6.34693e-05	0.00309601	0.000274455	0.000163207	8.20428e-05	6.46784e-05	0.000110453	8.05224e-05	0.00019316	0.000234072	5.89623e-05	0.000254675	0.000225852	4.36867e-05	6.09965e-05	0.000126114	7.83063e-05	0.000271028	0.00012472
TBS	P19	0.000902141	0.000505535	6.08603e-05	0.00033765	0.000170075	8.00355e-05	0.000203424	0.000210927	7.75344e-05	0.000237605	0.0800409	0.000864133	0.000262616	0.000191953	0.000218961	0.000150169	9.09992e-05	8.57459e-05	6.83636e-05	0.000120616	0.00531221	0.000140062	0.000156736	0.000110049	0.000125055	6.91973e-05	0.000181747	0.000149233	0.000135894	0.000227375	0.00265432	0.000180914	0.000216763	7.08648e-05	0.000158404	0.000229268	0.000131725	0.000233437	0.000115834	0.000181453	0.000253791	0.000148399	0.000134226	5.3357e-05	0.000150067	0.000117552	6.83636e-05	0.000106139
TBS	P19	0.000747449	0.000138313	0.00016199	9.25656e-05	0.00020949	8.28218e-05	6.57703e-05	0.00023385	0.000247702	0.000157881	0.0912921	0.000768425	5.62515e-05	0.000170515	8.16038e-05	3.04492e-05	0.000182107	0.000169886	9.62195e-05	0.000371252	0.00704495	0.000165644	7.6732e-05	0.00014981	8.78612e-05	8.75262e-05	0.000291094	4.24587e-05	9.76076e-05	0.000207055	0.00260158	0.000345903	0.000186349	5.96804e-05	2.19234e-05	7.4296e-05	0.000214362	0.000144938	0.000158336	0.000225324	0.000194875	0.000112053	0.000291671	0.000243017	4.62828e-05	9.13476e-05	6.6952e-05	0.000164309
TBS	P20	0.00238263	0.000277221	0.000215701	0.00017088	0.000484628	0.000347363	7.00329e-05	0.000210099	0.000168079	0.000498634	0.221413	0.000795574	0.000246516	0.00051267	0.000392156	0	0.000201695	0.000112053	0.000176483	0.000358569	0.0183947	0.0003447	0.000139096	0.000157844	5.04237e-05	0.00025788	0.000173522	5.3225e-05	0.000324953	0.000306709	0.00443732	0.000484628	0.000235311	0.000313747	0.000235311	0.000159675	0.000207297	0.000493032	0.000305344	0.000154072	0.000176483	0.000321726	0.000253177	0.000137724	8.29478e-05	0.000431403	0.000307225	0.000381899
TBS	P20	0.00234162	0.000219155	9.29027e-05	0.000173895	9.7667e-05	6.90815e-05	0.00011196	0.000154838	0.000444653	0.000410529	0.360741	0.0012599	0.000221943	6.15295e-05	0.000185805	0.000231066	0.000217755	0.000232466	0.000140545	9.52848e-05	0.0243105	0.000551797	6.4194e-05	4.52603e-05	0.000166748	9.05206e-05	0.000226301	0.000102431	0.000409725	0.000222721	0.00756681	0.000138163	0.00013122	8.0789e-05	6.19351e-05	0	0	0.000140545	0.000104813	0.000362082	0.000803966	0.000519302	0.000221537	7.861e-05	9.52848e-05	0.000150074	0.000131017	0.000185805
TBS	P20	0.00300458	0.00134229	0.000104666	0.000118872	0.000233644	0.000233644	0	7.37824e-05	6.43726e-06	0.000223108	0.183317	0.00140187	9.42776e-05	0.000245941	0.00016806	0.000245941	4.47081e-05	0.000106956	0.000446794	0.000459091	0.0147852	0.00037711	0.000266437	0	0	0	0.000364813	0	0	0.000192654	0.00582548	0.000400516	1.68152e-05	0.000200852	8.26486e-07	0.000351885	0.000274439	0.000332021	0.000266437	0.000333375	0.0006135	0.000397605	0.000270536	0	0.000114773	0.000278734	0.000278734	0.000122971
TBS	P20	0.00217726	0.000615447	6.00436e-05	0.00010917	0.000211517	0.000170578	3.27511e-05	5.51576e-05	6.49297e-05	0.000169214	0.264097	0.000966611	0.000283843	8.0513e-05	0.000300218	2.45633e-05	2.86572e-05	0.000122817	0	4.18949e-05	0.0194313	0.000582014	0.000163755	2.45633e-05	8.32423e-05	0.000173308	8.73362e-05	5.59497e-05	2.72926e-05	0.00070461	0.00660365	0.000255185	0.000211517	0.000206059	6.41375e-05	0.000118723	0.000178548	3.43335e-05	7.64192e-05	0.00018489	0.000878727	0.000139303	5.04912e-05	2.72926e-05	0	2.86572e-05	0.000115993	9.68886e-05
TBS	P20	0.0029521	0.000464577	0.000147493	8.18846e-05	9.62361e-05	4.81439e-05	9.66414e-05	0.000121093	0.000103628	0.000272459	0.28249	0.000879289	0.000304264	0.000167468	0.000229576	8.03405e-05	9.08197e-05	0.00023757	0.000140846	0	0.0187484	0.000376087	2.91089e-05	8.54862e-06	0.00011953	0.00012575	2.91089e-05	0.000116435	8.15048e-05	0.000301439	0.00665383	8.96553e-05	5.70534e-05	2.67802e-05	0.000101299	8.61622e-05	9.54771e-05	8.73266e-05	0.000168831	0.000126455	0.00086674	0.000150202	0.000107476	0.000112468	1.40908e-05	8.38335e-05	9.31484e-05	4.37611e-05
TBS	P20	0.00238641	0.000752224	3.60181e-05	0.000141302	0	7.89627e-05	0.000117751	0.0001422	0.00011321	0.00024337	0.250709	0.000913716	0.000244294	0.000124678	7.20362e-05	0	9.97424e-05	0.00010944	2.215e-05	9.00601e-05	0.0173494	0.000422779	5.67791e-05	2.90915e-05	0.000152384	9.28158e-05	3.46545e-05	0.000184907	0.000173867	0.00025587	0.00680367	0.00034425	6.78802e-05	0.000157925	0.000117751	0.000117751	0.000105284	0.000146843	7.06509e-05	0.000243747	0.000430899	3.04768e-05	4.15593e-05	7.48068e-05	9.83571e-05	9.42011e-05	6.78802e-05	3.74034e-05
TBS	P20	0.00245873	0.000300281	0.000178018	0.000165741	0	0.000153464	0.000205642	0.000325344	9.51477e-05	0.000672172	0.217378	0.00139562	0.000153464	0.000282374	0.000196434	0.000156533	0	0.000116633	0.000208711	0.000257819	0.0154323	0.000147325	0.000300789	5.83163e-05	0.000402076	7.98013e-05	0.000313066	0.000162672	0.000196434	0.000592371	0.00447644	0.000145895	0.000141187	7.05934e-05	0.000267027	5.5247e-05	0.000159603	0.000119702	0.000144529	0.000712482	0.000548718	0.000270097	0.000199503	0.000337621	7.36627e-05	0.000187226	0.000113563	0.00012584
TBS	P20	0.00131823	0.00107736	0.000183939	0.000210216	0.000385396	0	0.000332842	0.000236493	0	0.00052554	0.189098	0.000591233	0.000254011	0.000214596	0.000508022	0.000405164	4.59249e-05	0.000389776	7.00713e-05	0.000599992	0.0156874	0.000324083	0	0	7.8831e-05	0.000661305	0.000367878	0	0.000109488	0.00012298	0.00339814	0.000245253	0.000306565	0.000144524	0	0.000434999	0.000318275	7.8831e-05	0.000205837	0.000573715	0.000569335	8.32105e-05	0.000411673	0.000302186	0	0.00017956	0.00044233	0.000227734
TBS	P20	0.00277364	0.000248139	0	0.000110284	9.92556e-05	0.000391508	0.000474221	0.000242625	0.000115798	0.000579574	0.246969	0.000871243	0.000355122	0.000135641	0.000347395	0.000159912	0	0	0.000115798	0	0.0171878	0.000110284	0.000110284	0	9.92556e-05	0.000132341	0.000452164	9.92556e-05	9.92556e-05	0.000233093	0.00361352	0.00054269	0.000143369	0	9.92556e-05	0.000490764	0.000126827	0	0	0.000264682	0.000402537	0.00017777	0.000235795	0.000115798	0.000198511	0.00010477	0	0
TBS	P21	0.00208056	0.000243156	2.46164e-05	8.19329e-05	0.000122218	4.07394e-05	0.000127441	7.31221e-05	0.000154601	0.000266466	0.340225	0.000553638	0.00055651	0.000254101	9.50587e-05	0.00012953	0.000231901	8.25235e-05	7.62559e-05	9.61033e-05	0.0210508	0.000272068	6.61695e-05	6.44056e-05	0.000146244	0.000134468	8.48985e-05	0.000179671	8.13129e-05	0.000300368	0.00676652	0.00017027	8.84023e-05	0.000138276	7.73005e-05	6.2676e-05	5.01408e-05	2.50704e-05	6.37206e-05	0.000132388	0.000397747	0.000262195	2.29812e-05	6.78991e-05	4.87329e-05	0.000193615	0.000120129	0.000101483
TBS	P21	0.00235315	0.00044273	0.000146185	0	0.000176466	0.000162891	0.000232851	9.39758e-05	0.000209879	0.000404096	0.291861	0.000673918	0.000220202	0.000240899	3.96787e-05	4.1767e-05	6.47389e-05	0.000243293	2.3595e-05	0.000130304	0.0217456	9.502e-05	0.000156626	0.000109977	0.000183436	0.000153494	0.000173333	5.9518e-05	9.91967e-05	0.000225953	0.00598515	0.000195437	0.000154538	4.80321e-05	0.000254779	2.61044e-05	6.05622e-05	8.4719e-05	8.23491e-05	0.000213027	0.000435928	0.000144096	1.98393e-05	2.08835e-05	8.56224e-05	6.68272e-05	3.86345e-05	8.24898e-05
TBS	P21	0.00174445	0.000399166	7.88827e-05	2.09087e-05	9.67322e-05	8.85947e-05	3.73798e-05	0.000296476	0.000172352	0.000319631	0.295108	0.00108685	0.000302225	0.000132105	0.000135906	0.000152063	2.56606e-05	6.93788e-05	0.000190079	0.000132105	0.0199894	0.000245016	9.40928e-05	0.000128303	8.83867e-05	0.000114047	7.98383e-05	6.93736e-05	0.000186277	0.000212821	0.00522724	0.000286069	0.000210988	0.000131338	0.000114814	4.65693e-05	0.000139708	0.000124093	0.000108753	0.000163602	0.000259478	7.44507e-05	0.000107395	0.000110246	0.000104543	5.98748e-05	3.51646e-05	4.46685e-05
TBS	P21	0.002408	0.000232732	4.45953e-05	0.000182562	7.38609e-05	0.000183955	5.43505e-05	2.64784e-05	8.64033e-05	0.000294532	0.295425	0.000739756	0.000195739	0.000197892	7.52545e-05	0.000197892	0.000200679	0.000150509	7.52545e-05	2.50848e-05	0.021674	0.000408097	0.000178609	6.96801e-05	0.000124031	2.92656e-05	0.000157477	8.50097e-05	0.000157477	0.000242711	0.00571149	0.000351154	2.50848e-05	6.41057e-05	0.000222976	3.48401e-05	0.000111488	0.000134428	0.000211186	0.000201991	0.000575639	0.000157477	2.50848e-05	0	9.29232e-05	0.000199274	7.15334e-05	0.000124031
TBS	P21	0.00233708	0.000311382	2.94551e-05	3.22603e-05	0.000109404	0	0	0.000124833	2.66498e-05	0.000158496	0.274014	0.00138402	0.000100989	0.000124833	5.47022e-05	0.000155691	0.00011782	2.66498e-05	0.000131846	0.000152886	0.0208766	0.000347832	0.000147275	9.00494e-05	5.44206e-05	3.36629e-05	2.80524e-05	8.69625e-05	0.000150601	0.000153438	0.00528552	0.000338618	0.000168315	4.64149e-05	0.000145744	0	4.62865e-05	0.000183743	5.89101e-05	0.00011782	0.000376485	0.00013477	9.53783e-05	0	0.00019777	3.92734e-05	2.52472e-05	8.69625e-05
TBS	P21	0.00254018	0.000263068	8.18731e-05	0.000241593	0.00011476	5.56973e-05	8.32153e-05	0.000128849	6.97935e-05	0.000337935	0.32825	0.000710026	0.000175913	0.000275147	0.000232197	0.000263068	4.83185e-05	5.9056e-05	0.000143613	0.000100664	0.0227392	0.000467079	0.000110059	3.89233e-05	2.52669e-05	0.000173376	8.18731e-05	0.00013217	0.000169821	0.00030347	0.00587862	0.000241593	0.000170341	2.29327e-05	0.000202669	2.9528e-05	5.63716e-05	0.000148982	9.26105e-05	0.000238398	0.000700458	0.000132876	0.000173141	0.000212065	5.50295e-05	8.8584e-05	3.62389e-05	0.000244298
TBS	P21	0.001904	0.000209695	0	3.34808e-05	0	0.000114539	7.92966e-05	0.000260798	0	0.000315762	0.214067	0.00049009	0.000257273	0.000493401	0.000130399	0.000126874	0.000359603	1.39717e-05	8.98694e-05	0.000173047	0.0149526	0.000499334	2.23953e-05	6.92362e-05	3.52429e-05	3.70051e-05	8.4583e-05	5.28644e-05	0.000183263	0.000225555	0.00616046	0.000340094	9.10019e-06	0.000161828	0	3.52429e-05	4.58158e-05	7.04858e-05	2.51916e-05	0.000246173	0.000873148	3.34808e-05	0	8.4583e-05	0.000156831	6.51994e-05	0.000160355	0.000183263
TBS	P21	0.00151756	0.000164418	0.00016996	8.49801e-05	3.69479e-05	3.69479e-05	3.32531e-05	0.000129318	0.000245703	0.000471968	0.211914	0.00082209	0.000223535	7.38958e-05	0.000192129	5.34169e-05	0.000101764	8.31327e-05	0.00016996	0.000181045	0.0147348	0.000328836	0	0.000114538	7.75905e-05	3.69479e-05	0	4.61848e-05	4.06427e-05	7.85882e-05	0.00525299	0.000315904	0.000110844	4.98796e-05	4.80322e-05	0	8.31327e-05	0.000125623	4.43375e-05	0.000217103	0.000712136	0.000193976	0	8.12853e-05	0.000108996	3.87953e-05	4.80322e-05	0
TBS	P21	0.00136425	0.000364472	5.90647e-05	0.000102283	9.94015e-05	0	8.78767e-05	7.34707e-05	0.000109486	0.000371821	0.25428	0.000501801	0.000634072	0.000168352	0.000180066	0.000226174	5.90647e-05	0	8.78767e-05	5.47429e-05	0.0181282	0.000291319	0.000110926	6.01978e-05	0.000263938	5.61835e-05	2.59308e-05	3.73853e-05	0.000248264	0.000305343	0.00482567	0.000440824	0.00014262	7.34707e-05	5.76241e-05	5.0421e-05	2.59308e-05	0.000106605	4.89804e-05	0.000299585	0.00057486	9.36391e-05	0	5.47429e-05	4.60992e-05	4.3218e-05	3.88962e-05	9.02818e-05
TBS	P21	0.0014757	0.000433441	0.000188091	0.000179498	0.000143094	0.000151662	0.000254283	0.000237549	0.000163393	0.000249609	0.194835	0.000651633	0.000279655	0.000236664	0.000361454	0.000169201	0.000316341	0.000238614	0.000417168	0.00018508	0.0131227	0.00039432	0.000303156	0.000207091	0.00012194	0.000156091	0.000100847	0.000163775	5.91588e-05	0.000215999	0.00342986	0.000444159	6.05256e-05	6.94049e-05	8.91124e-05	8.37995e-05	0.000252086	0.000191078	0.000203074	0.000309744	0.000477273	0.000108392	6.68343e-05	0.000108063	0.000142138	0.000130241	5.7409e-05	0.000346167
TBS	P21	0.000751468	0.000644605	0.000152008	0.000115435	0.000157076	0.000239421	0.000187533	0.000142865	0.000306302	0.000386306	0.17317	0.000918638	0.000200277	9.02904e-05	7.07152e-05	0.00016244	8.80046e-05	0.000189724	0.00011772	0.000259442	0.0138819	0.00029742	0.000311755	0.000274791	0.000217806	0.000169152	0.000345161	0.000396592	0.000353945	0.000481962	0.00281914	0.000322302	0.000178512	9.57882e-05	0.000120059	0.000150812	0.000224012	0.000154294	0.000250557	0.000125451	0.000145733	0.000177152	0.00018401	0.000105148	5.20499e-05	0.000199392	0.000205725	5.94317e-05
TBS	P21	0.00187175	0.000396938	0.000246483	0.000212575	0.000162123	0.000102241	0.00019761	0.000217371	0.000174412	0.000351729	0.238373	0.000571616	0.000316925	0.000169367	9.19314e-05	0.000237991	0.000277513	0.000230258	0.00022854	0.000209638	0.0178149	0.000343669	0.000140045	0.000206122	7.01562e-05	0.000158569	0.000178474	0.00025378	0.000173471	0.000298037	0.00449431	0.000380855	0.000171041	0.000243354	0.000173037	0.000231117	0.000223385	0.000209638	0.000213934	0.000202582	0.00027254	8.41989e-05	0.000241427	0.000160665	0.000140045	0.000231012	0.000106062	0.000176715
TBS	P22	0.000571783	0.000375068	3.42135e-05	7.95637e-05	9.79013e-05	3.30748e-05	6.21806e-05	2.71213e-05	2.77828e-05	8.59944e-05	0.0993416	0.00071151	0.000107824	7.14415e-05	1.78604e-05	2.57983e-05	2.84443e-05	5.42426e-05	9.52553e-05	0.00011047	0.00642411	0.000365145	0.000140899	8.79789e-05	3.83667e-05	1.2984e-05	5.44885e-05	1.028e-05	5.6531e-05	7.5453e-05	0.00308355	0.0002649	4.10127e-05	0	1.71989e-05	1.32299e-05	4.95559e-05	5.82678e-05	7.27645e-05	7.3426e-05	0.000225709	7.39482e-05	3.83667e-05	2.71213e-05	7.3426e-05	5.82116e-05	3.90282e-05	3.17518e-05
TBS	P22	0.00119693	0.000524468	0.000204338	0.000131272	0.000283597	7.55432e-05	9.78347e-05	0.000293504	0.000181086	0.000431929	0.155835	0.000586165	0.000351359	0.00029757	2.35299e-05	3.09603e-05	8.6689e-05	0.000153563	0.000139941	0.00025016	0.0103301	0.00042243	0.000351522	0.000422487	9.00686e-05	0.0002056	0.000300008	1.62444e-05	0.000100167	0.000144601	0.00369448	0.000362855	0.000170901	8.04969e-05	5.44902e-05	0.00010898	0.000131272	0.000150117	0.000165678	7.80201e-05	0.000386385	4.39637e-05	0.000105265	0.000126318	5.20134e-05	8.54506e-05	8.79274e-05	8.54506e-05
TBS	P22	0.0012256	0.000466552	0.000179292	0.00021201	7.98308e-05	0.000164896	7.27499e-05	0.000250672	0.000206756	0.000344035	0.227403	0.00100901	0.000359947	0.000191017	0.000155721	0.000242831	0.000175641	0.000133814	5.88916e-05	0.000206775	0.0159518	0.000571248	9.81526e-05	0.000244727	0.00019107	8.63743e-05	4.8422e-05	0.000358677	0.000134703	0.000248653	0.00460467	0.000205042	7.76375e-05	8.37569e-05	0.000230615	0.000117499	6.1509e-05	0.000106896	0.000175783	0.000106005	0.000675944	0.000131399	9.30433e-05	8.50656e-05	7.32873e-05	0.000200231	9.81526e-05	0.000104696
TBS	P22	0.00166003	0.000401697	0.000452316	0.000170304	0.000271893	0.000393716	0.00011765	4.2074e-05	0.000236499	0.000270285	0.232672	0.000823536	0.000128067	0.000411862	0.000164101	0.000275111	9.81391e-05	0.000252587	0.000146404	0.000299164	0.0140783	0.000429441	0.000267387	0.000254898	0.000201692	0.000147402	0.00029342	0.000255805	0.000143186	0.000391975	0.00891354	0.000183407	0.000246421	0.00016705	0.000164101	0.000217193	3.21767e-05	0.000156057	7.72242e-05	0.000180948	0.000807682	0.00031855	0.000349223	0.000210749	0.000164004	8.20507e-05	0.000250979	0.000219554
TBS	P22	0.00210145	0.000234306	0.000127221	0.000164457	0.000332017	8.68829e-05	0.000246703	0.000203226	0.000221862	0.00041683	0.232396	0.000948045	0.000373741	0.000255956	0.000290136	0.000434406	0.000274612	0.000252205	0.000176004	0.000145839	0.0151874	0.000580254	0.000359944	0.000207898	0.000166008	0.000257546	0.000155148	0.000193935	0.000142736	0.000138316	0.00823968	0.00030409	0.000265303	0.000122567	9.61918e-05	0.000364598	0.000122567	0.000214104	0.000187729	0.000402568	0.000608221	0.000176869	9.30889e-05	0.000407888	0.000132027	0.000181523	0.000224965	0.000127221
TBS	P22	0.00169173	0.000401682	0.000120676	0.000134993	0.000126812	8.79499e-05	0.000299118	0.000212219	0.0001759	0.000165673	0.178413	0.000801776	0.000491309	9.872e-05	0.000250609	9.4086e-05	0.00011863	0.000171809	0.000210671	0.000154338	0.0120717	0.000419296	0.000274077	0.000165673	0.000222943	0.000111838	0.000364728	0.000200444	0.0002492	0.00020887	0.0055209	0.000350355	0.000286349	0.000192263	0	6.13604e-05	8.59046e-05	0.000198399	0.000126812	3.30475e-05	0.000406702	3.68163e-05	0	4.29523e-05	4.0907e-05	0.000161582	4.49976e-05	7.56779e-05
TBS	P22	0.0018252	0.000587419	0.000130538	0.000358979	0.000104896	0.0002028	4.19585e-05	0.000305365	0.000389282	0.000261075	0.155355	0.00089416	9.55722e-05	0.000163172	0.000419585	0.000368303	0.00040793	0.000338919	0.000269479	0.000303983	0.0092206	0.000186482	0.000491847	0.000370634	0.00015851	0.000379958	0.000279724	0.000569138	0.000626098	0.000427161	0.00378796	0.000559408	0.000228441	0.000223779	0.000221448	0.000505833	0.000324013	0.000270777	0.000343298	0.000290364	0.000206296	0.00050348	0.000449911	0.000337608	0.000419977	0.000146855	4.42896e-05	0.000310027
TBS	P22	0.00232008	0.000914394	0.000378143	0.000267706	0.000490025	0.000123396	0.000262612	0.000329055	0.000338547	0.000516249	0.161476	0.000738858	0.000568512	0.000249956	0.000278432	0.000398663	0.000170856	0.000300579	0.000322727	0.000626471	0.012001	0.000854288	0.000430303	0.000360695	0.000636468	0.000357027	0.000193004	0.000196168	0.000218316	0.000185705	0.00505071	0.000401827	5.69519e-05	0.00061295	0.000263476	0.000569519	0.000177184	0.000218316	0.000332219	0.000427139	0.000806819	0.000155036	0.000275268	0.000224644	0.000541043	0.000398663	0.000486778	0.000114381
TBS	P22	0.00153101	0.000393311	0.000454023	0.000253408	0.000369554	0.000183688	0.000143631	0.000329959	0.000298282	0.000466883	0.174236	0.00109651	0.000451383	0.000277165	0.000134623	0.000535853	0.000351334	0.000496	0.000265547	0.000584426	0.0142885	0.000514735	0.000549051	0.000702152	0.000422347	0.000374833	0.000112972	0.000280477	0.000158242	0.000538492	0.00531054	0.000273681	0.000184777	0	0.000105587	0.000322971	0.00038182	0.000381191	0.000347358	0.000368798	0.000996122	0.00019992	0.000354199	0.000219785	0.000368861	0.000134623	0.000232291	0.000644079
[truncated: 1,952 more columns]
